# Supplementary material for: Extended molecular dynamics of a c-kit promoter quadruplex
Source: Nucleic Acids Res. 2015 Oct 10;43(18):8673–93. doi: 10.1093/nar/gkv785 (PMC4605300; doi:10.1093/nar/gkv785)
Supplement: SUPPLEMENTARY DATA [file supp_gkv785_nar-00989-f-2015-File017.zip]

Archive with 6 entries (5 files):
- Supplementary_PDBs_simulation6/
- Supplementary_PDBs_simulation6/424ns_simulation6_SI.pdb
- Supplementary_PDBs_simulation6/132ns_simulation6_SI.pdb
- Supplementary_PDBs_simulation6/500ns_simulation6_SI.pdb
- Supplementary_PDBs_simulation6/9ns_simulation6_SI.pdb
- Supplementary_PDBs_simulation6/59ns_simulation6_SI.pdb
