# Supplementary material for: Extended molecular dynamics of a c-kit promoter quadruplex
Source: Nucleic Acids Res. 2015 Oct 10;43(18):8673–93. doi: 10.1093/nar/gkv785 (PMC4605300; doi:10.1093/nar/gkv785)
Supplement: SUPPLEMENTARY DATA [file supp_gkv785_nar-00989-f-2015-File017.zip › Supplementary_PDBs_simulation6/424ns_simulation6_SI.pdb]

CRYST1    0.000    0.000    0.000  90.00  90.00  90.00 P 1           1
ATOM      1  H5T DA5 X   1      -2.708  -7.748  -2.408  0.00  0.00            
ATOM      2  O5' DA5 X   1      -3.509  -8.167  -2.086  0.00  0.00            
ATOM      3  C5' DA5 X   1      -3.385  -9.610  -2.291  0.00  0.00            
ATOM      4 H5'1 DA5 X   1      -3.838  -9.850  -3.253  0.00  0.00            
ATOM      5 H5'2 DA5 X   1      -4.010 -10.109  -1.551  0.00  0.00            
ATOM      6  C4' DA5 X   1      -1.937 -10.131  -2.216  0.00  0.00            
ATOM      7  H4' DA5 X   1      -2.037 -11.214  -2.284  0.00  0.00            
ATOM      8  O4' DA5 X   1      -1.132  -9.726  -3.276  0.00  0.00            
ATOM      9  C1' DA5 X   1       0.158  -9.282  -2.701  0.00  0.00            
ATOM     10  H1' DA5 X   1       0.985  -9.992  -2.706  0.00  0.00            
ATOM     11  N9  DA5 X   1       0.702  -8.210  -3.445  0.00  0.00            
ATOM     12  C8  DA5 X   1       1.860  -8.158  -4.163  0.00  0.00            
ATOM     13  H8  DA5 X   1       2.581  -8.952  -4.032  0.00  0.00            
ATOM     14  N7  DA5 X   1       2.066  -7.192  -5.016  0.00  0.00            
ATOM     15  C5  DA5 X   1       0.810  -6.491  -4.851  0.00  0.00            
ATOM     16  C6  DA5 X   1       0.136  -5.387  -5.389  0.00  0.00            
ATOM     17  N6  DA5 X   1       0.674  -4.606  -6.303  0.00  0.00            
ATOM     18  H61 DA5 X   1       0.117  -3.891  -6.748  0.00  0.00            
ATOM     19  H62 DA5 X   1       1.618  -4.732  -6.639  0.00  0.00            
ATOM     20  N1  DA5 X   1      -1.066  -5.000  -5.131  0.00  0.00            
ATOM     21  C2  DA5 X   1      -1.668  -5.751  -4.223  0.00  0.00            
ATOM     22  H2  DA5 X   1      -2.676  -5.498  -3.930  0.00  0.00            
ATOM     23  N3  DA5 X   1      -1.232  -6.816  -3.581  0.00  0.00            
ATOM     24  C4  DA5 X   1      -0.002  -7.184  -3.998  0.00  0.00            
ATOM     25  C3' DA5 X   1      -1.326  -9.777  -0.907  0.00  0.00            
ATOM     26  H3' DA5 X   1      -1.949  -9.337  -0.128  0.00  0.00            
ATOM     27  C2' DA5 X   1      -0.185  -8.846  -1.294  0.00  0.00            
ATOM     28 H2'1 DA5 X   1      -0.635  -7.857  -1.214  0.00  0.00            
ATOM     29 H2'2 DA5 X   1       0.725  -8.998  -0.714  0.00  0.00            
ATOM     30  O3' DA5 X   1      -0.650 -10.872  -0.240  0.00  0.00            
ATOM     31  P   DG  X   2      -1.448 -11.748   0.869  0.00  0.00            
ATOM     32  O1P DG  X   2      -0.748 -13.036   0.905  0.00  0.00            
ATOM     33  O2P DG  X   2      -2.858 -11.716   0.568  0.00  0.00            
ATOM     34  O5' DG  X   2      -1.265 -10.906   2.242  0.00  0.00            
ATOM     35  C5' DG  X   2      -0.073 -10.560   2.852  0.00  0.00            
ATOM     36 H5'1 DG  X   2       0.767 -10.783   2.195  0.00  0.00            
ATOM     37 H5'2 DG  X   2       0.025 -11.192   3.734  0.00  0.00            
ATOM     38  C4' DG  X   2      -0.054  -9.106   3.298  0.00  0.00            
ATOM     39  H4' DG  X   2       0.830  -9.019   3.929  0.00  0.00            
ATOM     40  O4' DG  X   2       0.016  -8.317   2.140  0.00  0.00            
ATOM     41  C1' DG  X   2      -0.447  -7.107   2.571  0.00  0.00            
ATOM     42  H1' DG  X   2       0.268  -6.635   3.245  0.00  0.00            
ATOM     43  N9  DG  X   2      -0.723  -6.170   1.443  0.00  0.00            
ATOM     44  C8  DG  X   2      -1.904  -5.501   0.999  0.00  0.00            
ATOM     45  H8  DG  X   2      -2.866  -5.517   1.490  0.00  0.00            
ATOM     46  N7  DG  X   2      -1.719  -4.733  -0.039  0.00  0.00            
ATOM     47  C5  DG  X   2      -0.387  -4.960  -0.405  0.00  0.00            
ATOM     48  C6  DG  X   2       0.393  -4.429  -1.532  0.00  0.00            
ATOM     49  O6  DG  X   2       0.048  -3.684  -2.429  0.00  0.00            
ATOM     50  N1  DG  X   2       1.715  -4.820  -1.576  0.00  0.00            
ATOM     51  H1  DG  X   2       2.247  -4.529  -2.383  0.00  0.00            
ATOM     52  C2  DG  X   2       2.212  -5.715  -0.637  0.00  0.00            
ATOM     53  N2  DG  X   2       3.448  -6.135  -0.777  0.00  0.00            
ATOM     54  H21 DG  X   2       4.113  -5.748  -1.431  0.00  0.00            
ATOM     55  H22 DG  X   2       3.770  -6.888  -0.186  0.00  0.00            
ATOM     56  N3  DG  X   2       1.533  -6.148   0.390  0.00  0.00            
ATOM     57  C4  DG  X   2       0.225  -5.782   0.519  0.00  0.00            
ATOM     58  C3' DG  X   2      -1.255  -8.633   4.114  0.00  0.00            
ATOM     59  H3' DG  X   2      -2.006  -9.422   4.073  0.00  0.00            
ATOM     60  C2' DG  X   2      -1.740  -7.468   3.296  0.00  0.00            
ATOM     61 H2'1 DG  X   2      -2.411  -7.849   2.526  0.00  0.00            
ATOM     62 H2'2 DG  X   2      -2.251  -6.683   3.854  0.00  0.00            
ATOM     63  O3' DG  X   2      -0.984  -8.289   5.481  0.00  0.00            
ATOM     64  P   DG  X   3      -1.000  -9.349   6.739  0.00  0.00            
ATOM     65  O1P DG  X   3      -1.643 -10.596   6.298  0.00  0.00            
ATOM     66  O2P DG  X   3      -1.618  -8.593   7.786  0.00  0.00            
ATOM     67  O5' DG  X   3       0.625  -9.425   7.036  0.00  0.00            
ATOM     68  C5' DG  X   3       1.287 -10.410   6.363  0.00  0.00            
ATOM     69 H5'1 DG  X   3       0.879 -10.513   5.358  0.00  0.00            
ATOM     70 H5'2 DG  X   3       1.205 -11.341   6.924  0.00  0.00            
ATOM     71  C4' DG  X   3       2.777 -10.116   6.039  0.00  0.00            
ATOM     72  H4' DG  X   3       3.153 -11.039   5.597  0.00  0.00            
ATOM     73  O4' DG  X   3       2.906  -9.022   5.066  0.00  0.00            
ATOM     74  C1' DG  X   3       3.446  -7.895   5.721  0.00  0.00            
ATOM     75  H1' DG  X   3       4.456  -7.801   5.323  0.00  0.00            
ATOM     76  N9  DG  X   3       2.650  -6.713   5.464  0.00  0.00            
ATOM     77  C8  DG  X   3       1.452  -6.254   6.011  0.00  0.00            
ATOM     78  H8  DG  X   3       0.995  -6.641   6.910  0.00  0.00            
ATOM     79  N7  DG  X   3       0.917  -5.278   5.330  0.00  0.00            
ATOM     80  C5  DG  X   3       1.900  -5.016   4.338  0.00  0.00            
ATOM     81  C6  DG  X   3       2.052  -3.985   3.259  0.00  0.00            
ATOM     82  O6  DG  X   3       1.416  -3.002   3.102  0.00  0.00            
ATOM     83  N1  DG  X   3       3.132  -4.195   2.430  0.00  0.00            
ATOM     84  H1  DG  X   3       3.307  -3.513   1.706  0.00  0.00            
ATOM     85  C2  DG  X   3       3.973  -5.189   2.548  0.00  0.00            
ATOM     86  N2  DG  X   3       4.946  -4.975   1.735  0.00  0.00            
ATOM     87  H21 DG  X   3       5.047  -4.101   1.238  0.00  0.00            
ATOM     88  H22 DG  X   3       5.785  -5.532   1.810  0.00  0.00            
ATOM     89  N3  DG  X   3       4.034  -6.045   3.520  0.00  0.00            
ATOM     90  C4  DG  X   3       2.946  -5.935   4.318  0.00  0.00            
ATOM     91  C3' DG  X   3       3.591  -9.816   7.248  0.00  0.00            
ATOM     92  H3' DG  X   3       3.161 -10.277   8.137  0.00  0.00            
ATOM     93  C2' DG  X   3       3.552  -8.292   7.210  0.00  0.00            
ATOM     94 H2'1 DG  X   3       2.657  -7.910   7.703  0.00  0.00            
ATOM     95 H2'2 DG  X   3       4.423  -7.718   7.524  0.00  0.00            
ATOM     96  O3' DG  X   3       4.915 -10.341   7.044  0.00  0.00            
ATOM     97  P   DG  X   4       6.133 -10.127   8.063  0.00  0.00            
ATOM     98  O1P DG  X   4       7.039 -11.214   7.870  0.00  0.00            
ATOM     99  O2P DG  X   4       5.627  -9.817   9.409  0.00  0.00            
ATOM    100  O5' DG  X   4       6.876  -8.803   7.566  0.00  0.00            
ATOM    101  C5' DG  X   4       7.725  -8.858   6.415  0.00  0.00            
ATOM    102 H5'1 DG  X   4       7.146  -9.317   5.613  0.00  0.00            
ATOM    103 H5'2 DG  X   4       8.611  -9.460   6.619  0.00  0.00            
ATOM    104  C4' DG  X   4       8.163  -7.387   6.127  0.00  0.00            
ATOM    105  H4' DG  X   4       8.673  -7.384   5.164  0.00  0.00            
ATOM    106  O4' DG  X   4       7.031  -6.641   5.965  0.00  0.00            
ATOM    107  C1' DG  X   4       7.155  -5.485   6.746  0.00  0.00            
ATOM    108  H1' DG  X   4       7.693  -4.701   6.213  0.00  0.00            
ATOM    109  N9  DG  X   4       5.907  -4.867   7.092  0.00  0.00            
ATOM    110  C8  DG  X   4       5.070  -5.018   8.206  0.00  0.00            
ATOM    111  H8  DG  X   4       5.278  -5.742   8.979  0.00  0.00            
ATOM    112  N7  DG  X   4       3.975  -4.308   8.075  0.00  0.00            
ATOM    113  C5  DG  X   4       4.094  -3.605   6.918  0.00  0.00            
ATOM    114  C6  DG  X   4       3.171  -2.698   6.277  0.00  0.00            
ATOM    115  O6  DG  X   4       2.020  -2.439   6.525  0.00  0.00            
ATOM    116  N1  DG  X   4       3.744  -2.128   5.095  0.00  0.00            
ATOM    117  H1  DG  X   4       3.394  -1.239   4.768  0.00  0.00            
ATOM    118  C2  DG  X   4       5.012  -2.455   4.573  0.00  0.00            
ATOM    119  N2  DG  X   4       5.406  -1.944   3.454  0.00  0.00            
ATOM    120  H21 DG  X   4       4.860  -1.132   3.204  0.00  0.00            
ATOM    121  H22 DG  X   4       6.229  -2.287   2.980  0.00  0.00            
ATOM    122  N3  DG  X   4       5.782  -3.470   5.029  0.00  0.00            
ATOM    123  C4  DG  X   4       5.286  -3.927   6.272  0.00  0.00            
ATOM    124  C3' DG  X   4       8.995  -6.789   7.287  0.00  0.00            
ATOM    125  H3' DG  X   4       9.313  -7.507   8.043  0.00  0.00            
ATOM    126  C2' DG  X   4       7.979  -5.885   7.890  0.00  0.00            
ATOM    127 H2'1 DG  X   4       7.362  -6.474   8.569  0.00  0.00            
ATOM    128 H2'2 DG  X   4       8.394  -4.991   8.357  0.00  0.00            
ATOM    129  O3' DG  X   4      10.206  -6.083   6.864  0.00  0.00            
ATOM    130  P   DA  X   5      11.533  -6.814   6.553  0.00  0.00            
ATOM    131  O1P DA  X   5      11.693  -7.904   7.574  0.00  0.00            
ATOM    132  O2P DA  X   5      12.679  -5.859   6.366  0.00  0.00            
ATOM    133  O5' DA  X   5      11.236  -7.559   5.115  0.00  0.00            
ATOM    134  C5' DA  X   5      11.008  -6.744   3.936  0.00  0.00            
ATOM    135 H5'1 DA  X   5      11.901  -6.190   3.647  0.00  0.00            
ATOM    136 H5'2 DA  X   5      10.186  -6.030   3.992  0.00  0.00            
ATOM    137  C4' DA  X   5      10.721  -7.625   2.690  0.00  0.00            
ATOM    138  H4' DA  X   5      10.741  -6.921   1.857  0.00  0.00            
ATOM    139  O4' DA  X   5      11.794  -8.617   2.604  0.00  0.00            
ATOM    140  C1' DA  X   5      11.241  -9.901   2.664  0.00  0.00            
ATOM    141  H1' DA  X   5      11.188 -10.166   1.608  0.00  0.00            
ATOM    142  N9  DA  X   5      12.105 -10.742   3.420  0.00  0.00            
ATOM    143  C8  DA  X   5      12.173 -10.918   4.771  0.00  0.00            
ATOM    144  H8  DA  X   5      11.520 -10.358   5.424  0.00  0.00            
ATOM    145  N7  DA  X   5      13.219 -11.564   5.207  0.00  0.00            
ATOM    146  C5  DA  X   5      13.839 -11.887   4.046  0.00  0.00            
ATOM    147  C6  DA  X   5      14.951 -12.668   3.676  0.00  0.00            
ATOM    148  N6  DA  X   5      15.662 -13.388   4.455  0.00  0.00            
ATOM    149  H61 DA  X   5      16.307 -14.007   3.985  0.00  0.00            
ATOM    150  H62 DA  X   5      15.505 -13.310   5.449  0.00  0.00            
ATOM    151  N1  DA  X   5      15.438 -12.746   2.425  0.00  0.00            
ATOM    152  C2  DA  X   5      14.870 -12.038   1.508  0.00  0.00            
ATOM    153  H2  DA  X   5      15.275 -12.178   0.517  0.00  0.00            
ATOM    154  N3  DA  X   5      13.781 -11.290   1.666  0.00  0.00            
ATOM    155  C4  DA  X   5      13.287 -11.301   2.928  0.00  0.00            
ATOM    156  C3' DA  X   5       9.345  -8.392   2.756  0.00  0.00            
ATOM    157  H3' DA  X   5       8.553  -7.954   3.363  0.00  0.00            
ATOM    158  C2' DA  X   5       9.837  -9.708   3.350  0.00  0.00            
ATOM    159 H2'1 DA  X   5       9.902  -9.503   4.418  0.00  0.00            
ATOM    160 H2'2 DA  X   5       9.168 -10.523   3.074  0.00  0.00            
ATOM    161  O3' DA  X   5       8.787  -8.679   1.468  0.00  0.00            
ATOM    162  P   DG  X   6       8.058  -7.599   0.559  0.00  0.00            
ATOM    163  O1P DG  X   6       7.193  -6.821   1.510  0.00  0.00            
ATOM    164  O2P DG  X   6       7.389  -8.421  -0.451  0.00  0.00            
ATOM    165  O5' DG  X   6       8.963  -6.480  -0.124  0.00  0.00            
ATOM    166  C5' DG  X   6       9.749  -6.859  -1.214  0.00  0.00            
ATOM    167 H5'1 DG  X   6       9.140  -7.418  -1.924  0.00  0.00            
ATOM    168 H5'2 DG  X   6      10.601  -7.442  -0.864  0.00  0.00            
ATOM    169  C4' DG  X   6      10.308  -5.705  -2.043  0.00  0.00            
ATOM    170  H4' DG  X   6      11.168  -6.021  -2.633  0.00  0.00            
ATOM    171  O4' DG  X   6       9.343  -5.197  -2.959  0.00  0.00            
ATOM    172  C1' DG  X   6       8.898  -3.905  -2.528  0.00  0.00            
ATOM    173  H1' DG  X   6       9.275  -3.180  -3.248  0.00  0.00            
ATOM    174  N9  DG  X   6       7.423  -3.929  -2.627  0.00  0.00            
ATOM    175  C8  DG  X   6       6.548  -4.547  -1.730  0.00  0.00            
ATOM    176  H8  DG  X   6       6.898  -5.067  -0.851  0.00  0.00            
ATOM    177  N7  DG  X   6       5.302  -4.551  -2.097  0.00  0.00            
ATOM    178  C5  DG  X   6       5.317  -3.783  -3.284  0.00  0.00            
ATOM    179  C6  DG  X   6       4.279  -3.325  -4.111  0.00  0.00            
ATOM    180  O6  DG  X   6       3.114  -3.469  -3.995  0.00  0.00            
ATOM    181  N1  DG  X   6       4.697  -2.577  -5.184  0.00  0.00            
ATOM    182  H1  DG  X   6       3.968  -2.280  -5.817  0.00  0.00            
ATOM    183  C2  DG  X   6       5.992  -2.258  -5.483  0.00  0.00            
ATOM    184  N2  DG  X   6       6.267  -1.466  -6.459  0.00  0.00            
ATOM    185  H21 DG  X   6       5.410  -1.113  -6.859  0.00  0.00            
ATOM    186  H22 DG  X   6       7.187  -1.058  -6.548  0.00  0.00            
ATOM    187  N3  DG  X   6       7.008  -2.564  -4.620  0.00  0.00            
ATOM    188  C4  DG  X   6       6.608  -3.406  -3.579  0.00  0.00            
ATOM    189  C3' DG  X   6      10.746  -4.475  -1.146  0.00  0.00            
ATOM    190  H3' DG  X   6      11.138  -4.808  -0.185  0.00  0.00            
ATOM    191  C2' DG  X   6       9.428  -3.695  -1.114  0.00  0.00            
ATOM    192 H2'1 DG  X   6       8.759  -4.159  -0.389  0.00  0.00            
ATOM    193 H2'2 DG  X   6       9.534  -2.612  -1.042  0.00  0.00            
ATOM    194  O3' DG  X   6      11.702  -3.696  -1.780  0.00  0.00            
ATOM    195  P   DG  X   7      12.617  -2.677  -0.987  0.00  0.00            
ATOM    196  O1P DG  X   7      13.895  -2.463  -1.768  0.00  0.00            
ATOM    197  O2P DG  X   7      12.776  -3.173   0.397  0.00  0.00            
ATOM    198  O5' DG  X   7      11.813  -1.328  -0.953  0.00  0.00            
ATOM    199  C5' DG  X   7      11.625  -0.567  -2.113  0.00  0.00            
ATOM    200 H5'1 DG  X   7      11.442  -1.248  -2.943  0.00  0.00            
ATOM    201 H5'2 DG  X   7      12.461   0.115  -2.274  0.00  0.00            
ATOM    202  C4' DG  X   7      10.370   0.429  -2.049  0.00  0.00            
ATOM    203  H4' DG  X   7      10.415   1.099  -2.908  0.00  0.00            
ATOM    204  O4' DG  X   7       9.166  -0.382  -2.010  0.00  0.00            
ATOM    205  C1' DG  X   7       8.217   0.182  -1.068  0.00  0.00            
ATOM    206  H1' DG  X   7       7.686   1.074  -1.398  0.00  0.00            
ATOM    207  N9  DG  X   7       7.183  -0.777  -0.718  0.00  0.00            
ATOM    208  C8  DG  X   7       7.326  -1.731   0.277  0.00  0.00            
ATOM    209  H8  DG  X   7       8.248  -1.934   0.801  0.00  0.00            
ATOM    210  N7  DG  X   7       6.204  -2.280   0.502  0.00  0.00            
ATOM    211  C5  DG  X   7       5.288  -1.797  -0.394  0.00  0.00            
ATOM    212  C6  DG  X   7       3.859  -1.879  -0.474  0.00  0.00            
ATOM    213  O6  DG  X   7       3.089  -2.460   0.288  0.00  0.00            
ATOM    214  N1  DG  X   7       3.360  -1.255  -1.625  0.00  0.00            
ATOM    215  H1  DG  X   7       2.361  -1.127  -1.707  0.00  0.00            
ATOM    216  C2  DG  X   7       4.096  -0.357  -2.337  0.00  0.00            
ATOM    217  N2  DG  X   7       3.481   0.420  -3.191  0.00  0.00            
ATOM    218  H21 DG  X   7       2.492   0.505  -3.378  0.00  0.00            
ATOM    219  H22 DG  X   7       4.051   1.124  -3.638  0.00  0.00            
ATOM    220  N3  DG  X   7       5.372  -0.027  -2.207  0.00  0.00            
ATOM    221  C4  DG  X   7       5.898  -0.844  -1.227  0.00  0.00            
ATOM    222  C3' DG  X   7      10.283   1.270  -0.769  0.00  0.00            
ATOM    223  H3' DG  X   7      11.207   1.307  -0.193  0.00  0.00            
ATOM    224  C2' DG  X   7       9.164   0.539   0.049  0.00  0.00            
ATOM    225 H2'1 DG  X   7       9.628  -0.386   0.392  0.00  0.00            
ATOM    226 H2'2 DG  X   7       8.705   1.199   0.784  0.00  0.00            
ATOM    227  O3' DG  X   7       9.810   2.579  -1.065  0.00  0.00            
ATOM    228  P   DG  X   8      10.692   3.731  -1.741  0.00  0.00            
ATOM    229  O1P DG  X   8      11.743   3.237  -2.675  0.00  0.00            
ATOM    230  O2P DG  X   8      10.943   4.736  -0.697  0.00  0.00            
ATOM    231  O5' DG  X   8       9.543   4.377  -2.635  0.00  0.00            
ATOM    232  C5' DG  X   8       9.056   3.591  -3.790  0.00  0.00            
ATOM    233 H5'1 DG  X   8       8.941   2.578  -3.405  0.00  0.00            
ATOM    234 H5'2 DG  X   8       9.821   3.597  -4.566  0.00  0.00            
ATOM    235  C4' DG  X   8       7.699   3.748  -4.387  0.00  0.00            
ATOM    236  H4' DG  X   8       7.597   3.191  -5.318  0.00  0.00            
ATOM    237  O4' DG  X   8       6.763   3.114  -3.495  0.00  0.00            
ATOM    238  C1' DG  X   8       5.721   4.017  -3.166  0.00  0.00            
ATOM    239  H1' DG  X   8       4.900   3.939  -3.878  0.00  0.00            
ATOM    240  N9  DG  X   8       5.230   3.634  -1.816  0.00  0.00            
ATOM    241  C8  DG  X   8       5.990   3.523  -0.658  0.00  0.00            
ATOM    242  H8  DG  X   8       7.058   3.679  -0.641  0.00  0.00            
ATOM    243  N7  DG  X   8       5.279   3.289   0.408  0.00  0.00            
ATOM    244  C5  DG  X   8       3.990   3.162  -0.016  0.00  0.00            
ATOM    245  C6  DG  X   8       2.758   2.830   0.698  0.00  0.00            
ATOM    246  O6  DG  X   8       2.636   2.528   1.852  0.00  0.00            
ATOM    247  N1  DG  X   8       1.702   2.783  -0.136  0.00  0.00            
ATOM    248  H1  DG  X   8       0.824   2.588   0.323  0.00  0.00            
ATOM    249  C2  DG  X   8       1.736   3.042  -1.454  0.00  0.00            
ATOM    250  N2  DG  X   8       0.679   2.880  -2.159  0.00  0.00            
ATOM    251  H21 DG  X   8      -0.235   2.748  -1.750  0.00  0.00            
ATOM    252  H22 DG  X   8       0.859   3.123  -3.123  0.00  0.00            
ATOM    253  N3  DG  X   8       2.803   3.361  -2.134  0.00  0.00            
ATOM    254  C4  DG  X   8       3.949   3.407  -1.373  0.00  0.00            
ATOM    255  C3' DG  X   8       7.199   5.175  -4.549  0.00  0.00            
ATOM    256  H3' DG  X   8       8.003   5.896  -4.693  0.00  0.00            
ATOM    257  C2' DG  X   8       6.311   5.346  -3.251  0.00  0.00            
ATOM    258 H2'1 DG  X   8       7.022   5.548  -2.451  0.00  0.00            
ATOM    259 H2'2 DG  X   8       5.539   6.107  -3.365  0.00  0.00            
ATOM    260  O3' DG  X   8       6.356   5.290  -5.698  0.00  0.00            
ATOM    261  P   DC  X   9       6.948   5.326  -7.154  0.00  0.00            
ATOM    262  O1P DC  X   9       8.411   5.025  -7.213  0.00  0.00            
ATOM    263  O2P DC  X   9       6.495   6.609  -7.777  0.00  0.00            
ATOM    264  O5' DC  X   9       6.148   4.190  -7.889  0.00  0.00            
ATOM    265  C5' DC  X   9       6.356   2.795  -7.654  0.00  0.00            
ATOM    266 H5'1 DC  X   9       5.917   2.626  -6.670  0.00  0.00            
ATOM    267 H5'2 DC  X   9       7.389   2.456  -7.581  0.00  0.00            
ATOM    268  C4' DC  X   9       5.773   1.842  -8.700  0.00  0.00            
ATOM    269  H4' DC  X   9       6.266   0.880  -8.563  0.00  0.00            
ATOM    270  O4' DC  X   9       4.348   1.714  -8.617  0.00  0.00            
ATOM    271  C1' DC  X   9       3.790   2.107  -9.802  0.00  0.00            
ATOM    272  H1' DC  X   9       3.730   1.209 -10.418  0.00  0.00            
ATOM    273  N1  DC  X   9       2.474   2.635  -9.561  0.00  0.00            
ATOM    274  C6  DC  X   9       2.411   3.835  -8.874  0.00  0.00            
ATOM    275  H6  DC  X   9       3.266   4.263  -8.372  0.00  0.00            
ATOM    276  C5  DC  X   9       1.183   4.413  -8.731  0.00  0.00            
ATOM    277  H5  DC  X   9       1.149   5.361  -8.214  0.00  0.00            
ATOM    278  C4  DC  X   9       0.006   3.711  -9.170  0.00  0.00            
ATOM    279  N4  DC  X   9      -1.086   4.325  -9.078  0.00  0.00            
ATOM    280  H41 DC  X   9      -1.857   3.899  -9.573  0.00  0.00            
ATOM    281  H42 DC  X   9      -1.164   5.104  -8.441  0.00  0.00            
ATOM    282  N3  DC  X   9       0.078   2.590  -9.823  0.00  0.00            
ATOM    283  C2  DC  X   9       1.311   2.112 -10.070  0.00  0.00            
ATOM    284  O2  DC  X   9       1.286   1.101 -10.785  0.00  0.00            
ATOM    285  C3' DC  X   9       6.040   2.359 -10.123  0.00  0.00            
ATOM    286  H3' DC  X   9       6.809   3.132 -10.116  0.00  0.00            
ATOM    287  C2' DC  X   9       4.756   3.013 -10.538  0.00  0.00            
ATOM    288 H2'1 DC  X   9       4.653   4.057 -10.241  0.00  0.00            
ATOM    289 H2'2 DC  X   9       4.548   2.988 -11.608  0.00  0.00            
ATOM    290  O3' DC  X   9       6.481   1.272 -10.907  0.00  0.00            
ATOM    291  P   DG  X  10       6.707   1.528 -12.506  0.00  0.00            
ATOM    292  O1P DG  X  10       7.596   0.366 -12.719  0.00  0.00            
ATOM    293  O2P DG  X  10       7.238   2.903 -12.719  0.00  0.00            
ATOM    294  O5' DG  X  10       5.371   1.370 -13.440  0.00  0.00            
ATOM    295  C5' DG  X  10       4.719   0.162 -13.522  0.00  0.00            
ATOM    296 H5'1 DG  X  10       4.294  -0.036 -12.538  0.00  0.00            
ATOM    297 H5'2 DG  X  10       5.434  -0.596 -13.841  0.00  0.00            
ATOM    298  C4' DG  X  10       3.654   0.068 -14.640  0.00  0.00            
ATOM    299  H4' DG  X  10       3.908   0.586 -15.565  0.00  0.00            
ATOM    300  O4' DG  X  10       3.236  -1.223 -14.894  0.00  0.00            
ATOM    301  C1' DG  X  10       1.853  -1.283 -14.695  0.00  0.00            
ATOM    302  H1' DG  X  10       1.328  -1.154 -15.642  0.00  0.00            
ATOM    303  N9  DG  X  10       1.452  -2.620 -14.131  0.00  0.00            
ATOM    304  C8  DG  X  10       0.424  -3.429 -14.479  0.00  0.00            
ATOM    305  H8  DG  X  10      -0.339  -3.121 -15.178  0.00  0.00            
ATOM    306  N7  DG  X  10       0.453  -4.641 -13.941  0.00  0.00            
ATOM    307  C5  DG  X  10       1.545  -4.619 -13.132  0.00  0.00            
ATOM    308  C6  DG  X  10       2.013  -5.628 -12.258  0.00  0.00            
ATOM    309  O6  DG  X  10       1.701  -6.769 -12.040  0.00  0.00            
ATOM    310  N1  DG  X  10       3.157  -5.233 -11.534  0.00  0.00            
ATOM    311  H1  DG  X  10       3.636  -5.777 -10.831  0.00  0.00            
ATOM    312  C2  DG  X  10       3.740  -3.987 -11.652  0.00  0.00            
ATOM    313  N2  DG  X  10       4.844  -3.777 -11.045  0.00  0.00            
ATOM    314  H21 DG  X  10       5.072  -4.428 -10.307  0.00  0.00            
ATOM    315  H22 DG  X  10       5.300  -2.876 -11.054  0.00  0.00            
ATOM    316  N3  DG  X  10       3.292  -3.061 -12.545  0.00  0.00            
ATOM    317  C4  DG  X  10       2.205  -3.380 -13.212  0.00  0.00            
ATOM    318  C3' DG  X  10       2.299   0.862 -14.405  0.00  0.00            
ATOM    319  H3' DG  X  10       2.487   1.708 -13.743  0.00  0.00            
ATOM    320  C2' DG  X  10       1.379  -0.218 -13.837  0.00  0.00            
ATOM    321 H2'1 DG  X  10       1.593  -0.437 -12.791  0.00  0.00            
ATOM    322 H2'2 DG  X  10       0.320  -0.067 -14.045  0.00  0.00            
ATOM    323  O3' DG  X  10       1.855   1.306 -15.673  0.00  0.00            
ATOM    324  P   DC  X  11       0.662   2.354 -15.759  0.00  0.00            
ATOM    325  O1P DC  X  11       0.485   2.873 -17.159  0.00  0.00            
ATOM    326  O2P DC  X  11       0.901   3.325 -14.690  0.00  0.00            
ATOM    327  O5' DC  X  11      -0.710   1.569 -15.385  0.00  0.00            
ATOM    328  C5' DC  X  11      -1.290   0.602 -16.161  0.00  0.00            
ATOM    329 H5'1 DC  X  11      -0.490  -0.065 -16.482  0.00  0.00            
ATOM    330 H5'2 DC  X  11      -1.783   1.029 -17.035  0.00  0.00            
ATOM    331  C4' DC  X  11      -2.349  -0.244 -15.505  0.00  0.00            
ATOM    332  H4' DC  X  11      -2.857  -0.638 -16.386  0.00  0.00            
ATOM    333  O4' DC  X  11      -1.925  -1.284 -14.736  0.00  0.00            
ATOM    334  C1' DC  X  11      -2.753  -1.420 -13.622  0.00  0.00            
ATOM    335  H1' DC  X  11      -3.593  -2.030 -13.955  0.00  0.00            
ATOM    336  N1  DC  X  11      -2.136  -2.252 -12.530  0.00  0.00            
ATOM    337  C6  DC  X  11      -1.114  -1.781 -11.722  0.00  0.00            
ATOM    338  H6  DC  X  11      -0.817  -0.753 -11.863  0.00  0.00            
ATOM    339  C5  DC  X  11      -0.435  -2.598 -10.847  0.00  0.00            
ATOM    340  H5  DC  X  11       0.408  -2.177 -10.319  0.00  0.00            
ATOM    341  C4  DC  X  11      -0.855  -3.934 -10.782  0.00  0.00            
ATOM    342  N4  DC  X  11      -0.373  -4.689  -9.797  0.00  0.00            
ATOM    343  H41 DC  X  11      -0.783  -5.593  -9.611  0.00  0.00            
ATOM    344  H42 DC  X  11       0.352  -4.359  -9.176  0.00  0.00            
ATOM    345  N3  DC  X  11      -1.828  -4.392 -11.517  0.00  0.00            
ATOM    346  C2  DC  X  11      -2.386  -3.642 -12.466  0.00  0.00            
ATOM    347  O2  DC  X  11      -3.346  -4.196 -13.035  0.00  0.00            
ATOM    348  C3' DC  X  11      -3.382   0.554 -14.699  0.00  0.00            
ATOM    349  H3' DC  X  11      -3.124   1.612 -14.672  0.00  0.00            
ATOM    350  C2' DC  X  11      -2.990   0.071 -13.305  0.00  0.00            
ATOM    351 H2'1 DC  X  11      -2.046   0.531 -13.015  0.00  0.00            
ATOM    352 H2'2 DC  X  11      -3.727   0.180 -12.509  0.00  0.00            
ATOM    353  O3' DC  X  11      -4.748   0.214 -15.110  0.00  0.00            
ATOM    354  P   DT  X  12      -6.059   0.898 -14.457  0.00  0.00            
ATOM    355  O1P DT  X  12      -7.230   0.539 -15.280  0.00  0.00            
ATOM    356  O2P DT  X  12      -5.757   2.371 -14.336  0.00  0.00            
ATOM    357  O5' DT  X  12      -6.138   0.206 -12.936  0.00  0.00            
ATOM    358  C5' DT  X  12      -6.546  -1.128 -12.800  0.00  0.00            
ATOM    359 H5'1 DT  X  12      -6.010  -1.697 -13.559  0.00  0.00            
ATOM    360 H5'2 DT  X  12      -7.594  -1.255 -13.070  0.00  0.00            
ATOM    361  C4' DT  X  12      -6.432  -1.723 -11.360  0.00  0.00            
ATOM    362  H4' DT  X  12      -7.012  -2.644 -11.406  0.00  0.00            
ATOM    363  O4' DT  X  12      -5.119  -1.939 -10.803  0.00  0.00            
ATOM    364  C1' DT  X  12      -5.398  -2.225  -9.463  0.00  0.00            
ATOM    365  H1' DT  X  12      -5.802  -3.236  -9.406  0.00  0.00            
ATOM    366  N1  DT  X  12      -4.105  -2.221  -8.665  0.00  0.00            
ATOM    367  C6  DT  X  12      -3.162  -1.320  -9.002  0.00  0.00            
ATOM    368  H6  DT  X  12      -3.448  -0.541  -9.693  0.00  0.00            
ATOM    369  C5  DT  X  12      -2.052  -1.258  -8.332  0.00  0.00            
ATOM    370  C7  DT  X  12      -1.171  -0.069  -8.635  0.00  0.00            
ATOM    371  H71 DT  X  12      -1.497   0.735  -7.975  0.00  0.00            
ATOM    372  H72 DT  X  12      -0.110  -0.267  -8.479  0.00  0.00            
ATOM    373  H73 DT  X  12      -1.226   0.248  -9.676  0.00  0.00            
ATOM    374  C4  DT  X  12      -1.633  -2.234  -7.275  0.00  0.00            
ATOM    375  O4  DT  X  12      -0.524  -2.278  -6.791  0.00  0.00            
ATOM    376  N3  DT  X  12      -2.644  -3.139  -6.984  0.00  0.00            
ATOM    377  H3  DT  X  12      -2.423  -4.009  -6.522  0.00  0.00            
ATOM    378  C2  DT  X  12      -3.921  -3.068  -7.506  0.00  0.00            
ATOM    379  O2  DT  X  12      -4.738  -3.914  -7.090  0.00  0.00            
ATOM    380  C3' DT  X  12      -7.053  -0.820 -10.294  0.00  0.00            
ATOM    381  H3' DT  X  12      -6.694   0.177 -10.548  0.00  0.00            
ATOM    382  C2' DT  X  12      -6.398  -1.196  -8.981  0.00  0.00            
ATOM    383 H2'1 DT  X  12      -5.903  -0.311  -8.580  0.00  0.00            
ATOM    384 H2'2 DT  X  12      -7.055  -1.648  -8.238  0.00  0.00            
ATOM    385  O3' DT  X  12      -8.437  -0.867 -10.266  0.00  0.00            
ATOM    386  P   DG  X  13      -9.277   0.246  -9.533  0.00  0.00            
ATOM    387  O1P DG  X  13     -10.736  -0.045  -9.840  0.00  0.00            
ATOM    388  O2P DG  X  13      -8.783   1.558  -9.972  0.00  0.00            
ATOM    389  O5' DG  X  13      -9.019  -0.023  -7.944  0.00  0.00            
ATOM    390  C5' DG  X  13      -9.796  -1.033  -7.291  0.00  0.00            
ATOM    391 H5'1 DG  X  13      -9.759  -1.956  -7.869  0.00  0.00            
ATOM    392 H5'2 DG  X  13     -10.825  -0.687  -7.188  0.00  0.00            
ATOM    393  C4' DG  X  13      -9.130  -1.240  -5.835  0.00  0.00            
ATOM    394  H4' DG  X  13      -9.715  -2.021  -5.351  0.00  0.00            
ATOM    395  O4' DG  X  13      -7.858  -1.734  -5.894  0.00  0.00            
ATOM    396  C1' DG  X  13      -7.306  -1.539  -4.666  0.00  0.00            
ATOM    397  H1' DG  X  13      -7.264  -2.472  -4.105  0.00  0.00            
ATOM    398  N9  DG  X  13      -5.889  -1.039  -4.700  0.00  0.00            
ATOM    399  C8  DG  X  13      -5.301  -0.159  -5.571  0.00  0.00            
ATOM    400  H8  DG  X  13      -5.842   0.503  -6.230  0.00  0.00            
ATOM    401  N7  DG  X  13      -4.017  -0.100  -5.354  0.00  0.00            
ATOM    402  C5  DG  X  13      -3.741  -0.973  -4.352  0.00  0.00            
ATOM    403  C6  DG  X  13      -2.530  -1.428  -3.717  0.00  0.00            
ATOM    404  O6  DG  X  13      -1.403  -1.116  -4.008  0.00  0.00            
ATOM    405  N1  DG  X  13      -2.678  -2.457  -2.868  0.00  0.00            
ATOM    406  H1  DG  X  13      -1.778  -2.790  -2.552  0.00  0.00            
ATOM    407  C2  DG  X  13      -3.900  -2.932  -2.573  0.00  0.00            
ATOM    408  N2  DG  X  13      -3.928  -3.864  -1.661  0.00  0.00            
ATOM    409  H21 DG  X  13      -3.104  -4.016  -1.096  0.00  0.00            
ATOM    410  H22 DG  X  13      -4.859  -4.221  -1.497  0.00  0.00            
ATOM    411  N3  DG  X  13      -5.068  -2.634  -3.142  0.00  0.00            
ATOM    412  C4  DG  X  13      -4.905  -1.599  -4.027  0.00  0.00            
ATOM    413  C3' DG  X  13      -9.120  -0.060  -4.879  0.00  0.00            
ATOM    414  H3' DG  X  13      -8.706   0.814  -5.381  0.00  0.00            
ATOM    415  C2' DG  X  13      -8.141  -0.594  -3.831  0.00  0.00            
ATOM    416 H2'1 DG  X  13      -7.486   0.177  -3.426  0.00  0.00            
ATOM    417 H2'2 DG  X  13      -8.643  -1.122  -3.020  0.00  0.00            
ATOM    418  O3' DG  X  13     -10.403   0.129  -4.326  0.00  0.00            
ATOM    419  P   DG  X  14     -10.740   1.371  -3.397  0.00  0.00            
ATOM    420  O1P DG  X  14     -12.201   1.418  -3.256  0.00  0.00            
ATOM    421  O2P DG  X  14     -10.008   2.494  -3.989  0.00  0.00            
ATOM    422  O5' DG  X  14     -10.091   1.083  -1.976  0.00  0.00            
ATOM    423  C5' DG  X  14     -10.640   0.014  -1.153  0.00  0.00            
ATOM    424 H5'1 DG  X  14     -10.966  -0.809  -1.789  0.00  0.00            
ATOM    425 H5'2 DG  X  14     -11.589   0.307  -0.703  0.00  0.00            
ATOM    426  C4' DG  X  14      -9.635  -0.277   0.007  0.00  0.00            
ATOM    427  H4' DG  X  14     -10.173  -0.997   0.623  0.00  0.00            
ATOM    428  O4' DG  X  14      -8.417  -0.841  -0.426  0.00  0.00            
ATOM    429  C1' DG  X  14      -7.453  -0.383   0.459  0.00  0.00            
ATOM    430  H1' DG  X  14      -7.581  -0.791   1.462  0.00  0.00            
ATOM    431  N9  DG  X  14      -6.022  -0.568  -0.044  0.00  0.00            
ATOM    432  C8  DG  X  14      -5.379   0.239  -0.906  0.00  0.00            
ATOM    433  H8  DG  X  14      -5.999   0.840  -1.555  0.00  0.00            
ATOM    434  N7  DG  X  14      -4.104   0.076  -0.961  0.00  0.00            
ATOM    435  C5  DG  X  14      -3.812  -0.786   0.134  0.00  0.00            
ATOM    436  C6  DG  X  14      -2.606  -1.398   0.641  0.00  0.00            
ATOM    437  O6  DG  X  14      -1.425  -1.091   0.376  0.00  0.00            
ATOM    438  N1  DG  X  14      -2.849  -2.462   1.526  0.00  0.00            
ATOM    439  H1  DG  X  14      -2.057  -2.841   2.024  0.00  0.00            
ATOM    440  C2  DG  X  14      -4.060  -2.776   1.985  0.00  0.00            
ATOM    441  N2  DG  X  14      -4.182  -3.677   2.932  0.00  0.00            
ATOM    442  H21 DG  X  14      -3.434  -4.173   3.396  0.00  0.00            
ATOM    443  H22 DG  X  14      -5.138  -3.934   3.134  0.00  0.00            
ATOM    444  N3  DG  X  14      -5.180  -2.171   1.619  0.00  0.00            
ATOM    445  C4  DG  X  14      -5.023  -1.216   0.665  0.00  0.00            
ATOM    446  C3' DG  X  14      -9.284   0.967   0.848  0.00  0.00            
ATOM    447  H3' DG  X  14      -9.820   1.881   0.591  0.00  0.00            
ATOM    448  C2' DG  X  14      -7.817   1.085   0.634  0.00  0.00            
ATOM    449 H2'1 DG  X  14      -7.729   1.635  -0.302  0.00  0.00            
ATOM    450 H2'2 DG  X  14      -7.326   1.554   1.487  0.00  0.00            
ATOM    451  O3' DG  X  14      -9.394   0.672   2.201  0.00  0.00            
ATOM    452  P   DG  X  15     -10.687   1.025   2.978  0.00  0.00            
ATOM    453  O1P DG  X  15     -11.889   0.653   2.271  0.00  0.00            
ATOM    454  O2P DG  X  15     -10.503   2.452   3.365  0.00  0.00            
ATOM    455  O5' DG  X  15     -10.546   0.097   4.263  0.00  0.00            
ATOM    456  C5' DG  X  15     -10.914  -1.243   4.345  0.00  0.00            
ATOM    457 H5'1 DG  X  15     -11.057  -1.772   3.403  0.00  0.00            
ATOM    458 H5'2 DG  X  15     -11.957  -1.120   4.637  0.00  0.00            
ATOM    459  C4' DG  X  15     -10.213  -2.114   5.417  0.00  0.00            
ATOM    460  H4' DG  X  15     -10.879  -2.951   5.628  0.00  0.00            
ATOM    461  O4' DG  X  15      -8.856  -2.459   5.064  0.00  0.00            
ATOM    462  C1' DG  X  15      -7.930  -1.698   5.838  0.00  0.00            
ATOM    463  H1' DG  X  15      -7.431  -2.415   6.490  0.00  0.00            
ATOM    464  N9  DG  X  15      -6.908  -0.927   5.068  0.00  0.00            
ATOM    465  C8  DG  X  15      -7.054   0.114   4.173  0.00  0.00            
ATOM    466  H8  DG  X  15      -8.020   0.522   3.916  0.00  0.00            
ATOM    467  N7  DG  X  15      -5.946   0.478   3.552  0.00  0.00            
ATOM    468  C5  DG  X  15      -4.962  -0.279   4.127  0.00  0.00            
ATOM    469  C6  DG  X  15      -3.523  -0.286   3.983  0.00  0.00            
ATOM    470  O6  DG  X  15      -2.867   0.529   3.336  0.00  0.00            
ATOM    471  N1  DG  X  15      -2.827  -1.132   4.810  0.00  0.00            
ATOM    472  H1  DG  X  15      -1.821  -1.058   4.858  0.00  0.00            
ATOM    473  C2  DG  X  15      -3.457  -2.018   5.649  0.00  0.00            
ATOM    474  N2  DG  X  15      -2.684  -2.701   6.396  0.00  0.00            
ATOM    475  H21 DG  X  15      -1.681  -2.579   6.410  0.00  0.00            
ATOM    476  H22 DG  X  15      -3.152  -3.256   7.098  0.00  0.00            
ATOM    477  N3  DG  X  15      -4.774  -2.060   5.814  0.00  0.00            
ATOM    478  C4  DG  X  15      -5.531  -1.184   5.035  0.00  0.00            
ATOM    479  C3' DG  X  15     -10.129  -1.410   6.824  0.00  0.00            
ATOM    480  H3' DG  X  15     -10.870  -0.622   6.958  0.00  0.00            
ATOM    481  C2' DG  X  15      -8.712  -0.796   6.850  0.00  0.00            
ATOM    482 H2'1 DG  X  15      -8.643   0.250   6.550  0.00  0.00            
ATOM    483 H2'2 DG  X  15      -8.193  -0.970   7.792  0.00  0.00            
ATOM    484  O3' DG  X  15     -10.227  -2.364   7.929  0.00  0.00            
ATOM    485  P   DA  X  16     -11.127  -2.207   9.206  0.00  0.00            
ATOM    486  O1P DA  X  16     -11.110  -3.439   9.953  0.00  0.00            
ATOM    487  O2P DA  X  16     -12.459  -1.721   8.703  0.00  0.00            
ATOM    488  O5' DA  X  16     -10.413  -1.105  10.094  0.00  0.00            
ATOM    489  C5' DA  X  16      -9.333  -1.501  10.916  0.00  0.00            
ATOM    490 H5'1 DA  X  16      -8.744  -2.286  10.443  0.00  0.00            
ATOM    491 H5'2 DA  X  16      -9.694  -1.844  11.885  0.00  0.00            
ATOM    492  C4' DA  X  16      -8.463  -0.235  11.213  0.00  0.00            
ATOM    493  H4' DA  X  16      -7.649  -0.523  11.878  0.00  0.00            
ATOM    494  O4' DA  X  16      -7.928   0.332  10.016  0.00  0.00            
ATOM    495  C1' DA  X  16      -7.796   1.740  10.107  0.00  0.00            
ATOM    496  H1' DA  X  16      -6.934   1.951  10.740  0.00  0.00            
ATOM    497  N9  DA  X  16      -7.746   2.386   8.769  0.00  0.00            
ATOM    498  C8  DA  X  16      -8.723   2.932   8.023  0.00  0.00            
ATOM    499  H8  DA  X  16      -9.745   2.848   8.363  0.00  0.00            
ATOM    500  N7  DA  X  16      -8.328   3.392   6.898  0.00  0.00            
ATOM    501  C5  DA  X  16      -6.980   3.055   6.899  0.00  0.00            
ATOM    502  C6  DA  X  16      -5.952   3.229   5.919  0.00  0.00            
ATOM    503  N6  DA  X  16      -6.117   3.989   4.833  0.00  0.00            
ATOM    504  H61 DA  X  16      -5.546   3.745   4.036  0.00  0.00            
ATOM    505  H62 DA  X  16      -7.100   4.150   4.670  0.00  0.00            
ATOM    506  N1  DA  X  16      -4.802   2.606   6.089  0.00  0.00            
ATOM    507  C2  DA  X  16      -4.598   1.936   7.174  0.00  0.00            
ATOM    508  H2  DA  X  16      -3.596   1.558   7.312  0.00  0.00            
ATOM    509  N3  DA  X  16      -5.393   1.843   8.264  0.00  0.00            
ATOM    510  C4  DA  X  16      -6.656   2.418   8.023  0.00  0.00            
ATOM    511  C3' DA  X  16      -9.151   0.902  11.981  0.00  0.00            
ATOM    512  H3' DA  X  16     -10.196   0.802  12.274  0.00  0.00            
ATOM    513  C2' DA  X  16      -9.081   2.014  10.951  0.00  0.00            
ATOM    514 H2'1 DA  X  16      -9.903   1.953  10.238  0.00  0.00            
ATOM    515 H2'2 DA  X  16      -9.047   3.043  11.307  0.00  0.00            
ATOM    516  O3' DA  X  16      -8.387   1.111  13.220  0.00  0.00            
ATOM    517  P   DG  X  17      -8.635   2.230  14.290  0.00  0.00            
ATOM    518  O1P DG  X  17      -7.952   1.865  15.554  0.00  0.00            
ATOM    519  O2P DG  X  17     -10.095   2.482  14.364  0.00  0.00            
ATOM    520  O5' DG  X  17      -7.807   3.433  13.660  0.00  0.00            
ATOM    521  C5' DG  X  17      -6.424   3.264  13.427  0.00  0.00            
ATOM    522 H5'1 DG  X  17      -6.289   2.321  12.897  0.00  0.00            
ATOM    523 H5'2 DG  X  17      -5.970   3.267  14.418  0.00  0.00            
ATOM    524  C4' DG  X  17      -5.721   4.346  12.625  0.00  0.00            
ATOM    525  H4' DG  X  17      -4.665   4.077  12.623  0.00  0.00            
ATOM    526  O4' DG  X  17      -6.164   4.369  11.323  0.00  0.00            
ATOM    527  C1' DG  X  17      -6.503   5.695  10.963  0.00  0.00            
ATOM    528  H1' DG  X  17      -5.612   6.243  10.657  0.00  0.00            
ATOM    529  N9  DG  X  17      -7.576   5.786   9.935  0.00  0.00            
ATOM    530  C8  DG  X  17      -8.928   5.662  10.027  0.00  0.00            
ATOM    531  H8  DG  X  17      -9.504   5.473  10.921  0.00  0.00            
ATOM    532  N7  DG  X  17      -9.573   6.015   8.936  0.00  0.00            
ATOM    533  C5  DG  X  17      -8.535   6.271   8.061  0.00  0.00            
ATOM    534  C6  DG  X  17      -8.552   6.618   6.653  0.00  0.00            
ATOM    535  O6  DG  X  17      -9.546   6.669   5.889  0.00  0.00            
ATOM    536  N1  DG  X  17      -7.279   6.843   6.179  0.00  0.00            
ATOM    537  H1  DG  X  17      -7.249   7.110   5.205  0.00  0.00            
ATOM    538  C2  DG  X  17      -6.135   6.825   6.870  0.00  0.00            
ATOM    539  N2  DG  X  17      -5.052   7.020   6.269  0.00  0.00            
ATOM    540  H21 DG  X  17      -5.153   7.105   5.267  0.00  0.00            
ATOM    541  H22 DG  X  17      -4.187   7.010   6.790  0.00  0.00            
ATOM    542  N3  DG  X  17      -6.067   6.427   8.138  0.00  0.00            
ATOM    543  C4  DG  X  17      -7.287   6.149   8.675  0.00  0.00            
ATOM    544  C3' DG  X  17      -5.972   5.756  13.251  0.00  0.00            
ATOM    545  H3' DG  X  17      -6.433   5.604  14.228  0.00  0.00            
ATOM    546  C2' DG  X  17      -6.955   6.281  12.296  0.00  0.00            
ATOM    547 H2'1 DG  X  17      -7.936   5.851  12.498  0.00  0.00            
ATOM    548 H2'2 DG  X  17      -7.021   7.367  12.355  0.00  0.00            
ATOM    549  O3' DG  X  17      -4.963   6.672  13.237  0.00  0.00            
ATOM    550  P   DG  X  18      -3.663   6.524  14.168  0.00  0.00            
ATOM    551  O1P DG  X  18      -3.114   5.115  14.247  0.00  0.00            
ATOM    552  O2P DG  X  18      -3.801   7.358  15.415  0.00  0.00            
ATOM    553  O5' DG  X  18      -2.682   7.309  13.124  0.00  0.00            
ATOM    554  C5' DG  X  18      -2.190   6.688  11.889  0.00  0.00            
ATOM    555 H5'1 DG  X  18      -2.777   5.780  11.752  0.00  0.00            
ATOM    556 H5'2 DG  X  18      -1.163   6.357  12.041  0.00  0.00            
ATOM    557  C4' DG  X  18      -2.208   7.648  10.681  0.00  0.00            
ATOM    558  H4' DG  X  18      -1.469   7.407   9.918  0.00  0.00            
ATOM    559  O4' DG  X  18      -3.512   7.736  10.116  0.00  0.00            
ATOM    560  C1' DG  X  18      -3.659   9.160   9.861  0.00  0.00            
ATOM    561  H1' DG  X  18      -3.252   9.382   8.874  0.00  0.00            
ATOM    562  N9  DG  X  18      -5.088   9.444   9.722  0.00  0.00            
ATOM    563  C8  DG  X  18      -6.032   9.227  10.744  0.00  0.00            
ATOM    564  H8  DG  X  18      -5.798   8.943  11.759  0.00  0.00            
ATOM    565  N7  DG  X  18      -7.275   9.295  10.305  0.00  0.00            
ATOM    566  C5  DG  X  18      -7.068   9.706   8.930  0.00  0.00            
ATOM    567  C6  DG  X  18      -7.974   9.919   7.825  0.00  0.00            
ATOM    568  O6  DG  X  18      -9.219   9.803   7.786  0.00  0.00            
ATOM    569  N1  DG  X  18      -7.426  10.326   6.636  0.00  0.00            
ATOM    570  H1  DG  X  18      -8.033  10.426   5.835  0.00  0.00            
ATOM    571  C2  DG  X  18      -6.077  10.383   6.477  0.00  0.00            
ATOM    572  N2  DG  X  18      -5.642  10.495   5.230  0.00  0.00            
ATOM    573  H21 DG  X  18      -6.209  10.430   4.397  0.00  0.00            
ATOM    574  H22 DG  X  18      -4.652  10.572   5.046  0.00  0.00            
ATOM    575  N3  DG  X  18      -5.224  10.183   7.401  0.00  0.00            
ATOM    576  C4  DG  X  18      -5.766   9.840   8.576  0.00  0.00            
ATOM    577  C3' DG  X  18      -1.703   9.081  11.091  0.00  0.00            
ATOM    578  H3' DG  X  18      -1.253   9.053  12.084  0.00  0.00            
ATOM    579  C2' DG  X  18      -2.949   9.894  10.973  0.00  0.00            
ATOM    580 H2'1 DG  X  18      -3.534   9.796  11.888  0.00  0.00            
ATOM    581 H2'2 DG  X  18      -2.851  10.958  10.757  0.00  0.00            
ATOM    582  O3' DG  X  18      -0.812   9.760  10.261  0.00  0.00            
ATOM    583  P   DA  X  19       0.750   9.665  10.335  0.00  0.00            
ATOM    584  O1P DA  X  19       1.211   9.067  11.609  0.00  0.00            
ATOM    585  O2P DA  X  19       1.337  10.978   9.942  0.00  0.00            
ATOM    586  O5' DA  X  19       1.001   8.605   9.174  0.00  0.00            
ATOM    587  C5' DA  X  19       2.375   8.433   8.772  0.00  0.00            
ATOM    588 H5'1 DA  X  19       3.044   7.996   9.514  0.00  0.00            
ATOM    589 H5'2 DA  X  19       2.713   9.458   8.619  0.00  0.00            
ATOM    590  C4' DA  X  19       2.471   7.601   7.472  0.00  0.00            
ATOM    591  H4' DA  X  19       3.542   7.559   7.273  0.00  0.00            
ATOM    592  O4' DA  X  19       1.999   6.252   7.590  0.00  0.00            
ATOM    593  C1' DA  X  19       1.129   5.965   6.482  0.00  0.00            
ATOM    594  H1' DA  X  19       1.251   4.940   6.134  0.00  0.00            
ATOM    595  N9  DA  X  19      -0.308   5.875   6.918  0.00  0.00            
ATOM    596  C8  DA  X  19      -1.339   6.750   6.736  0.00  0.00            
ATOM    597  H8  DA  X  19      -1.107   7.679   6.235  0.00  0.00            
ATOM    598  N7  DA  X  19      -2.446   6.500   7.417  0.00  0.00            
ATOM    599  C5  DA  X  19      -2.133   5.308   8.047  0.00  0.00            
ATOM    600  C6  DA  X  19      -2.780   4.524   9.000  0.00  0.00            
ATOM    601  N6  DA  X  19      -4.007   4.657   9.379  0.00  0.00            
ATOM    602  H61 DA  X  19      -4.433   3.994  10.011  0.00  0.00            
ATOM    603  H62 DA  X  19      -4.550   5.370   8.913  0.00  0.00            
ATOM    604  N1  DA  X  19      -2.302   3.440   9.541  0.00  0.00            
ATOM    605  C2  DA  X  19      -1.097   3.122   9.136  0.00  0.00            
ATOM    606  H2  DA  X  19      -0.619   2.277   9.609  0.00  0.00            
ATOM    607  N3  DA  X  19      -0.259   3.774   8.290  0.00  0.00            
ATOM    608  C4  DA  X  19      -0.876   4.906   7.760  0.00  0.00            
ATOM    609  C3' DA  X  19       1.783   8.217   6.267  0.00  0.00            
ATOM    610  H3' DA  X  19       0.890   8.754   6.584  0.00  0.00            
ATOM    611  C2' DA  X  19       1.419   6.972   5.451  0.00  0.00            
ATOM    612 H2'1 DA  X  19       0.698   7.147   4.653  0.00  0.00            
ATOM    613 H2'2 DA  X  19       2.342   6.647   4.972  0.00  0.00            
ATOM    614  O3' DA  X  19       2.702   9.136   5.637  0.00  0.00            
ATOM    615  P   DG  X  20       2.327   9.749   4.213  0.00  0.00            
ATOM    616  O1P DG  X  20       3.357  10.763   3.880  0.00  0.00            
ATOM    617  O2P DG  X  20       0.932  10.246   4.346  0.00  0.00            
ATOM    618  O5' DG  X  20       2.327   8.601   3.166  0.00  0.00            
ATOM    619  C5' DG  X  20       3.512   7.969   2.760  0.00  0.00            
ATOM    620 H5'1 DG  X  20       4.019   7.554   3.630  0.00  0.00            
ATOM    621 H5'2 DG  X  20       4.056   8.699   2.161  0.00  0.00            
ATOM    622  C4' DG  X  20       3.128   6.862   1.811  0.00  0.00            
ATOM    623  H4' DG  X  20       3.965   6.240   1.494  0.00  0.00            
ATOM    624  O4' DG  X  20       2.305   5.867   2.325  0.00  0.00            
ATOM    625  C1' DG  X  20       1.074   5.900   1.641  0.00  0.00            
ATOM    626  H1' DG  X  20       0.765   4.856   1.601  0.00  0.00            
ATOM    627  N9  DG  X  20      -0.037   6.731   2.108  0.00  0.00            
ATOM    628  C8  DG  X  20      -0.500   7.965   1.725  0.00  0.00            
ATOM    629  H8  DG  X  20       0.178   8.683   1.287  0.00  0.00            
ATOM    630  N7  DG  X  20      -1.720   8.254   2.035  0.00  0.00            
ATOM    631  C5  DG  X  20      -2.078   7.100   2.793  0.00  0.00            
ATOM    632  C6  DG  X  20      -3.265   6.791   3.496  0.00  0.00            
ATOM    633  O6  DG  X  20      -4.264   7.450   3.657  0.00  0.00            
ATOM    634  N1  DG  X  20      -3.300   5.598   4.167  0.00  0.00            
ATOM    635  H1  DG  X  20      -4.248   5.385   4.440  0.00  0.00            
ATOM    636  C2  DG  X  20      -2.216   4.818   4.288  0.00  0.00            
ATOM    637  N2  DG  X  20      -2.319   3.608   4.886  0.00  0.00            
ATOM    638  H21 DG  X  20      -3.221   3.218   5.117  0.00  0.00            
ATOM    639  H22 DG  X  20      -1.476   3.070   5.026  0.00  0.00            
ATOM    640  N3  DG  X  20      -1.043   5.055   3.683  0.00  0.00            
ATOM    641  C4  DG  X  20      -1.056   6.223   2.915  0.00  0.00            
ATOM    642  C3' DG  X  20       2.539   7.434   0.493  0.00  0.00            
ATOM    643  H3' DG  X  20       2.154   8.426   0.731  0.00  0.00            
ATOM    644  C2' DG  X  20       1.471   6.370   0.251  0.00  0.00            
ATOM    645 H2'1 DG  X  20       0.702   6.877  -0.332  0.00  0.00            
ATOM    646 H2'2 DG  X  20       1.782   5.500  -0.327  0.00  0.00            
ATOM    647  O3' DG  X  20       3.609   7.551  -0.437  0.00  0.00            
ATOM    648  P   DG  X  21       4.055   8.813  -1.135  0.00  0.00            
ATOM    649  O1P DG  X  21       5.467   8.640  -1.590  0.00  0.00            
ATOM    650  O2P DG  X  21       3.676   9.995  -0.246  0.00  0.00            
ATOM    651  O5' DG  X  21       2.956   8.875  -2.458  0.00  0.00            
ATOM    652  C5' DG  X  21       3.093   7.956  -3.566  0.00  0.00            
ATOM    653 H5'1 DG  X  21       3.126   6.980  -3.082  0.00  0.00            
ATOM    654 H5'2 DG  X  21       3.926   8.240  -4.208  0.00  0.00            
ATOM    655  C4' DG  X  21       1.868   7.912  -4.493  0.00  0.00            
ATOM    656  H4' DG  X  21       1.772   8.831  -5.070  0.00  0.00            
ATOM    657  O4' DG  X  21       2.145   6.859  -5.427  0.00  0.00            
ATOM    658  C1' DG  X  21       1.158   5.906  -5.361  0.00  0.00            
ATOM    659  H1' DG  X  21       0.404   6.175  -6.100  0.00  0.00            
ATOM    660  N9  DG  X  21       1.724   4.614  -5.533  0.00  0.00            
ATOM    661  C8  DG  X  21       3.019   4.193  -5.639  0.00  0.00            
ATOM    662  H8  DG  X  21       3.845   4.887  -5.700  0.00  0.00            
ATOM    663  N7  DG  X  21       3.175   2.911  -5.678  0.00  0.00            
ATOM    664  C5  DG  X  21       1.834   2.408  -5.565  0.00  0.00            
ATOM    665  C6  DG  X  21       1.275   1.070  -5.475  0.00  0.00            
ATOM    666  O6  DG  X  21       1.786  -0.066  -5.399  0.00  0.00            
ATOM    667  N1  DG  X  21      -0.050   1.050  -5.420  0.00  0.00            
ATOM    668  H1  DG  X  21      -0.509   0.166  -5.254  0.00  0.00            
ATOM    669  C2  DG  X  21      -0.813   2.174  -5.365  0.00  0.00            
ATOM    670  N2  DG  X  21      -2.105   2.014  -5.423  0.00  0.00            
ATOM    671  H21 DG  X  21      -2.725   1.223  -5.514  0.00  0.00            
ATOM    672  H22 DG  X  21      -2.613   2.884  -5.349  0.00  0.00            
ATOM    673  N3  DG  X  21      -0.391   3.452  -5.384  0.00  0.00            
ATOM    674  C4  DG  X  21       0.983   3.485  -5.460  0.00  0.00            
ATOM    675  C3' DG  X  21       0.450   7.684  -3.880  0.00  0.00            
ATOM    676  H3' DG  X  21       0.378   7.862  -2.807  0.00  0.00            
ATOM    677  C2' DG  X  21       0.370   6.185  -4.038  0.00  0.00            
ATOM    678 H2'1 DG  X  21       0.853   5.755  -3.160  0.00  0.00            
ATOM    679 H2'2 DG  X  21      -0.641   5.820  -4.220  0.00  0.00            
ATOM    680  O3' DG  X  21      -0.485   8.417  -4.614  0.00  0.00            
ATOM    681  P   DG3 X  22      -1.275   9.701  -3.935  0.00  0.00            
ATOM    682  O1P DG3 X  22      -1.574  10.641  -5.010  0.00  0.00            
ATOM    683  O2P DG3 X  22      -0.462  10.130  -2.739  0.00  0.00            
ATOM    684  O5' DG3 X  22      -2.532   8.839  -3.457  0.00  0.00            
ATOM    685  C5' DG3 X  22      -3.597   8.355  -4.264  0.00  0.00            
ATOM    686 H5'1 DG3 X  22      -3.121   7.831  -5.092  0.00  0.00            
ATOM    687 H5'2 DG3 X  22      -3.983   9.266  -4.723  0.00  0.00            
ATOM    688  C4' DG3 X  22      -4.710   7.602  -3.486  0.00  0.00            
ATOM    689  H4' DG3 X  22      -5.445   7.530  -4.289  0.00  0.00            
ATOM    690  O4' DG3 X  22      -4.317   6.313  -3.023  0.00  0.00            
ATOM    691  C1' DG3 X  22      -4.427   6.329  -1.583  0.00  0.00            
ATOM    692  H1' DG3 X  22      -5.289   5.715  -1.327  0.00  0.00            
ATOM    693  N9  DG3 X  22      -3.235   5.728  -0.902  0.00  0.00            
ATOM    694  C8  DG3 X  22      -1.951   5.949  -1.076  0.00  0.00            
ATOM    695  H8  DG3 X  22      -1.685   6.550  -1.933  0.00  0.00            
ATOM    696  N7  DG3 X  22      -1.140   5.093  -0.482  0.00  0.00            
ATOM    697  C5  DG3 X  22      -2.069   4.358   0.290  0.00  0.00            
ATOM    698  C6  DG3 X  22      -1.933   3.276   1.280  0.00  0.00            
ATOM    699  O6  DG3 X  22      -0.848   2.769   1.559  0.00  0.00            
ATOM    700  N1  DG3 X  22      -3.137   2.829   1.818  0.00  0.00            
ATOM    701  H1  DG3 X  22      -3.044   2.124   2.536  0.00  0.00            
ATOM    702  C2  DG3 X  22      -4.296   3.462   1.584  0.00  0.00            
ATOM    703  N2  DG3 X  22      -5.284   2.903   2.208  0.00  0.00            
ATOM    704  H21 DG3 X  22      -5.182   1.920   2.417  0.00  0.00            
ATOM    705  H22 DG3 X  22      -6.164   3.382   2.078  0.00  0.00            
ATOM    706  N3  DG3 X  22      -4.497   4.430   0.761  0.00  0.00            
ATOM    707  C4  DG3 X  22      -3.328   4.805   0.120  0.00  0.00            
ATOM    708  C3' DG3 X  22      -5.361   8.355  -2.310  0.00  0.00            
ATOM    709  H3' DG3 X  22      -5.167   9.426  -2.363  0.00  0.00            
ATOM    710  C2' DG3 X  22      -4.532   7.793  -1.175  0.00  0.00            
ATOM    711 H2'1 DG3 X  22      -3.530   8.216  -1.245  0.00  0.00            
ATOM    712 H2'2 DG3 X  22      -5.060   7.983  -0.240  0.00  0.00            
ATOM    713  O3' DG3 X  22      -6.713   8.195  -1.988  0.00  0.00            
ATOM    714  H3T DG3 X  22      -7.002   8.978  -1.515  0.00  0.00            
ATOM    715  K+  K+  X  23       0.908  -2.336  -4.474  0.00  0.00            
ATOM    716  K+  K+  X  24       0.544   1.050   3.175  0.00  0.00            
ATOM    717  K+  K+  X  25      -5.591  -8.086 -16.496  0.00  0.00            
ATOM    718  K+  K+  X  26      15.589  -7.595   6.729  0.00  0.00            
ATOM    719  K+  K+  X  27       2.204  -3.914  10.385  0.00  0.00            
ATOM    720  K+  K+  X  28      17.015  14.250  13.122  0.00  0.00            
ATOM    721  K+  K+  X  29       6.598 -16.498  22.396  0.00  0.00            
ATOM    722  K+  K+  X  30      -0.959 -23.034 -17.306  0.00  0.00            
ATOM    723  K+  K+  X  31      -2.129 -17.273   4.803  0.00  0.00            
ATOM    724  K+  K+  X  32       8.435   7.130  -9.498  0.00  0.00            
ATOM    725  K+  K+  X  33      -6.001   4.152  -6.288  0.00  0.00            
ATOM    726  K+  K+  X  34      11.841  -1.065   1.998  0.00  0.00            
ATOM    727  K+  K+  X  35       7.883  18.557 -10.717  0.00  0.00            
ATOM    728  K+  K+  X  36     -15.296  -3.397 -12.145  0.00  0.00            
ATOM    729  K+  K+  X  37      -0.000  -6.178 -16.314  0.00  0.00            
ATOM    730  K+  K+  X  38     -13.655 -14.482   4.412  0.00  0.00            
ATOM    731  K+  K+  X  39       7.645   4.828 -24.817  0.00  0.00            
ATOM    732  K+  K+  X  40      -5.401   6.165  17.246  0.00  0.00            
ATOM    733  K+  K+  X  41      -0.425 -10.522  -8.733  0.00  0.00            
ATOM    734  K+  K+  X  42       9.301   6.794  -1.377  0.00  0.00            
ATOM    735  K+  K+  X  43      16.320  -6.876  20.191  0.00  0.00            
ATOM    736  K+  K+  X  44       1.571 -23.313  -2.963  0.00  0.00            
ATOM    737  K+  K+  X  45      -0.103  18.470   8.383  0.00  0.00            
ATOM    738  K+  K+  X  46     -12.876   0.380  10.200  0.00  0.00            
ATOM    739  K+  K+  X  47      -6.758  -4.569  12.100  0.00  0.00            
ATOM    740  K+  K+  X  48      24.037  -8.090  -1.058  0.00  0.00            
ATOM    741  K+  K+  X  49      22.935 -14.560 -12.596  0.00  0.00            
ATOM    742  K+  K+  X  50      -9.625  11.458   3.278  0.00  0.00            
ATOM    743  K+  K+  X  51     -20.674   6.139   5.663  0.00  0.00            
ATOM    744  K+  K+  X  52      23.979 -14.686  12.717  0.00  0.00            
ATOM    745  Cl- Cl- X  53       4.851  -5.468  20.236  0.00  0.00            
ATOM    746  Cl- Cl- X  54       4.581  -4.354 -19.361  0.00  0.00            
ATOM    747  Cl- Cl- X  55      -9.700  -9.666  10.616  0.00  0.00            
ATOM    748  Cl- Cl- X  56     -11.772 -22.325   3.382  0.00  0.00            
ATOM    749  Cl- Cl- X  57      16.653  -4.099  18.189  0.00  0.00            
ATOM    750  Cl- Cl- X  58      -0.096 -18.127  12.145  0.00  0.00            
ATOM    751  Cl- Cl- X  59     -25.437  -0.235   7.573  0.00  0.00            
ATOM    752  Cl- Cl- X  60     -19.136   7.885  -5.313  0.00  0.00            
ATOM    753  Cl- Cl- X  61     -20.983 -13.449  -7.062  0.00  0.00            
END
