# Supplementary material for: Extended molecular dynamics of a c-kit promoter quadruplex
Source: Nucleic Acids Res. 2015 Oct 10;43(18):8673–93. doi: 10.1093/nar/gkv785 (PMC4605300; doi:10.1093/nar/gkv785)
Supplement: SUPPLEMENTARY DATA [file supp_gkv785_nar-00989-f-2015-File017.zip › Supplementary_PDBs_simulation6/132ns_simulation6_SI.pdb]

CRYST1    0.000    0.000    0.000  90.00  90.00  90.00 P 1           1
ATOM      1  H5T DA5 X   1       0.148 -10.456   0.404  0.00  0.00            
ATOM      2  O5' DA5 X   1      -0.306 -11.297   0.316  0.00  0.00            
ATOM      3  C5' DA5 X   1       0.659 -12.198   0.850  0.00  0.00            
ATOM      4 H5'1 DA5 X   1       1.469 -12.366   0.141  0.00  0.00            
ATOM      5 H5'2 DA5 X   1       0.142 -13.141   1.026  0.00  0.00            
ATOM      6  C4' DA5 X   1       1.367 -11.793   2.144  0.00  0.00            
ATOM      7  H4' DA5 X   1       2.072 -12.575   2.427  0.00  0.00            
ATOM      8  O4' DA5 X   1       2.102 -10.655   1.706  0.00  0.00            
ATOM      9  C1' DA5 X   1       2.036  -9.548   2.577  0.00  0.00            
ATOM     10  H1' DA5 X   1       2.696  -9.615   3.442  0.00  0.00            
ATOM     11  N9  DA5 X   1       2.297  -8.315   1.755  0.00  0.00            
ATOM     12  C8  DA5 X   1       3.284  -7.377   1.995  0.00  0.00            
ATOM     13  H8  DA5 X   1       4.072  -7.418   2.732  0.00  0.00            
ATOM     14  N7  DA5 X   1       3.202  -6.332   1.149  0.00  0.00            
ATOM     15  C5  DA5 X   1       2.056  -6.684   0.394  0.00  0.00            
ATOM     16  C6  DA5 X   1       1.394  -5.982  -0.628  0.00  0.00            
ATOM     17  N6  DA5 X   1       1.785  -4.883  -1.198  0.00  0.00            
ATOM     18  H61 DA5 X   1       1.055  -4.310  -1.597  0.00  0.00            
ATOM     19  H62 DA5 X   1       2.650  -4.539  -0.806  0.00  0.00            
ATOM     20  N1  DA5 X   1       0.396  -6.585  -1.309  0.00  0.00            
ATOM     21  C2  DA5 X   1       0.006  -7.801  -0.909  0.00  0.00            
ATOM     22  H2  DA5 X   1      -0.798  -8.152  -1.539  0.00  0.00            
ATOM     23  N3  DA5 X   1       0.521  -8.576   0.112  0.00  0.00            
ATOM     24  C4  DA5 X   1       1.553  -7.943   0.688  0.00  0.00            
ATOM     25  C3' DA5 X   1       0.525 -11.355   3.329  0.00  0.00            
ATOM     26  H3' DA5 X   1      -0.517 -11.672   3.283  0.00  0.00            
ATOM     27  C2' DA5 X   1       0.615  -9.783   3.139  0.00  0.00            
ATOM     28 H2'1 DA5 X   1      -0.143  -9.538   2.395  0.00  0.00            
ATOM     29 H2'2 DA5 X   1       0.416  -9.084   3.952  0.00  0.00            
ATOM     30  O3' DA5 X   1       1.141 -11.858   4.468  0.00  0.00            
ATOM     31  P   DG  X   2       0.601 -11.680   5.987  0.00  0.00            
ATOM     32  O1P DG  X   2       1.365 -12.591   6.841  0.00  0.00            
ATOM     33  O2P DG  X   2      -0.861 -11.801   5.953  0.00  0.00            
ATOM     34  O5' DG  X   2       1.019 -10.189   6.226  0.00  0.00            
ATOM     35  C5' DG  X   2       2.288  -9.721   6.663  0.00  0.00            
ATOM     36 H5'1 DG  X   2       3.012 -10.138   5.963  0.00  0.00            
ATOM     37 H5'2 DG  X   2       2.603 -10.157   7.611  0.00  0.00            
ATOM     38  C4' DG  X   2       2.370  -8.192   6.902  0.00  0.00            
ATOM     39  H4' DG  X   2       3.314  -7.995   7.411  0.00  0.00            
ATOM     40  O4' DG  X   2       2.306  -7.526   5.610  0.00  0.00            
ATOM     41  C1' DG  X   2       1.514  -6.365   5.818  0.00  0.00            
ATOM     42  H1' DG  X   2       2.057  -5.665   6.453  0.00  0.00            
ATOM     43  N9  DG  X   2       1.105  -5.789   4.478  0.00  0.00            
ATOM     44  C8  DG  X   2      -0.102  -6.016   3.810  0.00  0.00            
ATOM     45  H8  DG  X   2      -0.944  -6.561   4.209  0.00  0.00            
ATOM     46  N7  DG  X   2      -0.226  -5.347   2.675  0.00  0.00            
ATOM     47  C5  DG  X   2       0.917  -4.592   2.662  0.00  0.00            
ATOM     48  C6  DG  X   2       1.358  -3.588   1.776  0.00  0.00            
ATOM     49  O6  DG  X   2       0.670  -3.028   0.965  0.00  0.00            
ATOM     50  N1  DG  X   2       2.682  -3.239   1.922  0.00  0.00            
ATOM     51  H1  DG  X   2       3.078  -2.706   1.161  0.00  0.00            
ATOM     52  C2  DG  X   2       3.511  -3.694   2.953  0.00  0.00            
ATOM     53  N2  DG  X   2       4.718  -3.143   3.156  0.00  0.00            
ATOM     54  H21 DG  X   2       5.075  -2.579   2.398  0.00  0.00            
ATOM     55  H22 DG  X   2       5.114  -3.177   4.085  0.00  0.00            
ATOM     56  N3  DG  X   2       3.028  -4.369   3.977  0.00  0.00            
ATOM     57  C4  DG  X   2       1.750  -4.862   3.724  0.00  0.00            
ATOM     58  C3' DG  X   2       1.129  -7.704   7.768  0.00  0.00            
ATOM     59  H3' DG  X   2       0.574  -8.601   8.042  0.00  0.00            
ATOM     60  C2' DG  X   2       0.354  -6.924   6.716  0.00  0.00            
ATOM     61 H2'1 DG  X   2      -0.279  -7.633   6.182  0.00  0.00            
ATOM     62 H2'2 DG  X   2      -0.241  -6.089   7.084  0.00  0.00            
ATOM     63  O3' DG  X   2       1.540  -7.079   9.029  0.00  0.00            
ATOM     64  P   DG  X   3       0.513  -6.580  10.060  0.00  0.00            
ATOM     65  O1P DG  X   3       1.163  -6.359  11.351  0.00  0.00            
ATOM     66  O2P DG  X   3      -0.656  -7.488  10.145  0.00  0.00            
ATOM     67  O5' DG  X   3       0.048  -5.178   9.468  0.00  0.00            
ATOM     68  C5' DG  X   3       0.571  -3.935   9.851  0.00  0.00            
ATOM     69 H5'1 DG  X   3       0.685  -3.839  10.931  0.00  0.00            
ATOM     70 H5'2 DG  X   3      -0.203  -3.177   9.726  0.00  0.00            
ATOM     71  C4' DG  X   3       1.799  -3.575   9.021  0.00  0.00            
ATOM     72  H4' DG  X   3       2.595  -4.312   9.134  0.00  0.00            
ATOM     73  O4' DG  X   3       1.414  -3.460   7.676  0.00  0.00            
ATOM     74  C1' DG  X   3       2.230  -2.473   7.054  0.00  0.00            
ATOM     75  H1' DG  X   3       3.167  -2.945   6.761  0.00  0.00            
ATOM     76  N9  DG  X   3       1.555  -1.939   5.816  0.00  0.00            
ATOM     77  C8  DG  X   3       0.287  -2.194   5.324  0.00  0.00            
ATOM     78  H8  DG  X   3      -0.383  -2.850   5.860  0.00  0.00            
ATOM     79  N7  DG  X   3       0.090  -1.766   4.064  0.00  0.00            
ATOM     80  C5  DG  X   3       1.291  -1.106   3.821  0.00  0.00            
ATOM     81  C6  DG  X   3       1.710  -0.427   2.649  0.00  0.00            
ATOM     82  O6  DG  X   3       1.035  -0.042   1.721  0.00  0.00            
ATOM     83  N1  DG  X   3       3.070  -0.098   2.620  0.00  0.00            
ATOM     84  H1  DG  X   3       3.452   0.227   1.743  0.00  0.00            
ATOM     85  C2  DG  X   3       3.844  -0.234   3.636  0.00  0.00            
ATOM     86  N2  DG  X   3       5.060   0.254   3.484  0.00  0.00            
ATOM     87  H21 DG  X   3       5.275   0.792   2.657  0.00  0.00            
ATOM     88  H22 DG  X   3       5.621   0.336   4.320  0.00  0.00            
ATOM     89  N3  DG  X   3       3.496  -0.795   4.822  0.00  0.00            
ATOM     90  C4  DG  X   3       2.179  -1.267   4.844  0.00  0.00            
ATOM     91  C3' DG  X   3       2.385  -2.181   9.384  0.00  0.00            
ATOM     92  H3' DG  X   3       1.689  -1.709  10.078  0.00  0.00            
ATOM     93  C2' DG  X   3       2.467  -1.372   8.112  0.00  0.00            
ATOM     94 H2'1 DG  X   3       1.758  -0.546   8.171  0.00  0.00            
ATOM     95 H2'2 DG  X   3       3.469  -0.990   7.918  0.00  0.00            
ATOM     96  O3' DG  X   3       3.594  -2.343  10.075  0.00  0.00            
ATOM     97  P   DG  X   4       3.994  -1.343  11.222  0.00  0.00            
ATOM     98  O1P DG  X   4       4.981  -2.084  11.971  0.00  0.00            
ATOM     99  O2P DG  X   4       2.748  -0.793  11.834  0.00  0.00            
ATOM    100  O5' DG  X   4       4.688  -0.125  10.456  0.00  0.00            
ATOM    101  C5' DG  X   4       5.817  -0.475   9.711  0.00  0.00            
ATOM    102 H5'1 DG  X   4       5.685  -1.322   9.038  0.00  0.00            
ATOM    103 H5'2 DG  X   4       6.673  -0.835  10.282  0.00  0.00            
ATOM    104  C4' DG  X   4       6.324   0.633   8.849  0.00  0.00            
ATOM    105  H4' DG  X   4       7.235   0.325   8.336  0.00  0.00            
ATOM    106  O4' DG  X   4       5.409   0.844   7.757  0.00  0.00            
ATOM    107  C1' DG  X   4       5.126   2.211   7.503  0.00  0.00            
ATOM    108  H1' DG  X   4       5.757   2.613   6.711  0.00  0.00            
ATOM    109  N9  DG  X   4       3.725   2.331   6.992  0.00  0.00            
ATOM    110  C8  DG  X   4       2.509   2.120   7.641  0.00  0.00            
ATOM    111  H8  DG  X   4       2.490   1.798   8.672  0.00  0.00            
ATOM    112  N7  DG  X   4       1.376   2.230   6.912  0.00  0.00            
ATOM    113  C5  DG  X   4       2.011   2.555   5.630  0.00  0.00            
ATOM    114  C6  DG  X   4       1.369   2.841   4.384  0.00  0.00            
ATOM    115  O6  DG  X   4       0.166   2.714   4.115  0.00  0.00            
ATOM    116  N1  DG  X   4       2.264   3.257   3.471  0.00  0.00            
ATOM    117  H1  DG  X   4       1.836   3.662   2.651  0.00  0.00            
ATOM    118  C2  DG  X   4       3.553   3.439   3.679  0.00  0.00            
ATOM    119  N2  DG  X   4       4.163   3.960   2.652  0.00  0.00            
ATOM    120  H21 DG  X   4       3.595   3.844   1.825  0.00  0.00            
ATOM    121  H22 DG  X   4       5.150   4.168   2.699  0.00  0.00            
ATOM    122  N3  DG  X   4       4.148   3.101   4.785  0.00  0.00            
ATOM    123  C4  DG  X   4       3.382   2.659   5.746  0.00  0.00            
ATOM    124  C3' DG  X   4       6.521   1.988   9.511  0.00  0.00            
ATOM    125  H3' DG  X   4       6.325   1.956  10.583  0.00  0.00            
ATOM    126  C2' DG  X   4       5.358   2.785   8.895  0.00  0.00            
ATOM    127 H2'1 DG  X   4       4.410   2.819   9.432  0.00  0.00            
ATOM    128 H2'2 DG  X   4       5.745   3.798   8.784  0.00  0.00            
ATOM    129  O3' DG  X   4       7.821   2.550   9.285  0.00  0.00            
ATOM    130  P   DA  X   5       9.099   2.007  10.121  0.00  0.00            
ATOM    131  O1P DA  X   5       8.565   1.601  11.453  0.00  0.00            
ATOM    132  O2P DA  X   5      10.147   3.037  10.034  0.00  0.00            
ATOM    133  O5' DA  X   5       9.501   0.644   9.331  0.00  0.00            
ATOM    134  C5' DA  X   5       9.860   0.699   7.925  0.00  0.00            
ATOM    135 H5'1 DA  X   5      10.714   1.368   7.817  0.00  0.00            
ATOM    136 H5'2 DA  X   5       9.079   1.194   7.348  0.00  0.00            
ATOM    137  C4' DA  X   5      10.355  -0.613   7.275  0.00  0.00            
ATOM    138  H4' DA  X   5      10.490  -0.512   6.199  0.00  0.00            
ATOM    139  O4' DA  X   5      11.608  -0.985   7.756  0.00  0.00            
ATOM    140  C1' DA  X   5      11.751  -2.371   7.741  0.00  0.00            
ATOM    141  H1' DA  X   5      11.617  -2.695   6.709  0.00  0.00            
ATOM    142  N9  DA  X   5      12.921  -2.943   8.378  0.00  0.00            
ATOM    143  C8  DA  X   5      13.200  -2.737   9.709  0.00  0.00            
ATOM    144  H8  DA  X   5      12.568  -2.163  10.370  0.00  0.00            
ATOM    145  N7  DA  X   5      14.256  -3.428  10.091  0.00  0.00            
ATOM    146  C5  DA  X   5      14.669  -4.093   8.891  0.00  0.00            
ATOM    147  C6  DA  X   5      15.654  -5.086   8.561  0.00  0.00            
ATOM    148  N6  DA  X   5      16.508  -5.539   9.437  0.00  0.00            
ATOM    149  H61 DA  X   5      17.315  -6.099   9.201  0.00  0.00            
ATOM    150  H62 DA  X   5      16.485  -5.060  10.325  0.00  0.00            
ATOM    151  N1  DA  X   5      15.748  -5.491   7.336  0.00  0.00            
ATOM    152  C2  DA  X   5      14.837  -5.109   6.444  0.00  0.00            
ATOM    153  H2  DA  X   5      15.010  -5.496   5.451  0.00  0.00            
ATOM    154  N3  DA  X   5      13.772  -4.328   6.589  0.00  0.00            
ATOM    155  C4  DA  X   5      13.774  -3.886   7.888  0.00  0.00            
ATOM    156  C3' DA  X   5       9.474  -1.867   7.599  0.00  0.00            
ATOM    157  H3' DA  X   5       8.620  -1.642   8.238  0.00  0.00            
ATOM    158  C2' DA  X   5      10.453  -2.722   8.462  0.00  0.00            
ATOM    159 H2'1 DA  X   5      10.328  -2.440   9.507  0.00  0.00            
ATOM    160 H2'2 DA  X   5      10.323  -3.800   8.365  0.00  0.00            
ATOM    161  O3' DA  X   5       9.038  -2.724   6.555  0.00  0.00            
ATOM    162  P   DG  X   6       8.325  -2.104   5.236  0.00  0.00            
ATOM    163  O1P DG  X   6       7.449  -0.946   5.681  0.00  0.00            
ATOM    164  O2P DG  X   6       7.668  -3.145   4.453  0.00  0.00            
ATOM    165  O5' DG  X   6       9.472  -1.426   4.304  0.00  0.00            
ATOM    166  C5' DG  X   6      10.553  -2.225   3.815  0.00  0.00            
ATOM    167 H5'1 DG  X   6      10.240  -3.256   3.655  0.00  0.00            
ATOM    168 H5'2 DG  X   6      11.365  -2.231   4.542  0.00  0.00            
ATOM    169  C4' DG  X   6      11.018  -1.695   2.449  0.00  0.00            
ATOM    170  H4' DG  X   6      12.009  -2.120   2.295  0.00  0.00            
ATOM    171  O4' DG  X   6      10.184  -2.182   1.398  0.00  0.00            
ATOM    172  C1' DG  X   6       9.538  -1.089   0.759  0.00  0.00            
ATOM    173  H1' DG  X   6       9.982  -0.901  -0.218  0.00  0.00            
ATOM    174  N9  DG  X   6       8.107  -1.526   0.533  0.00  0.00            
ATOM    175  C8  DG  X   6       7.043  -1.383   1.326  0.00  0.00            
ATOM    176  H8  DG  X   6       7.077  -0.862   2.271  0.00  0.00            
ATOM    177  N7  DG  X   6       5.975  -1.899   0.826  0.00  0.00            
ATOM    178  C5  DG  X   6       6.336  -2.311  -0.434  0.00  0.00            
ATOM    179  C6  DG  X   6       5.549  -2.913  -1.417  0.00  0.00            
ATOM    180  O6  DG  X   6       4.352  -3.234  -1.358  0.00  0.00            
ATOM    181  N1  DG  X   6       6.282  -3.312  -2.489  0.00  0.00            
ATOM    182  H1  DG  X   6       5.806  -3.958  -3.103  0.00  0.00            
ATOM    183  C2  DG  X   6       7.557  -3.065  -2.632  0.00  0.00            
ATOM    184  N2  DG  X   6       8.126  -3.457  -3.700  0.00  0.00            
ATOM    185  H21 DG  X   6       7.606  -3.745  -4.517  0.00  0.00            
ATOM    186  H22 DG  X   6       9.123  -3.310  -3.757  0.00  0.00            
ATOM    187  N3  DG  X   6       8.383  -2.569  -1.643  0.00  0.00            
ATOM    188  C4  DG  X   6       7.693  -2.224  -0.536  0.00  0.00            
ATOM    189  C3' DG  X   6      11.188  -0.152   2.405  0.00  0.00            
ATOM    190  H3' DG  X   6      11.111   0.279   3.403  0.00  0.00            
ATOM    191  C2' DG  X   6       9.786   0.143   1.735  0.00  0.00            
ATOM    192 H2'1 DG  X   6       9.048   0.170   2.536  0.00  0.00            
ATOM    193 H2'2 DG  X   6       9.848   1.101   1.217  0.00  0.00            
ATOM    194  O3' DG  X   6      12.260   0.300   1.709  0.00  0.00            
ATOM    195  P   DG  X   7      12.723   1.833   1.681  0.00  0.00            
ATOM    196  O1P DG  X   7      14.131   1.829   1.201  0.00  0.00            
ATOM    197  O2P DG  X   7      12.352   2.420   2.993  0.00  0.00            
ATOM    198  O5' DG  X   7      11.589   2.453   0.657  0.00  0.00            
ATOM    199  C5' DG  X   7      11.737   2.128  -0.724  0.00  0.00            
ATOM    200 H5'1 DG  X   7      11.817   1.058  -0.917  0.00  0.00            
ATOM    201 H5'2 DG  X   7      12.672   2.559  -1.080  0.00  0.00            
ATOM    202  C4' DG  X   7      10.532   2.507  -1.509  0.00  0.00            
ATOM    203  H4' DG  X   7      10.833   2.392  -2.551  0.00  0.00            
ATOM    204  O4' DG  X   7       9.389   1.684  -1.282  0.00  0.00            
ATOM    205  C1' DG  X   7       8.252   2.538  -1.166  0.00  0.00            
ATOM    206  H1' DG  X   7       7.900   2.895  -2.134  0.00  0.00            
ATOM    207  N9  DG  X   7       6.968   1.820  -0.669  0.00  0.00            
ATOM    208  C8  DG  X   7       6.373   1.902   0.557  0.00  0.00            
ATOM    209  H8  DG  X   7       6.864   2.457   1.343  0.00  0.00            
ATOM    210  N7  DG  X   7       5.149   1.437   0.618  0.00  0.00            
ATOM    211  C5  DG  X   7       5.043   0.783  -0.605  0.00  0.00            
ATOM    212  C6  DG  X   7       3.860   0.098  -1.163  0.00  0.00            
ATOM    213  O6  DG  X   7       2.704   0.039  -0.701  0.00  0.00            
ATOM    214  N1  DG  X   7       4.152  -0.416  -2.427  0.00  0.00            
ATOM    215  H1  DG  X   7       3.446  -1.036  -2.799  0.00  0.00            
ATOM    216  C2  DG  X   7       5.298  -0.175  -3.106  0.00  0.00            
ATOM    217  N2  DG  X   7       5.460  -0.840  -4.221  0.00  0.00            
ATOM    218  H21 DG  X   7       4.734  -1.381  -4.667  0.00  0.00            
ATOM    219  H22 DG  X   7       6.348  -0.707  -4.683  0.00  0.00            
ATOM    220  N3  DG  X   7       6.346   0.586  -2.702  0.00  0.00            
ATOM    221  C4  DG  X   7       6.160   1.035  -1.378  0.00  0.00            
ATOM    222  C3' DG  X   7      10.087   3.940  -1.101  0.00  0.00            
ATOM    223  H3' DG  X   7      10.849   4.521  -0.581  0.00  0.00            
ATOM    224  C2' DG  X   7       8.764   3.685  -0.316  0.00  0.00            
ATOM    225 H2'1 DG  X   7       8.936   3.354   0.708  0.00  0.00            
ATOM    226 H2'2 DG  X   7       8.020   4.479  -0.385  0.00  0.00            
ATOM    227  O3' DG  X   7       9.595   4.722  -2.247  0.00  0.00            
ATOM    228  P   DG  X   8      10.471   5.042  -3.530  0.00  0.00            
ATOM    229  O1P DG  X   8      11.798   4.339  -3.482  0.00  0.00            
ATOM    230  O2P DG  X   8      10.351   6.503  -3.773  0.00  0.00            
ATOM    231  O5' DG  X   8       9.494   4.474  -4.697  0.00  0.00            
ATOM    232  C5' DG  X   8       9.473   3.069  -5.012  0.00  0.00            
ATOM    233 H5'1 DG  X   8       9.442   2.468  -4.103  0.00  0.00            
ATOM    234 H5'2 DG  X   8      10.318   2.877  -5.673  0.00  0.00            
ATOM    235  C4' DG  X   8       8.209   2.732  -5.832  0.00  0.00            
ATOM    236  H4' DG  X   8       8.483   1.946  -6.537  0.00  0.00            
ATOM    237  O4' DG  X   8       7.133   2.309  -4.969  0.00  0.00            
ATOM    238  C1' DG  X   8       6.136   3.321  -5.057  0.00  0.00            
ATOM    239  H1' DG  X   8       5.382   2.734  -5.580  0.00  0.00            
ATOM    240  N9  DG  X   8       5.712   3.772  -3.694  0.00  0.00            
ATOM    241  C8  DG  X   8       6.419   4.512  -2.834  0.00  0.00            
ATOM    242  H8  DG  X   8       7.388   4.973  -2.964  0.00  0.00            
ATOM    243  N7  DG  X   8       5.785   4.876  -1.740  0.00  0.00            
ATOM    244  C5  DG  X   8       4.570   4.236  -1.894  0.00  0.00            
ATOM    245  C6  DG  X   8       3.337   4.316  -1.099  0.00  0.00            
ATOM    246  O6  DG  X   8       3.072   4.874  -0.075  0.00  0.00            
ATOM    247  N1  DG  X   8       2.299   3.542  -1.603  0.00  0.00            
ATOM    248  H1  DG  X   8       1.368   3.713  -1.252  0.00  0.00            
ATOM    249  C2  DG  X   8       2.377   2.863  -2.794  0.00  0.00            
ATOM    250  N2  DG  X   8       1.232   2.545  -3.240  0.00  0.00            
ATOM    251  H21 DG  X   8       0.423   2.358  -2.664  0.00  0.00            
ATOM    252  H22 DG  X   8       1.241   2.144  -4.166  0.00  0.00            
ATOM    253  N3  DG  X   8       3.455   2.871  -3.592  0.00  0.00            
ATOM    254  C4  DG  X   8       4.514   3.534  -3.069  0.00  0.00            
ATOM    255  C3' DG  X   8       7.707   3.873  -6.789  0.00  0.00            
ATOM    256  H3' DG  X   8       8.489   4.603  -6.994  0.00  0.00            
ATOM    257  C2' DG  X   8       6.665   4.487  -5.969  0.00  0.00            
ATOM    258 H2'1 DG  X   8       7.166   5.268  -5.397  0.00  0.00            
ATOM    259 H2'2 DG  X   8       5.849   4.922  -6.546  0.00  0.00            
ATOM    260  O3' DG  X   8       7.079   3.447  -8.068  0.00  0.00            
ATOM    261  P   DC  X   9       7.817   3.509  -9.507  0.00  0.00            
ATOM    262  O1P DC  X   9       9.189   2.956  -9.458  0.00  0.00            
ATOM    263  O2P DC  X   9       7.796   4.887 -10.032  0.00  0.00            
ATOM    264  O5' DC  X   9       6.835   2.607 -10.427  0.00  0.00            
ATOM    265  C5' DC  X   9       6.860   1.161 -10.284  0.00  0.00            
ATOM    266 H5'1 DC  X   9       6.681   0.841  -9.258  0.00  0.00            
ATOM    267 H5'2 DC  X   9       7.861   0.767 -10.458  0.00  0.00            
ATOM    268  C4' DC  X   9       5.858   0.328 -11.211  0.00  0.00            
ATOM    269  H4' DC  X   9       5.951  -0.756 -11.142  0.00  0.00            
ATOM    270  O4' DC  X   9       4.580   0.732 -10.767  0.00  0.00            
ATOM    271  C1' DC  X   9       3.704   0.922 -11.876  0.00  0.00            
ATOM    272  H1' DC  X   9       3.232   0.024 -12.274  0.00  0.00            
ATOM    273  N1  DC  X   9       2.595   1.925 -11.623  0.00  0.00            
ATOM    274  C6  DC  X   9       2.814   3.120 -10.975  0.00  0.00            
ATOM    275  H6  DC  X   9       3.799   3.394 -10.629  0.00  0.00            
ATOM    276  C5  DC  X   9       1.763   4.004 -10.936  0.00  0.00            
ATOM    277  H5  DC  X   9       1.991   4.976 -10.523  0.00  0.00            
ATOM    278  C4  DC  X   9       0.469   3.725 -11.541  0.00  0.00            
ATOM    279  N4  DC  X   9      -0.516   4.598 -11.554  0.00  0.00            
ATOM    280  H41 DC  X   9      -1.419   4.306 -11.900  0.00  0.00            
ATOM    281  H42 DC  X   9      -0.395   5.517 -11.152  0.00  0.00            
ATOM    282  N3  DC  X   9       0.221   2.501 -11.935  0.00  0.00            
ATOM    283  C2  DC  X   9       1.286   1.670 -12.038  0.00  0.00            
ATOM    284  O2  DC  X   9       1.100   0.587 -12.557  0.00  0.00            
ATOM    285  C3' DC  X   9       5.979   0.721 -12.699  0.00  0.00            
ATOM    286  H3' DC  X   9       6.782   1.434 -12.886  0.00  0.00            
ATOM    287  C2' DC  X   9       4.698   1.527 -12.856  0.00  0.00            
ATOM    288 H2'1 DC  X   9       4.938   2.564 -12.623  0.00  0.00            
ATOM    289 H2'2 DC  X   9       4.247   1.581 -13.848  0.00  0.00            
ATOM    290  O3' DC  X   9       6.014  -0.348 -13.620  0.00  0.00            
ATOM    291  P   DG  X  10       7.010  -1.526 -13.512  0.00  0.00            
ATOM    292  O1P DG  X  10       8.279  -1.117 -12.921  0.00  0.00            
ATOM    293  O2P DG  X  10       7.041  -2.388 -14.717  0.00  0.00            
ATOM    294  O5' DG  X  10       6.392  -2.456 -12.357  0.00  0.00            
ATOM    295  C5' DG  X  10       5.565  -3.506 -12.740  0.00  0.00            
ATOM    296 H5'1 DG  X  10       6.111  -4.364 -13.132  0.00  0.00            
ATOM    297 H5'2 DG  X  10       5.025  -3.147 -13.616  0.00  0.00            
ATOM    298  C4' DG  X  10       4.663  -3.921 -11.627  0.00  0.00            
ATOM    299  H4' DG  X  10       4.154  -4.845 -11.903  0.00  0.00            
ATOM    300  O4' DG  X  10       5.523  -4.335 -10.534  0.00  0.00            
ATOM    301  C1' DG  X  10       4.721  -4.221  -9.374  0.00  0.00            
ATOM    302  H1' DG  X  10       3.890  -4.923  -9.428  0.00  0.00            
ATOM    303  N9  DG  X  10       5.403  -4.391  -8.087  0.00  0.00            
ATOM    304  C8  DG  X  10       5.897  -3.438  -7.182  0.00  0.00            
ATOM    305  H8  DG  X  10       5.907  -2.391  -7.447  0.00  0.00            
ATOM    306  N7  DG  X  10       6.193  -3.981  -6.011  0.00  0.00            
ATOM    307  C5  DG  X  10       5.941  -5.309  -6.161  0.00  0.00            
ATOM    308  C6  DG  X  10       5.936  -6.382  -5.190  0.00  0.00            
ATOM    309  O6  DG  X  10       6.115  -6.222  -3.969  0.00  0.00            
ATOM    310  N1  DG  X  10       5.625  -7.633  -5.669  0.00  0.00            
ATOM    311  H1  DG  X  10       5.561  -8.328  -4.938  0.00  0.00            
ATOM    312  C2  DG  X  10       5.269  -7.893  -6.961  0.00  0.00            
ATOM    313  N2  DG  X  10       4.825  -9.137  -7.220  0.00  0.00            
ATOM    314  H21 DG  X  10       5.158  -9.907  -6.657  0.00  0.00            
ATOM    315  H22 DG  X  10       4.266  -9.315  -8.042  0.00  0.00            
ATOM    316  N3  DG  X  10       5.051  -6.899  -7.814  0.00  0.00            
ATOM    317  C4  DG  X  10       5.443  -5.620  -7.419  0.00  0.00            
ATOM    318  C3' DG  X  10       3.656  -2.914 -10.973  0.00  0.00            
ATOM    319  H3' DG  X  10       3.597  -1.947 -11.473  0.00  0.00            
ATOM    320  C2' DG  X  10       4.209  -2.760  -9.552  0.00  0.00            
ATOM    321 H2'1 DG  X  10       5.063  -2.082  -9.538  0.00  0.00            
ATOM    322 H2'2 DG  X  10       3.451  -2.534  -8.802  0.00  0.00            
ATOM    323  O3' DG  X  10       2.353  -3.408 -10.671  0.00  0.00            
ATOM    324  P   DC  X  11       1.289  -3.447 -11.877  0.00  0.00            
ATOM    325  O1P DC  X  11       1.943  -3.489 -13.222  0.00  0.00            
ATOM    326  O2P DC  X  11       0.250  -2.461 -11.460  0.00  0.00            
ATOM    327  O5' DC  X  11       0.677  -4.870 -11.650  0.00  0.00            
ATOM    328  C5' DC  X  11       1.154  -6.123 -12.296  0.00  0.00            
ATOM    329 H5'1 DC  X  11       2.243  -6.092 -12.285  0.00  0.00            
ATOM    330 H5'2 DC  X  11       0.764  -6.219 -13.310  0.00  0.00            
ATOM    331  C4' DC  X  11       0.702  -7.356 -11.569  0.00  0.00            
ATOM    332  H4' DC  X  11       0.756  -8.176 -12.286  0.00  0.00            
ATOM    333  O4' DC  X  11       1.533  -7.386 -10.448  0.00  0.00            
ATOM    334  C1' DC  X  11       0.649  -7.581  -9.299  0.00  0.00            
ATOM    335  H1' DC  X  11       0.491  -8.659  -9.274  0.00  0.00            
ATOM    336  N1  DC  X  11       1.349  -6.956  -8.220  0.00  0.00            
ATOM    337  C6  DC  X  11       1.837  -5.642  -8.364  0.00  0.00            
ATOM    338  H6  DC  X  11       1.686  -5.124  -9.300  0.00  0.00            
ATOM    339  C5  DC  X  11       2.334  -4.958  -7.275  0.00  0.00            
ATOM    340  H5  DC  X  11       2.615  -3.934  -7.475  0.00  0.00            
ATOM    341  C4  DC  X  11       2.516  -5.772  -6.049  0.00  0.00            
ATOM    342  N4  DC  X  11       3.079  -5.153  -5.023  0.00  0.00            
ATOM    343  H41 DC  X  11       3.148  -5.684  -4.167  0.00  0.00            
ATOM    344  H42 DC  X  11       3.301  -4.172  -5.118  0.00  0.00            
ATOM    345  N3  DC  X  11       2.253  -7.074  -5.991  0.00  0.00            
ATOM    346  C2  DC  X  11       1.606  -7.641  -7.036  0.00  0.00            
ATOM    347  O2  DC  X  11       1.260  -8.820  -6.819  0.00  0.00            
ATOM    348  C3' DC  X  11      -0.818  -7.263 -11.195  0.00  0.00            
ATOM    349  H3' DC  X  11      -1.368  -6.527 -11.782  0.00  0.00            
ATOM    350  C2' DC  X  11      -0.676  -6.939  -9.691  0.00  0.00            
ATOM    351 H2'1 DC  X  11      -0.636  -5.850  -9.657  0.00  0.00            
ATOM    352 H2'2 DC  X  11      -1.511  -7.174  -9.031  0.00  0.00            
ATOM    353  O3' DC  X  11      -1.352  -8.550 -11.389  0.00  0.00            
ATOM    354  P   DT  X  12      -2.859  -8.689 -11.260  0.00  0.00            
ATOM    355  O1P DT  X  12      -3.065 -10.011 -11.891  0.00  0.00            
ATOM    356  O2P DT  X  12      -3.593  -7.486 -11.801  0.00  0.00            
ATOM    357  O5' DT  X  12      -3.246  -8.881  -9.816  0.00  0.00            
ATOM    358  C5' DT  X  12      -2.919 -10.062  -9.109  0.00  0.00            
ATOM    359 H5'1 DT  X  12      -1.895 -10.322  -9.373  0.00  0.00            
ATOM    360 H5'2 DT  X  12      -3.507 -10.945  -9.358  0.00  0.00            
ATOM    361  C4' DT  X  12      -2.927  -9.809  -7.597  0.00  0.00            
ATOM    362  H4' DT  X  12      -2.756 -10.774  -7.118  0.00  0.00            
ATOM    363  O4' DT  X  12      -1.861  -8.995  -7.140  0.00  0.00            
ATOM    364  C1' DT  X  12      -2.291  -8.405  -5.920  0.00  0.00            
ATOM    365  H1' DT  X  12      -2.151  -9.133  -5.121  0.00  0.00            
ATOM    366  N1  DT  X  12      -1.539  -7.160  -5.642  0.00  0.00            
ATOM    367  C6  DT  X  12      -1.800  -5.920  -6.270  0.00  0.00            
ATOM    368  H6  DT  X  12      -2.414  -5.857  -7.156  0.00  0.00            
ATOM    369  C5  DT  X  12      -1.233  -4.748  -5.854  0.00  0.00            
ATOM    370  C7  DT  X  12      -1.683  -3.527  -6.650  0.00  0.00            
ATOM    371  H71 DT  X  12      -0.748  -3.092  -7.002  0.00  0.00            
ATOM    372  H72 DT  X  12      -2.341  -3.879  -7.445  0.00  0.00            
ATOM    373  H73 DT  X  12      -2.295  -2.869  -6.034  0.00  0.00            
ATOM    374  C4  DT  X  12      -0.336  -4.694  -4.747  0.00  0.00            
ATOM    375  O4  DT  X  12       0.114  -3.650  -4.285  0.00  0.00            
ATOM    376  N3  DT  X  12      -0.137  -5.949  -4.149  0.00  0.00            
ATOM    377  H3  DT  X  12       0.414  -5.869  -3.307  0.00  0.00            
ATOM    378  C2  DT  X  12      -0.716  -7.158  -4.517  0.00  0.00            
ATOM    379  O2  DT  X  12      -0.364  -8.144  -3.949  0.00  0.00            
ATOM    380  C3' DT  X  12      -4.197  -9.269  -7.039  0.00  0.00            
ATOM    381  H3' DT  X  12      -4.780  -8.750  -7.800  0.00  0.00            
ATOM    382  C2' DT  X  12      -3.847  -8.217  -5.947  0.00  0.00            
ATOM    383 H2'1 DT  X  12      -4.142  -7.210  -6.242  0.00  0.00            
ATOM    384 H2'2 DT  X  12      -4.251  -8.375  -4.947  0.00  0.00            
ATOM    385  O3' DT  X  12      -4.967 -10.341  -6.631  0.00  0.00            
ATOM    386  P   DG  X  13      -6.533 -10.153  -6.509  0.00  0.00            
ATOM    387  O1P DG  X  13      -7.065 -11.474  -6.185  0.00  0.00            
ATOM    388  O2P DG  X  13      -7.074  -9.501  -7.732  0.00  0.00            
ATOM    389  O5' DG  X  13      -6.722  -9.127  -5.258  0.00  0.00            
ATOM    390  C5' DG  X  13      -6.787  -9.599  -3.983  0.00  0.00            
ATOM    391 H5'1 DG  X  13      -5.882 -10.169  -3.771  0.00  0.00            
ATOM    392 H5'2 DG  X  13      -7.706 -10.171  -3.858  0.00  0.00            
ATOM    393  C4' DG  X  13      -6.811  -8.406  -2.988  0.00  0.00            
ATOM    394  H4' DG  X  13      -7.185  -8.825  -2.054  0.00  0.00            
ATOM    395  O4' DG  X  13      -5.597  -7.758  -2.892  0.00  0.00            
ATOM    396  C1' DG  X  13      -5.928  -6.424  -2.663  0.00  0.00            
ATOM    397  H1' DG  X  13      -6.453  -6.355  -1.710  0.00  0.00            
ATOM    398  N9  DG  X  13      -4.806  -5.502  -2.729  0.00  0.00            
ATOM    399  C8  DG  X  13      -4.546  -4.475  -3.632  0.00  0.00            
ATOM    400  H8  DG  X  13      -5.070  -4.275  -4.555  0.00  0.00            
ATOM    401  N7  DG  X  13      -3.500  -3.777  -3.306  0.00  0.00            
ATOM    402  C5  DG  X  13      -2.996  -4.346  -2.150  0.00  0.00            
ATOM    403  C6  DG  X  13      -1.830  -4.138  -1.319  0.00  0.00            
ATOM    404  O6  DG  X  13      -0.826  -3.462  -1.458  0.00  0.00            
ATOM    405  N1  DG  X  13      -1.802  -4.799  -0.147  0.00  0.00            
ATOM    406  H1  DG  X  13      -0.976  -4.735   0.432  0.00  0.00            
ATOM    407  C2  DG  X  13      -2.654  -5.846   0.157  0.00  0.00            
ATOM    408  N2  DG  X  13      -2.387  -6.653   1.153  0.00  0.00            
ATOM    409  H21 DG  X  13      -1.660  -6.325   1.773  0.00  0.00            
ATOM    410  H22 DG  X  13      -3.011  -7.439   1.266  0.00  0.00            
ATOM    411  N3  DG  X  13      -3.753  -6.134  -0.561  0.00  0.00            
ATOM    412  C4  DG  X  13      -3.838  -5.403  -1.738  0.00  0.00            
ATOM    413  C3' DG  X  13      -7.893  -7.330  -3.485  0.00  0.00            
ATOM    414  H3' DG  X  13      -8.350  -7.679  -4.411  0.00  0.00            
ATOM    415  C2' DG  X  13      -6.963  -6.225  -3.798  0.00  0.00            
ATOM    416 H2'1 DG  X  13      -6.385  -6.366  -4.712  0.00  0.00            
ATOM    417 H2'2 DG  X  13      -7.471  -5.262  -3.759  0.00  0.00            
ATOM    418  O3' DG  X  13      -8.926  -7.009  -2.474  0.00  0.00            
ATOM    419  P   DG  X  14     -10.152  -6.091  -3.017  0.00  0.00            
ATOM    420  O1P DG  X  14     -11.408  -6.496  -2.379  0.00  0.00            
ATOM    421  O2P DG  X  14     -10.140  -5.997  -4.504  0.00  0.00            
ATOM    422  O5' DG  X  14      -9.910  -4.544  -2.431  0.00  0.00            
ATOM    423  C5' DG  X  14     -10.032  -4.236  -1.054  0.00  0.00            
ATOM    424 H5'1 DG  X  14     -10.896  -4.759  -0.645  0.00  0.00            
ATOM    425 H5'2 DG  X  14     -10.157  -3.156  -0.970  0.00  0.00            
ATOM    426  C4' DG  X  14      -8.851  -4.667  -0.152  0.00  0.00            
ATOM    427  H4' DG  X  14      -8.779  -5.754  -0.171  0.00  0.00            
ATOM    428  O4' DG  X  14      -7.638  -4.028  -0.691  0.00  0.00            
ATOM    429  C1' DG  X  14      -6.765  -3.833   0.386  0.00  0.00            
ATOM    430  H1' DG  X  14      -6.187  -4.722   0.637  0.00  0.00            
ATOM    431  N9  DG  X  14      -5.786  -2.788   0.089  0.00  0.00            
ATOM    432  C8  DG  X  14      -5.826  -1.817  -0.909  0.00  0.00            
ATOM    433  H8  DG  X  14      -6.665  -1.787  -1.588  0.00  0.00            
ATOM    434  N7  DG  X  14      -4.739  -1.031  -0.908  0.00  0.00            
ATOM    435  C5  DG  X  14      -3.990  -1.513   0.154  0.00  0.00            
ATOM    436  C6  DG  X  14      -2.693  -1.201   0.683  0.00  0.00            
ATOM    437  O6  DG  X  14      -1.938  -0.243   0.414  0.00  0.00            
ATOM    438  N1  DG  X  14      -2.222  -2.025   1.719  0.00  0.00            
ATOM    439  H1  DG  X  14      -1.288  -1.883   2.076  0.00  0.00            
ATOM    440  C2  DG  X  14      -3.032  -2.908   2.345  0.00  0.00            
ATOM    441  N2  DG  X  14      -2.780  -3.374   3.483  0.00  0.00            
ATOM    442  H21 DG  X  14      -1.860  -3.334   3.899  0.00  0.00            
ATOM    443  H22 DG  X  14      -3.398  -4.145   3.693  0.00  0.00            
ATOM    444  N3  DG  X  14      -4.243  -3.239   1.915  0.00  0.00            
ATOM    445  C4  DG  X  14      -4.635  -2.605   0.790  0.00  0.00            
ATOM    446  C3' DG  X  14      -8.965  -4.174   1.205  0.00  0.00            
ATOM    447  H3' DG  X  14      -9.878  -3.581   1.159  0.00  0.00            
ATOM    448  C2' DG  X  14      -7.687  -3.398   1.431  0.00  0.00            
ATOM    449 H2'1 DG  X  14      -7.947  -2.340   1.423  0.00  0.00            
ATOM    450 H2'2 DG  X  14      -7.283  -3.601   2.423  0.00  0.00            
ATOM    451  O3' DG  X  14      -8.966  -5.252   2.184  0.00  0.00            
ATOM    452  P   DG  X  15      -9.618  -4.957   3.647  0.00  0.00            
ATOM    453  O1P DG  X  15      -9.836  -6.290   4.302  0.00  0.00            
ATOM    454  O2P DG  X  15     -10.751  -4.031   3.378  0.00  0.00            
ATOM    455  O5' DG  X  15      -8.586  -4.199   4.567  0.00  0.00            
ATOM    456  C5' DG  X  15      -7.743  -4.798   5.547  0.00  0.00            
ATOM    457 H5'1 DG  X  15      -7.155  -5.519   4.979  0.00  0.00            
ATOM    458 H5'2 DG  X  15      -8.283  -5.334   6.328  0.00  0.00            
ATOM    459  C4' DG  X  15      -6.787  -3.828   6.327  0.00  0.00            
ATOM    460  H4' DG  X  15      -6.232  -4.470   7.011  0.00  0.00            
ATOM    461  O4' DG  X  15      -5.861  -3.153   5.468  0.00  0.00            
ATOM    462  C1' DG  X  15      -5.951  -1.814   5.801  0.00  0.00            
ATOM    463  H1' DG  X  15      -5.229  -1.657   6.602  0.00  0.00            
ATOM    464  N9  DG  X  15      -5.538  -0.920   4.720  0.00  0.00            
ATOM    465  C8  DG  X  15      -6.170  -0.619   3.517  0.00  0.00            
ATOM    466  H8  DG  X  15      -7.097  -1.106   3.254  0.00  0.00            
ATOM    467  N7  DG  X  15      -5.550   0.216   2.788  0.00  0.00            
ATOM    468  C5  DG  X  15      -4.401   0.524   3.571  0.00  0.00            
ATOM    469  C6  DG  X  15      -3.350   1.472   3.386  0.00  0.00            
ATOM    470  O6  DG  X  15      -3.148   2.352   2.530  0.00  0.00            
ATOM    471  N1  DG  X  15      -2.372   1.392   4.302  0.00  0.00            
ATOM    472  H1  DG  X  15      -1.568   2.003   4.281  0.00  0.00            
ATOM    473  C2  DG  X  15      -2.396   0.619   5.399  0.00  0.00            
ATOM    474  N2  DG  X  15      -1.433   0.814   6.255  0.00  0.00            
ATOM    475  H21 DG  X  15      -0.589   1.365   6.181  0.00  0.00            
ATOM    476  H22 DG  X  15      -1.470   0.355   7.154  0.00  0.00            
ATOM    477  N3  DG  X  15      -3.364  -0.188   5.706  0.00  0.00            
ATOM    478  C4  DG  X  15      -4.358  -0.258   4.721  0.00  0.00            
ATOM    479  C3' DG  X  15      -7.533  -2.863   7.191  0.00  0.00            
ATOM    480  H3' DG  X  15      -8.604  -3.061   7.233  0.00  0.00            
ATOM    481  C2' DG  X  15      -7.286  -1.500   6.432  0.00  0.00            
ATOM    482 H2'1 DG  X  15      -8.097  -1.297   5.733  0.00  0.00            
ATOM    483 H2'2 DG  X  15      -7.059  -0.711   7.149  0.00  0.00            
ATOM    484  O3' DG  X  15      -6.950  -2.881   8.544  0.00  0.00            
ATOM    485  P   DA  X  16      -7.579  -1.939   9.783  0.00  0.00            
ATOM    486  O1P DA  X  16      -7.105  -2.493  11.085  0.00  0.00            
ATOM    487  O2P DA  X  16      -9.028  -1.873   9.519  0.00  0.00            
ATOM    488  O5' DA  X  16      -6.881  -0.513   9.647  0.00  0.00            
ATOM    489  C5' DA  X  16      -5.500  -0.430   9.850  0.00  0.00            
ATOM    490 H5'1 DA  X  16      -5.068  -1.125   9.131  0.00  0.00            
ATOM    491 H5'2 DA  X  16      -5.243  -0.554  10.902  0.00  0.00            
ATOM    492  C4' DA  X  16      -5.074   1.003   9.406  0.00  0.00            
ATOM    493  H4' DA  X  16      -4.009   1.031   9.634  0.00  0.00            
ATOM    494  O4' DA  X  16      -5.358   1.262   8.017  0.00  0.00            
ATOM    495  C1' DA  X  16      -6.135   2.444   7.872  0.00  0.00            
ATOM    496  H1' DA  X  16      -5.559   3.348   7.672  0.00  0.00            
ATOM    497  N9  DA  X  16      -7.092   2.287   6.768  0.00  0.00            
ATOM    498  C8  DA  X  16      -8.324   1.639   6.691  0.00  0.00            
ATOM    499  H8  DA  X  16      -8.954   1.267   7.485  0.00  0.00            
ATOM    500  N7  DA  X  16      -8.859   1.639   5.472  0.00  0.00            
ATOM    501  C5  DA  X  16      -7.934   2.281   4.698  0.00  0.00            
ATOM    502  C6  DA  X  16      -7.843   2.651   3.351  0.00  0.00            
ATOM    503  N6  DA  X  16      -8.703   2.325   2.353  0.00  0.00            
ATOM    504  H61 DA  X  16      -8.492   2.604   1.406  0.00  0.00            
ATOM    505  H62 DA  X  16      -9.467   1.677   2.479  0.00  0.00            
ATOM    506  N1  DA  X  16      -6.804   3.275   2.827  0.00  0.00            
ATOM    507  C2  DA  X  16      -5.846   3.588   3.692  0.00  0.00            
ATOM    508  H2  DA  X  16      -4.950   4.052   3.308  0.00  0.00            
ATOM    509  N3  DA  X  16      -5.702   3.238   4.976  0.00  0.00            
ATOM    510  C4  DA  X  16      -6.835   2.621   5.419  0.00  0.00            
ATOM    511  C3' DA  X  16      -5.718   2.187  10.172  0.00  0.00            
ATOM    512  H3' DA  X  16      -5.972   1.853  11.178  0.00  0.00            
ATOM    513  C2' DA  X  16      -6.865   2.545   9.227  0.00  0.00            
ATOM    514 H2'1 DA  X  16      -7.689   1.833   9.279  0.00  0.00            
ATOM    515 H2'2 DA  X  16      -7.196   3.565   9.420  0.00  0.00            
ATOM    516  O3' DA  X  16      -4.740   3.220  10.191  0.00  0.00            
ATOM    517  P   DG  X  17      -5.116   4.674  10.812  0.00  0.00            
ATOM    518  O1P DG  X  17      -3.878   5.473  10.971  0.00  0.00            
ATOM    519  O2P DG  X  17      -5.960   4.414  12.018  0.00  0.00            
ATOM    520  O5' DG  X  17      -5.933   5.588   9.701  0.00  0.00            
ATOM    521  C5' DG  X  17      -5.380   6.037   8.524  0.00  0.00            
ATOM    522 H5'1 DG  X  17      -4.974   5.191   7.969  0.00  0.00            
ATOM    523 H5'2 DG  X  17      -4.684   6.836   8.781  0.00  0.00            
ATOM    524  C4' DG  X  17      -6.441   6.577   7.581  0.00  0.00            
ATOM    525  H4' DG  X  17      -5.878   6.970   6.734  0.00  0.00            
ATOM    526  O4' DG  X  17      -7.335   5.556   7.124  0.00  0.00            
ATOM    527  C1' DG  X  17      -8.649   6.071   7.195  0.00  0.00            
ATOM    528  H1' DG  X  17      -8.838   6.707   6.330  0.00  0.00            
ATOM    529  N9  DG  X  17      -9.627   5.019   7.282  0.00  0.00            
ATOM    530  C8  DG  X  17     -10.018   4.269   8.343  0.00  0.00            
ATOM    531  H8  DG  X  17      -9.469   4.352   9.270  0.00  0.00            
ATOM    532  N7  DG  X  17     -11.115   3.571   8.145  0.00  0.00            
ATOM    533  C5  DG  X  17     -11.248   3.605   6.773  0.00  0.00            
ATOM    534  C6  DG  X  17     -12.205   3.002   5.855  0.00  0.00            
ATOM    535  O6  DG  X  17     -13.144   2.262   6.170  0.00  0.00            
ATOM    536  N1  DG  X  17     -12.037   3.277   4.519  0.00  0.00            
ATOM    537  H1  DG  X  17     -12.655   2.829   3.857  0.00  0.00            
ATOM    538  C2  DG  X  17     -11.095   4.079   4.070  0.00  0.00            
ATOM    539  N2  DG  X  17     -10.934   4.288   2.833  0.00  0.00            
ATOM    540  H21 DG  X  17     -11.478   3.797   2.138  0.00  0.00            
ATOM    541  H22 DG  X  17     -10.114   4.824   2.586  0.00  0.00            
ATOM    542  N3  DG  X  17     -10.273   4.761   4.879  0.00  0.00            
ATOM    543  C4  DG  X  17     -10.386   4.499   6.237  0.00  0.00            
ATOM    544  C3' DG  X  17      -7.237   7.642   8.288  0.00  0.00            
ATOM    545  H3' DG  X  17      -6.834   7.917   9.263  0.00  0.00            
ATOM    546  C2' DG  X  17      -8.575   6.993   8.406  0.00  0.00            
ATOM    547 H2'1 DG  X  17      -8.583   6.385   9.311  0.00  0.00            
ATOM    548 H2'2 DG  X  17      -9.416   7.666   8.571  0.00  0.00            
ATOM    549  O3' DG  X  17      -7.526   8.775   7.490  0.00  0.00            
ATOM    550  P   DG  X  18      -6.533  10.010   7.234  0.00  0.00            
ATOM    551  O1P DG  X  18      -5.152   9.471   6.909  0.00  0.00            
ATOM    552  O2P DG  X  18      -6.672  10.977   8.348  0.00  0.00            
ATOM    553  O5' DG  X  18      -7.022  10.661   5.948  0.00  0.00            
ATOM    554  C5' DG  X  18      -6.616  10.032   4.706  0.00  0.00            
ATOM    555 H5'1 DG  X  18      -6.481   8.961   4.854  0.00  0.00            
ATOM    556 H5'2 DG  X  18      -5.608  10.346   4.432  0.00  0.00            
ATOM    557  C4' DG  X  18      -7.566  10.389   3.576  0.00  0.00            
ATOM    558  H4' DG  X  18      -6.904  10.292   2.715  0.00  0.00            
ATOM    559  O4' DG  X  18      -8.560   9.335   3.473  0.00  0.00            
ATOM    560  C1' DG  X  18      -9.787   9.959   3.587  0.00  0.00            
ATOM    561  H1' DG  X  18     -10.357  10.005   2.659  0.00  0.00            
ATOM    562  N9  DG  X  18     -10.464   9.026   4.506  0.00  0.00            
ATOM    563  C8  DG  X  18     -10.408   8.981   5.880  0.00  0.00            
ATOM    564  H8  DG  X  18      -9.661   9.515   6.448  0.00  0.00            
ATOM    565  N7  DG  X  18     -11.199   8.072   6.344  0.00  0.00            
ATOM    566  C5  DG  X  18     -11.957   7.531   5.266  0.00  0.00            
ATOM    567  C6  DG  X  18     -12.984   6.523   5.118  0.00  0.00            
ATOM    568  O6  DG  X  18     -13.560   5.906   6.037  0.00  0.00            
ATOM    569  N1  DG  X  18     -13.417   6.374   3.885  0.00  0.00            
ATOM    570  H1  DG  X  18     -14.230   5.779   3.807  0.00  0.00            
ATOM    571  C2  DG  X  18     -12.857   7.039   2.788  0.00  0.00            
ATOM    572  N2  DG  X  18     -13.146   6.617   1.604  0.00  0.00            
ATOM    573  H21 DG  X  18     -14.109   6.334   1.491  0.00  0.00            
ATOM    574  H22 DG  X  18     -12.807   7.128   0.802  0.00  0.00            
ATOM    575  N3  DG  X  18     -11.842   7.905   2.868  0.00  0.00            
ATOM    576  C4  DG  X  18     -11.429   8.139   4.115  0.00  0.00            
ATOM    577  C3' DG  X  18      -8.250  11.773   3.588  0.00  0.00            
ATOM    578  H3' DG  X  18      -7.785  12.440   4.314  0.00  0.00            
ATOM    579  C2' DG  X  18      -9.594  11.388   4.045  0.00  0.00            
ATOM    580 H2'1 DG  X  18      -9.528  11.500   5.128  0.00  0.00            
ATOM    581 H2'2 DG  X  18     -10.320  12.144   3.745  0.00  0.00            
ATOM    582  O3' DG  X  18      -8.410  12.310   2.289  0.00  0.00            
ATOM    583  P   DA  X  19      -7.305  13.043   1.379  0.00  0.00            
ATOM    584  O1P DA  X  19      -6.931  14.214   2.189  0.00  0.00            
ATOM    585  O2P DA  X  19      -7.849  13.210   0.027  0.00  0.00            
ATOM    586  O5' DA  X  19      -5.998  12.137   1.113  0.00  0.00            
ATOM    587  C5' DA  X  19      -4.861  12.320   1.922  0.00  0.00            
ATOM    588 H5'1 DA  X  19      -5.329  12.374   2.905  0.00  0.00            
ATOM    589 H5'2 DA  X  19      -4.284  13.215   1.687  0.00  0.00            
ATOM    590  C4' DA  X  19      -3.816  11.185   2.040  0.00  0.00            
ATOM    591  H4' DA  X  19      -3.016  11.553   2.681  0.00  0.00            
ATOM    592  O4' DA  X  19      -4.466   9.996   2.489  0.00  0.00            
ATOM    593  C1' DA  X  19      -4.287   8.820   1.650  0.00  0.00            
ATOM    594  H1' DA  X  19      -3.962   7.996   2.285  0.00  0.00            
ATOM    595  N9  DA  X  19      -5.594   8.432   1.043  0.00  0.00            
ATOM    596  C8  DA  X  19      -6.147   8.875  -0.133  0.00  0.00            
ATOM    597  H8  DA  X  19      -5.610   9.428  -0.889  0.00  0.00            
ATOM    598  N7  DA  X  19      -7.336   8.380  -0.382  0.00  0.00            
ATOM    599  C5  DA  X  19      -7.593   7.651   0.817  0.00  0.00            
ATOM    600  C6  DA  X  19      -8.731   7.002   1.369  0.00  0.00            
ATOM    601  N6  DA  X  19      -9.904   6.985   0.870  0.00  0.00            
ATOM    602  H61 DA  X  19     -10.676   6.785   1.491  0.00  0.00            
ATOM    603  H62 DA  X  19     -10.211   7.610   0.139  0.00  0.00            
ATOM    604  N1  DA  X  19      -8.661   6.351   2.517  0.00  0.00            
ATOM    605  C2  DA  X  19      -7.535   6.427   3.166  0.00  0.00            
ATOM    606  H2  DA  X  19      -7.461   5.712   3.973  0.00  0.00            
ATOM    607  N3  DA  X  19      -6.400   7.014   2.923  0.00  0.00            
ATOM    608  C4  DA  X  19      -6.542   7.676   1.711  0.00  0.00            
ATOM    609  C3' DA  X  19      -3.291  10.739   0.651  0.00  0.00            
ATOM    610  H3' DA  X  19      -4.100  10.890  -0.063  0.00  0.00            
ATOM    611  C2' DA  X  19      -3.248   9.250   0.657  0.00  0.00            
ATOM    612 H2'1 DA  X  19      -3.434   8.767  -0.302  0.00  0.00            
ATOM    613 H2'2 DA  X  19      -2.291   8.879   1.024  0.00  0.00            
ATOM    614  O3' DA  X  19      -2.089  11.384   0.334  0.00  0.00            
ATOM    615  P   DG  X  20      -1.477  11.200  -1.085  0.00  0.00            
ATOM    616  O1P DG  X  20      -0.275  12.070  -1.043  0.00  0.00            
ATOM    617  O2P DG  X  20      -2.524  11.464  -2.044  0.00  0.00            
ATOM    618  O5' DG  X  20      -1.037   9.572  -1.169  0.00  0.00            
ATOM    619  C5' DG  X  20       0.063   9.169  -0.363  0.00  0.00            
ATOM    620 H5'1 DG  X  20      -0.168   9.160   0.702  0.00  0.00            
ATOM    621 H5'2 DG  X  20       0.919   9.841  -0.428  0.00  0.00            
ATOM    622  C4' DG  X  20       0.549   7.810  -0.848  0.00  0.00            
ATOM    623  H4' DG  X  20       1.522   7.708  -0.367  0.00  0.00            
ATOM    624  O4' DG  X  20      -0.279   6.694  -0.619  0.00  0.00            
ATOM    625  C1' DG  X  20      -0.728   6.045  -1.832  0.00  0.00            
ATOM    626  H1' DG  X  20      -0.665   4.960  -1.748  0.00  0.00            
ATOM    627  N9  DG  X  20      -2.140   6.537  -2.095  0.00  0.00            
ATOM    628  C8  DG  X  20      -2.655   7.555  -2.854  0.00  0.00            
ATOM    629  H8  DG  X  20      -2.003   8.292  -3.301  0.00  0.00            
ATOM    630  N7  DG  X  20      -3.912   7.463  -2.973  0.00  0.00            
ATOM    631  C5  DG  X  20      -4.217   6.277  -2.227  0.00  0.00            
ATOM    632  C6  DG  X  20      -5.511   5.640  -1.982  0.00  0.00            
ATOM    633  O6  DG  X  20      -6.531   5.858  -2.591  0.00  0.00            
ATOM    634  N1  DG  X  20      -5.555   4.710  -0.980  0.00  0.00            
ATOM    635  H1  DG  X  20      -6.452   4.303  -0.755  0.00  0.00            
ATOM    636  C2  DG  X  20      -4.444   4.329  -0.331  0.00  0.00            
ATOM    637  N2  DG  X  20      -4.651   3.530   0.668  0.00  0.00            
ATOM    638  H21 DG  X  20      -5.562   3.273   1.019  0.00  0.00            
ATOM    639  H22 DG  X  20      -3.907   3.368   1.331  0.00  0.00            
ATOM    640  N3  DG  X  20      -3.213   4.814  -0.597  0.00  0.00            
ATOM    641  C4  DG  X  20      -3.186   5.907  -1.452  0.00  0.00            
ATOM    642  C3' DG  X  20       0.903   7.706  -2.310  0.00  0.00            
ATOM    643  H3' DG  X  20       0.452   8.504  -2.899  0.00  0.00            
ATOM    644  C2' DG  X  20       0.299   6.391  -2.869  0.00  0.00            
ATOM    645 H2'1 DG  X  20      -0.109   6.596  -3.859  0.00  0.00            
ATOM    646 H2'2 DG  X  20       1.089   5.652  -3.001  0.00  0.00            
ATOM    647  O3' DG  X  20       2.271   7.737  -2.552  0.00  0.00            
ATOM    648  P   DG  X  21       2.862   8.448  -3.905  0.00  0.00            
ATOM    649  O1P DG  X  21       4.319   8.370  -3.777  0.00  0.00            
ATOM    650  O2P DG  X  21       2.216   9.770  -3.996  0.00  0.00            
ATOM    651  O5' DG  X  21       2.383   7.574  -5.108  0.00  0.00            
ATOM    652  C5' DG  X  21       3.062   6.335  -5.410  0.00  0.00            
ATOM    653 H5'1 DG  X  21       2.986   5.587  -4.622  0.00  0.00            
ATOM    654 H5'2 DG  X  21       4.102   6.644  -5.516  0.00  0.00            
ATOM    655  C4' DG  X  21       2.704   5.789  -6.769  0.00  0.00            
ATOM    656  H4' DG  X  21       2.944   6.588  -7.470  0.00  0.00            
ATOM    657  O4' DG  X  21       3.387   4.577  -7.035  0.00  0.00            
ATOM    658  C1' DG  X  21       2.439   3.586  -7.433  0.00  0.00            
ATOM    659  H1' DG  X  21       2.235   3.572  -8.503  0.00  0.00            
ATOM    660  N9  DG  X  21       2.918   2.200  -7.112  0.00  0.00            
ATOM    661  C8  DG  X  21       4.066   1.616  -7.381  0.00  0.00            
ATOM    662  H8  DG  X  21       4.895   2.161  -7.808  0.00  0.00            
ATOM    663  N7  DG  X  21       4.283   0.464  -6.750  0.00  0.00            
ATOM    664  C5  DG  X  21       2.996   0.081  -6.344  0.00  0.00            
ATOM    665  C6  DG  X  21       2.498  -1.139  -5.828  0.00  0.00            
ATOM    666  O6  DG  X  21       3.114  -2.184  -5.583  0.00  0.00            
ATOM    667  N1  DG  X  21       1.178  -1.112  -5.437  0.00  0.00            
ATOM    668  H1  DG  X  21       0.690  -1.934  -5.111  0.00  0.00            
ATOM    669  C2  DG  X  21       0.517   0.045  -5.540  0.00  0.00            
ATOM    670  N2  DG  X  21      -0.717  -0.119  -5.122  0.00  0.00            
ATOM    671  H21 DG  X  21      -1.115  -0.853  -4.554  0.00  0.00            
ATOM    672  H22 DG  X  21      -1.260   0.711  -5.314  0.00  0.00            
ATOM    673  N3  DG  X  21       0.797   1.232  -6.040  0.00  0.00            
ATOM    674  C4  DG  X  21       2.160   1.179  -6.426  0.00  0.00            
ATOM    675  C3' DG  X  21       1.180   5.562  -7.005  0.00  0.00            
ATOM    676  H3' DG  X  21       0.545   6.085  -6.290  0.00  0.00            
ATOM    677  C2' DG  X  21       1.154   4.045  -6.681  0.00  0.00            
ATOM    678 H2'1 DG  X  21       1.178   3.896  -5.602  0.00  0.00            
ATOM    679 H2'2 DG  X  21       0.255   3.685  -7.180  0.00  0.00            
ATOM    680  O3' DG  X  21       0.684   5.755  -8.331  0.00  0.00            
ATOM    681  P   DG3 X  22      -0.431   6.830  -8.592  0.00  0.00            
ATOM    682  O1P DG3 X  22      -0.451   7.066 -10.021  0.00  0.00            
ATOM    683  O2P DG3 X  22      -0.150   7.982  -7.700  0.00  0.00            
ATOM    684  O5' DG3 X  22      -1.770   6.145  -8.051  0.00  0.00            
ATOM    685  C5' DG3 X  22      -2.431   5.119  -8.752  0.00  0.00            
ATOM    686 H5'1 DG3 X  22      -1.836   4.209  -8.665  0.00  0.00            
ATOM    687 H5'2 DG3 X  22      -2.552   5.438  -9.788  0.00  0.00            
ATOM    688  C4' DG3 X  22      -3.837   4.691  -8.277  0.00  0.00            
ATOM    689  H4' DG3 X  22      -4.492   4.306  -9.059  0.00  0.00            
ATOM    690  O4' DG3 X  22      -3.822   3.777  -7.176  0.00  0.00            
ATOM    691  C1' DG3 X  22      -4.247   4.459  -6.020  0.00  0.00            
ATOM    692  H1' DG3 X  22      -5.153   3.957  -5.680  0.00  0.00            
ATOM    693  N9  DG3 X  22      -3.229   4.201  -4.927  0.00  0.00            
ATOM    694  C8  DG3 X  22      -1.930   4.566  -4.836  0.00  0.00            
ATOM    695  H8  DG3 X  22      -1.465   5.232  -5.548  0.00  0.00            
ATOM    696  N7  DG3 X  22      -1.273   3.941  -3.899  0.00  0.00            
ATOM    697  C5  DG3 X  22      -2.188   3.108  -3.312  0.00  0.00            
ATOM    698  C6  DG3 X  22      -2.080   2.203  -2.166  0.00  0.00            
ATOM    699  O6  DG3 X  22      -1.029   1.962  -1.546  0.00  0.00            
ATOM    700  N1  DG3 X  22      -3.250   1.614  -1.749  0.00  0.00            
ATOM    701  H1  DG3 X  22      -3.191   0.719  -1.285  0.00  0.00            
ATOM    702  C2  DG3 X  22      -4.370   1.819  -2.562  0.00  0.00            
ATOM    703  N2  DG3 X  22      -5.491   1.355  -2.076  0.00  0.00            
ATOM    704  H21 DG3 X  22      -5.506   0.551  -1.465  0.00  0.00            
ATOM    705  H22 DG3 X  22      -6.277   1.569  -2.673  0.00  0.00            
ATOM    706  N3  DG3 X  22      -4.517   2.600  -3.648  0.00  0.00            
ATOM    707  C4  DG3 X  22      -3.381   3.304  -3.948  0.00  0.00            
ATOM    708  C3' DG3 X  22      -4.544   5.953  -7.843  0.00  0.00            
ATOM    709  H3' DG3 X  22      -4.090   6.839  -8.285  0.00  0.00            
ATOM    710  C2' DG3 X  22      -4.473   5.982  -6.353  0.00  0.00            
ATOM    711 H2'1 DG3 X  22      -3.589   6.530  -6.027  0.00  0.00            
ATOM    712 H2'2 DG3 X  22      -5.376   6.408  -5.916  0.00  0.00            
ATOM    713  O3' DG3 X  22      -5.890   5.956  -8.172  0.00  0.00            
ATOM    714  H3T DG3 X  22      -6.154   6.830  -8.468  0.00  0.00            
ATOM    715  K+  K+  X  23      -0.668   2.167   1.303  0.00  0.00            
ATOM    716  K+  K+  X  24       0.315  -1.177  -0.865  0.00  0.00            
ATOM    717  K+  K+  X  25       0.668 -21.673  -8.860  0.00  0.00            
ATOM    718  K+  K+  X  26      18.482  -2.699  -4.620  0.00  0.00            
ATOM    719  K+  K+  X  27      10.647 -15.498   0.372  0.00  0.00            
ATOM    720  K+  K+  X  28     -15.120   3.036  -3.012  0.00  0.00            
ATOM    721  K+  K+  X  29      12.903  -6.707  -1.681  0.00  0.00            
ATOM    722  K+  K+  X  30      -8.825 -24.703   5.508  0.00  0.00            
ATOM    723  K+  K+  X  31     -21.531  -3.753  -1.096  0.00  0.00            
ATOM    724  K+  K+  X  32      -1.484   0.346 -11.870  0.00  0.00            
ATOM    725  K+  K+  X  33       8.510  -5.389   5.558  0.00  0.00            
ATOM    726  K+  K+  X  34       6.736  11.588  -6.550  0.00  0.00            
ATOM    727  K+  K+  X  35      10.370   7.571  17.068  0.00  0.00            
ATOM    728  K+  K+  X  36       8.229  -3.803 -10.754  0.00  0.00            
ATOM    729  K+  K+  X  37      -8.338  14.054  14.622  0.00  0.00            
ATOM    730  K+  K+  X  38       2.851  -6.130  18.628  0.00  0.00            
ATOM    731  K+  K+  X  39       9.523 -16.309   7.268  0.00  0.00            
ATOM    732  K+  K+  X  40     -12.324  -8.370  15.086  0.00  0.00            
ATOM    733  K+  K+  X  41       1.993  -9.275  -4.303  0.00  0.00            
ATOM    734  K+  K+  X  42      18.102  15.141  -3.359  0.00  0.00            
ATOM    735  K+  K+  X  43     -14.835 -12.398  -9.695  0.00  0.00            
ATOM    736  K+  K+  X  44     -10.529  -8.865  -1.080  0.00  0.00            
ATOM    737  K+  K+  X  45       1.284   8.871 -17.959  0.00  0.00            
ATOM    738  K+  K+  X  46     -21.956  11.285   2.419  0.00  0.00            
ATOM    739  K+  K+  X  47      -3.950   0.512  20.389  0.00  0.00            
ATOM    740  K+  K+  X  48      -6.867   5.887  14.152  0.00  0.00            
ATOM    741  K+  K+  X  49      22.868 -16.704   5.748  0.00  0.00            
ATOM    742  K+  K+  X  50      24.100  -8.209  11.353  0.00  0.00            
ATOM    743  K+  K+  X  51      -4.987  16.157 -18.758  0.00  0.00            
ATOM    744  K+  K+  X  52     -19.496  17.760  -4.757  0.00  0.00            
ATOM    745  Cl- Cl- X  53      11.731 -10.879   3.825  0.00  0.00            
ATOM    746  Cl- Cl- X  54     -24.209  10.708   4.495  0.00  0.00            
ATOM    747  Cl- Cl- X  55     -19.059  -1.998  10.169  0.00  0.00            
ATOM    748  Cl- Cl- X  56      -6.534 -17.424   4.787  0.00  0.00            
ATOM    749  Cl- Cl- X  57      14.556 -17.790   1.924  0.00  0.00            
ATOM    750  Cl- Cl- X  58       1.714   9.669 -23.318  0.00  0.00            
ATOM    751  Cl- Cl- X  59     -14.696   7.616  -6.396  0.00  0.00            
ATOM    752  Cl- Cl- X  60      -6.402   1.506  25.202  0.00  0.00            
ATOM    753  Cl- Cl- X  61      16.166  18.427   3.107  0.00  0.00            
END
