# Supplementary material for: Extended molecular dynamics of a c-kit promoter quadruplex
Source: Nucleic Acids Res. 2015 Oct 10;43(18):8673–93. doi: 10.1093/nar/gkv785 (PMC4605300; doi:10.1093/nar/gkv785)
Supplement: SUPPLEMENTARY DATA [file supp_gkv785_nar-00989-f-2015-File017.zip › Supplementary_PDBs_simulation6/500ns_simulation6_SI.pdb]

CRYST1    0.000    0.000    0.000  90.00  90.00  90.00 P 1           1
ATOM      1  H5T DA5 X   1       2.122   1.736   8.685  0.00  0.00            
ATOM      2  O5' DA5 X   1       2.264   2.673   8.840  0.00  0.00            
ATOM      3  C5' DA5 X   1       3.104   2.939   9.913  0.00  0.00            
ATOM      4 H5'1 DA5 X   1       2.633   2.691  10.865  0.00  0.00            
ATOM      5 H5'2 DA5 X   1       3.359   3.997   9.963  0.00  0.00            
ATOM      6  C4' DA5 X   1       4.401   2.144   9.684  0.00  0.00            
ATOM      7  H4' DA5 X   1       5.075   2.347  10.516  0.00  0.00            
ATOM      8  O4' DA5 X   1       4.136   0.707   9.614  0.00  0.00            
ATOM      9  C1' DA5 X   1       4.644   0.204   8.366  0.00  0.00            
ATOM     10  H1' DA5 X   1       5.702  -0.004   8.523  0.00  0.00            
ATOM     11  N9  DA5 X   1       3.857  -0.880   7.846  0.00  0.00            
ATOM     12  C8  DA5 X   1       4.305  -1.982   7.209  0.00  0.00            
ATOM     13  H8  DA5 X   1       5.356  -2.203   7.098  0.00  0.00            
ATOM     14  N7  DA5 X   1       3.376  -2.652   6.601  0.00  0.00            
ATOM     15  C5  DA5 X   1       2.180  -2.067   6.963  0.00  0.00            
ATOM     16  C6  DA5 X   1       0.833  -2.321   6.829  0.00  0.00            
ATOM     17  N6  DA5 X   1       0.243  -3.189   6.023  0.00  0.00            
ATOM     18  H61 DA5 X   1      -0.759  -3.237   5.908  0.00  0.00            
ATOM     19  H62 DA5 X   1       0.899  -3.573   5.357  0.00  0.00            
ATOM     20  N1  DA5 X   1      -0.058  -1.498   7.405  0.00  0.00            
ATOM     21  C2  DA5 X   1       0.385  -0.441   8.083  0.00  0.00            
ATOM     22  H2  DA5 X   1      -0.418   0.135   8.517  0.00  0.00            
ATOM     23  N3  DA5 X   1       1.602  -0.090   8.318  0.00  0.00            
ATOM     24  C4  DA5 X   1       2.503  -0.967   7.695  0.00  0.00            
ATOM     25  C3' DA5 X   1       4.981   2.511   8.300  0.00  0.00            
ATOM     26  H3' DA5 X   1       4.604   3.401   7.795  0.00  0.00            
ATOM     27  C2' DA5 X   1       4.637   1.404   7.392  0.00  0.00            
ATOM     28 H2'1 DA5 X   1       3.654   1.542   6.941  0.00  0.00            
ATOM     29 H2'2 DA5 X   1       5.405   1.158   6.659  0.00  0.00            
ATOM     30  O3' DA5 X   1       6.389   2.574   8.352  0.00  0.00            
ATOM     31  P   DG  X   2       7.126   3.933   8.756  0.00  0.00            
ATOM     32  O1P DG  X   2       8.506   3.586   9.219  0.00  0.00            
ATOM     33  O2P DG  X   2       6.203   4.598   9.683  0.00  0.00            
ATOM     34  O5' DG  X   2       7.231   4.812   7.379  0.00  0.00            
ATOM     35  C5' DG  X   2       8.232   4.573   6.423  0.00  0.00            
ATOM     36 H5'1 DG  X   2       8.862   3.719   6.670  0.00  0.00            
ATOM     37 H5'2 DG  X   2       8.877   5.447   6.337  0.00  0.00            
ATOM     38  C4' DG  X   2       7.675   4.502   5.021  0.00  0.00            
ATOM     39  H4' DG  X   2       8.355   4.267   4.201  0.00  0.00            
ATOM     40  O4' DG  X   2       6.673   3.537   5.017  0.00  0.00            
ATOM     41  C1' DG  X   2       5.583   3.887   4.161  0.00  0.00            
ATOM     42  H1' DG  X   2       5.933   3.867   3.130  0.00  0.00            
ATOM     43  N9  DG  X   2       4.311   3.067   4.305  0.00  0.00            
ATOM     44  C8  DG  X   2       3.006   3.489   4.375  0.00  0.00            
ATOM     45  H8  DG  X   2       2.674   4.517   4.373  0.00  0.00            
ATOM     46  N7  DG  X   2       2.107   2.567   4.421  0.00  0.00            
ATOM     47  C5  DG  X   2       2.875   1.416   4.275  0.00  0.00            
ATOM     48  C6  DG  X   2       2.445   0.063   4.297  0.00  0.00            
ATOM     49  O6  DG  X   2       1.289  -0.320   4.505  0.00  0.00            
ATOM     50  N1  DG  X   2       3.498  -0.799   4.204  0.00  0.00            
ATOM     51  H1  DG  X   2       3.328  -1.791   4.280  0.00  0.00            
ATOM     52  C2  DG  X   2       4.792  -0.505   4.109  0.00  0.00            
ATOM     53  N2  DG  X   2       5.603  -1.436   3.874  0.00  0.00            
ATOM     54  H21 DG  X   2       5.325  -2.404   3.794  0.00  0.00            
ATOM     55  H22 DG  X   2       6.565  -1.235   3.638  0.00  0.00            
ATOM     56  N3  DG  X   2       5.308   0.772   4.100  0.00  0.00            
ATOM     57  C4  DG  X   2       4.245   1.684   4.225  0.00  0.00            
ATOM     58  C3' DG  X   2       6.929   5.802   4.684  0.00  0.00            
ATOM     59  H3' DG  X   2       6.971   6.542   5.484  0.00  0.00            
ATOM     60  C2' DG  X   2       5.445   5.354   4.499  0.00  0.00            
ATOM     61 H2'1 DG  X   2       4.858   5.418   5.414  0.00  0.00            
ATOM     62 H2'2 DG  X   2       4.911   5.919   3.734  0.00  0.00            
ATOM     63  O3' DG  X   2       7.405   6.457   3.471  0.00  0.00            
ATOM     64  P   DG  X   3       8.876   6.932   3.141  0.00  0.00            
ATOM     65  O1P DG  X   3       9.669   7.065   4.377  0.00  0.00            
ATOM     66  O2P DG  X   3       8.812   8.127   2.249  0.00  0.00            
ATOM     67  O5' DG  X   3       9.453   5.779   2.211  0.00  0.00            
ATOM     68  C5' DG  X   3      10.538   5.072   2.667  0.00  0.00            
ATOM     69 H5'1 DG  X   3      10.270   4.693   3.653  0.00  0.00            
ATOM     70 H5'2 DG  X   3      11.324   5.796   2.878  0.00  0.00            
ATOM     71  C4' DG  X   3      10.898   3.971   1.679  0.00  0.00            
ATOM     72  H4' DG  X   3      11.787   3.518   2.116  0.00  0.00            
ATOM     73  O4' DG  X   3       9.828   3.047   1.742  0.00  0.00            
ATOM     74  C1' DG  X   3       9.126   3.251   0.509  0.00  0.00            
ATOM     75  H1' DG  X   3       9.308   2.414  -0.165  0.00  0.00            
ATOM     76  N9  DG  X   3       7.650   3.333   0.731  0.00  0.00            
ATOM     77  C8  DG  X   3       6.826   4.428   0.865  0.00  0.00            
ATOM     78  H8  DG  X   3       7.187   5.425   1.071  0.00  0.00            
ATOM     79  N7  DG  X   3       5.582   4.155   0.891  0.00  0.00            
ATOM     80  C5  DG  X   3       5.521   2.762   0.680  0.00  0.00            
ATOM     81  C6  DG  X   3       4.454   1.792   0.653  0.00  0.00            
ATOM     82  O6  DG  X   3       3.263   1.967   0.747  0.00  0.00            
ATOM     83  N1  DG  X   3       4.884   0.443   0.565  0.00  0.00            
ATOM     84  H1  DG  X   3       4.233  -0.326   0.646  0.00  0.00            
ATOM     85  C2  DG  X   3       6.216   0.081   0.483  0.00  0.00            
ATOM     86  N2  DG  X   3       6.452  -1.167   0.267  0.00  0.00            
ATOM     87  H21 DG  X   3       5.708  -1.843   0.369  0.00  0.00            
ATOM     88  H22 DG  X   3       7.399  -1.514   0.320  0.00  0.00            
ATOM     89  N3  DG  X   3       7.221   0.942   0.607  0.00  0.00            
ATOM     90  C4  DG  X   3       6.819   2.289   0.713  0.00  0.00            
ATOM     91  C3' DG  X   3      11.105   4.346   0.202  0.00  0.00            
ATOM     92  H3' DG  X   3      11.519   5.353   0.173  0.00  0.00            
ATOM     93  C2' DG  X   3       9.654   4.371  -0.327  0.00  0.00            
ATOM     94 H2'1 DG  X   3       9.199   5.358  -0.240  0.00  0.00            
ATOM     95 H2'2 DG  X   3       9.637   4.203  -1.405  0.00  0.00            
ATOM     96  O3' DG  X   3      12.109   3.548  -0.458  0.00  0.00            
ATOM     97  P   DG  X   4      12.514   3.762  -2.018  0.00  0.00            
ATOM     98  O1P DG  X   4      13.732   3.043  -2.321  0.00  0.00            
ATOM     99  O2P DG  X   4      12.488   5.214  -2.423  0.00  0.00            
ATOM    100  O5' DG  X   4      11.274   3.025  -2.711  0.00  0.00            
ATOM    101  C5' DG  X   4      11.125   1.617  -2.495  0.00  0.00            
ATOM    102 H5'1 DG  X   4      11.076   1.381  -1.432  0.00  0.00            
ATOM    103 H5'2 DG  X   4      11.922   1.009  -2.922  0.00  0.00            
ATOM    104  C4' DG  X   4       9.748   1.112  -3.096  0.00  0.00            
ATOM    105  H4' DG  X   4       9.711   0.033  -2.947  0.00  0.00            
ATOM    106  O4' DG  X   4       8.563   1.603  -2.593  0.00  0.00            
ATOM    107  C1' DG  X   4       7.589   1.642  -3.641  0.00  0.00            
ATOM    108  H1' DG  X   4       7.071   0.695  -3.796  0.00  0.00            
ATOM    109  N9  DG  X   4       6.492   2.594  -3.250  0.00  0.00            
ATOM    110  C8  DG  X   4       6.539   3.937  -3.125  0.00  0.00            
ATOM    111  H8  DG  X   4       7.485   4.452  -3.192  0.00  0.00            
ATOM    112  N7  DG  X   4       5.417   4.478  -2.786  0.00  0.00            
ATOM    113  C5  DG  X   4       4.514   3.375  -2.695  0.00  0.00            
ATOM    114  C6  DG  X   4       3.105   3.304  -2.259  0.00  0.00            
ATOM    115  O6  DG  X   4       2.324   4.216  -2.000  0.00  0.00            
ATOM    116  N1  DG  X   4       2.587   2.030  -2.289  0.00  0.00            
ATOM    117  H1  DG  X   4       1.756   1.828  -1.751  0.00  0.00            
ATOM    118  C2  DG  X   4       3.366   0.927  -2.543  0.00  0.00            
ATOM    119  N2  DG  X   4       2.829  -0.153  -2.134  0.00  0.00            
ATOM    120  H21 DG  X   4       1.865  -0.214  -1.839  0.00  0.00            
ATOM    121  H22 DG  X   4       3.345  -1.005  -2.308  0.00  0.00            
ATOM    122  N3  DG  X   4       4.626   0.982  -2.919  0.00  0.00            
ATOM    123  C4  DG  X   4       5.151   2.232  -3.046  0.00  0.00            
ATOM    124  C3' DG  X   4       9.704   1.248  -4.633  0.00  0.00            
ATOM    125  H3' DG  X   4      10.441   1.977  -4.969  0.00  0.00            
ATOM    126  C2' DG  X   4       8.317   1.897  -4.922  0.00  0.00            
ATOM    127 H2'1 DG  X   4       8.383   2.964  -5.135  0.00  0.00            
ATOM    128 H2'2 DG  X   4       7.845   1.487  -5.816  0.00  0.00            
ATOM    129  O3' DG  X   4       9.886  -0.030  -5.288  0.00  0.00            
ATOM    130  P   DA  X   5      11.360  -0.616  -5.465  0.00  0.00            
ATOM    131  O1P DA  X   5      12.316   0.519  -5.567  0.00  0.00            
ATOM    132  O2P DA  X   5      11.238  -1.579  -6.588  0.00  0.00            
ATOM    133  O5' DA  X   5      11.724  -1.602  -4.250  0.00  0.00            
ATOM    134  C5' DA  X   5      10.956  -2.731  -3.862  0.00  0.00            
ATOM    135 H5'1 DA  X   5      10.817  -3.433  -4.684  0.00  0.00            
ATOM    136 H5'2 DA  X   5      10.023  -2.263  -3.547  0.00  0.00            
ATOM    137  C4' DA  X   5      11.480  -3.489  -2.650  0.00  0.00            
ATOM    138  H4' DA  X   5      10.758  -4.265  -2.394  0.00  0.00            
ATOM    139  O4' DA  X   5      12.779  -4.122  -2.944  0.00  0.00            
ATOM    140  C1' DA  X   5      13.687  -3.746  -1.921  0.00  0.00            
ATOM    141  H1' DA  X   5      13.645  -4.512  -1.146  0.00  0.00            
ATOM    142  N9  DA  X   5      15.105  -3.729  -2.497  0.00  0.00            
ATOM    143  C8  DA  X   5      16.089  -2.796  -2.172  0.00  0.00            
ATOM    144  H8  DA  X   5      15.842  -1.926  -1.582  0.00  0.00            
ATOM    145  N7  DA  X   5      17.294  -3.035  -2.679  0.00  0.00            
ATOM    146  C5  DA  X   5      17.052  -4.244  -3.346  0.00  0.00            
ATOM    147  C6  DA  X   5      17.834  -5.173  -4.028  0.00  0.00            
ATOM    148  N6  DA  X   5      19.132  -4.906  -4.360  0.00  0.00            
ATOM    149  H61 DA  X   5      19.709  -5.630  -4.764  0.00  0.00            
ATOM    150  H62 DA  X   5      19.527  -4.057  -3.982  0.00  0.00            
ATOM    151  N1  DA  X   5      17.403  -6.363  -4.478  0.00  0.00            
ATOM    152  C2  DA  X   5      16.101  -6.619  -4.173  0.00  0.00            
ATOM    153  H2  DA  X   5      15.741  -7.592  -4.474  0.00  0.00            
ATOM    154  N3  DA  X   5      15.273  -5.882  -3.582  0.00  0.00            
ATOM    155  C4  DA  X   5      15.788  -4.758  -3.103  0.00  0.00            
ATOM    156  C3' DA  X   5      11.717  -2.566  -1.410  0.00  0.00            
ATOM    157  H3' DA  X   5      11.215  -1.605  -1.520  0.00  0.00            
ATOM    158  C2' DA  X   5      13.216  -2.379  -1.320  0.00  0.00            
ATOM    159 H2'1 DA  X   5      13.574  -1.545  -1.924  0.00  0.00            
ATOM    160 H2'2 DA  X   5      13.585  -2.232  -0.305  0.00  0.00            
ATOM    161  O3' DA  X   5      11.318  -3.126  -0.112  0.00  0.00            
ATOM    162  P   DG  X   6       9.772  -3.357   0.300  0.00  0.00            
ATOM    163  O1P DG  X   6       8.960  -2.220  -0.246  0.00  0.00            
ATOM    164  O2P DG  X   6       9.725  -3.576   1.807  0.00  0.00            
ATOM    165  O5' DG  X   6       9.300  -4.742  -0.413  0.00  0.00            
ATOM    166  C5' DG  X   6       9.865  -6.053  -0.105  0.00  0.00            
ATOM    167 H5'1 DG  X   6      10.208  -5.847   0.907  0.00  0.00            
ATOM    168 H5'2 DG  X   6      10.628  -6.303  -0.842  0.00  0.00            
ATOM    169  C4' DG  X   6       8.847  -7.179  -0.041  0.00  0.00            
ATOM    170  H4' DG  X   6       9.327  -8.114   0.248  0.00  0.00            
ATOM    171  O4' DG  X   6       7.909  -6.898   0.975  0.00  0.00            
ATOM    172  C1' DG  X   6       6.589  -6.892   0.426  0.00  0.00            
ATOM    173  H1' DG  X   6       6.147  -7.885   0.505  0.00  0.00            
ATOM    174  N9  DG  X   6       5.582  -5.974   1.083  0.00  0.00            
ATOM    175  C8  DG  X   6       5.850  -4.727   1.519  0.00  0.00            
ATOM    176  H8  DG  X   6       6.754  -4.187   1.281  0.00  0.00            
ATOM    177  N7  DG  X   6       4.900  -4.199   2.282  0.00  0.00            
ATOM    178  C5  DG  X   6       3.977  -5.243   2.380  0.00  0.00            
ATOM    179  C6  DG  X   6       2.748  -5.325   3.094  0.00  0.00            
ATOM    180  O6  DG  X   6       2.365  -4.613   4.016  0.00  0.00            
ATOM    181  N1  DG  X   6       2.059  -6.452   2.844  0.00  0.00            
ATOM    182  H1  DG  X   6       1.228  -6.539   3.411  0.00  0.00            
ATOM    183  C2  DG  X   6       2.545  -7.506   2.169  0.00  0.00            
ATOM    184  N2  DG  X   6       1.908  -8.663   2.212  0.00  0.00            
ATOM    185  H21 DG  X   6       1.117  -8.807   2.824  0.00  0.00            
ATOM    186  H22 DG  X   6       2.339  -9.476   1.795  0.00  0.00            
ATOM    187  N3  DG  X   6       3.667  -7.486   1.473  0.00  0.00            
ATOM    188  C4  DG  X   6       4.338  -6.294   1.552  0.00  0.00            
ATOM    189  C3' DG  X   6       8.016  -7.359  -1.311  0.00  0.00            
ATOM    190  H3' DG  X   6       8.541  -7.062  -2.219  0.00  0.00            
ATOM    191  C2' DG  X   6       6.721  -6.527  -1.075  0.00  0.00            
ATOM    192 H2'1 DG  X   6       6.817  -5.441  -1.125  0.00  0.00            
ATOM    193 H2'2 DG  X   6       5.899  -6.936  -1.663  0.00  0.00            
ATOM    194  O3' DG  X   6       7.699  -8.710  -1.367  0.00  0.00            
ATOM    195  P   DG  X   7       7.411  -9.460  -2.762  0.00  0.00            
ATOM    196  O1P DG  X   7       7.089 -10.843  -2.423  0.00  0.00            
ATOM    197  O2P DG  X   7       8.538  -9.153  -3.678  0.00  0.00            
ATOM    198  O5' DG  X   7       6.054  -8.785  -3.367  0.00  0.00            
ATOM    199  C5' DG  X   7       4.828  -9.323  -2.950  0.00  0.00            
ATOM    200 H5'1 DG  X   7       4.822  -9.577  -1.889  0.00  0.00            
ATOM    201 H5'2 DG  X   7       4.640 -10.241  -3.506  0.00  0.00            
ATOM    202  C4' DG  X   7       3.563  -8.513  -3.141  0.00  0.00            
ATOM    203  H4' DG  X   7       2.781  -9.261  -3.011  0.00  0.00            
ATOM    204  O4' DG  X   7       3.347  -7.471  -2.153  0.00  0.00            
ATOM    205  C1' DG  X   7       2.987  -6.300  -2.981  0.00  0.00            
ATOM    206  H1' DG  X   7       1.899  -6.357  -3.039  0.00  0.00            
ATOM    207  N9  DG  X   7       3.265  -5.089  -2.155  0.00  0.00            
ATOM    208  C8  DG  X   7       4.216  -4.126  -2.381  0.00  0.00            
ATOM    209  H8  DG  X   7       4.853  -4.212  -3.248  0.00  0.00            
ATOM    210  N7  DG  X   7       4.214  -3.110  -1.582  0.00  0.00            
ATOM    211  C5  DG  X   7       3.114  -3.367  -0.743  0.00  0.00            
ATOM    212  C6  DG  X   7       2.581  -2.628   0.405  0.00  0.00            
ATOM    213  O6  DG  X   7       3.012  -1.582   0.856  0.00  0.00            
ATOM    214  N1  DG  X   7       1.395  -3.162   0.824  0.00  0.00            
ATOM    215  H1  DG  X   7       0.816  -2.716   1.521  0.00  0.00            
ATOM    216  C2  DG  X   7       0.858  -4.344   0.362  0.00  0.00            
ATOM    217  N2  DG  X   7      -0.204  -4.848   0.937  0.00  0.00            
ATOM    218  H21 DG  X   7      -0.648  -4.383   1.717  0.00  0.00            
ATOM    219  H22 DG  X   7      -0.615  -5.705   0.599  0.00  0.00            
ATOM    220  N3  DG  X   7       1.442  -5.077  -0.523  0.00  0.00            
ATOM    221  C4  DG  X   7       2.572  -4.528  -1.115  0.00  0.00            
ATOM    222  C3' DG  X   7       3.484  -7.941  -4.538  0.00  0.00            
ATOM    223  H3' DG  X   7       4.347  -8.319  -5.088  0.00  0.00            
ATOM    224  C2' DG  X   7       3.663  -6.481  -4.277  0.00  0.00            
ATOM    225 H2'1 DG  X   7       4.721  -6.252  -4.151  0.00  0.00            
ATOM    226 H2'2 DG  X   7       3.245  -5.734  -4.952  0.00  0.00            
ATOM    227  O3' DG  X   7       2.232  -8.163  -5.054  0.00  0.00            
ATOM    228  P   DG  X   8       1.822  -9.481  -5.804  0.00  0.00            
ATOM    229  O1P DG  X   8       2.711 -10.521  -5.338  0.00  0.00            
ATOM    230  O2P DG  X   8       1.804  -9.118  -7.248  0.00  0.00            
ATOM    231  O5' DG  X   8       0.317  -9.654  -5.407  0.00  0.00            
ATOM    232  C5' DG  X   8      -0.117 -10.223  -4.166  0.00  0.00            
ATOM    233 H5'1 DG  X   8       0.705 -10.271  -3.452  0.00  0.00            
ATOM    234 H5'2 DG  X   8      -0.509 -11.205  -4.429  0.00  0.00            
ATOM    235  C4' DG  X   8      -1.141  -9.306  -3.485  0.00  0.00            
ATOM    236  H4' DG  X   8      -1.511  -9.844  -2.612  0.00  0.00            
ATOM    237  O4' DG  X   8      -0.525  -8.077  -3.175  0.00  0.00            
ATOM    238  C1' DG  X   8      -1.460  -7.079  -3.389  0.00  0.00            
ATOM    239  H1' DG  X   8      -2.264  -7.078  -2.652  0.00  0.00            
ATOM    240  N9  DG  X   8      -0.852  -5.754  -3.429  0.00  0.00            
ATOM    241  C8  DG  X   8       0.125  -5.285  -4.337  0.00  0.00            
ATOM    242  H8  DG  X   8       0.435  -5.962  -5.119  0.00  0.00            
ATOM    243  N7  DG  X   8       0.501  -4.068  -4.157  0.00  0.00            
ATOM    244  C5  DG  X   8      -0.186  -3.707  -2.997  0.00  0.00            
ATOM    245  C6  DG  X   8      -0.253  -2.462  -2.252  0.00  0.00            
ATOM    246  O6  DG  X   8       0.473  -1.483  -2.384  0.00  0.00            
ATOM    247  N1  DG  X   8      -1.262  -2.420  -1.343  0.00  0.00            
ATOM    248  H1  DG  X   8      -1.499  -1.514  -0.965  0.00  0.00            
ATOM    249  C2  DG  X   8      -2.175  -3.404  -1.140  0.00  0.00            
ATOM    250  N2  DG  X   8      -2.889  -3.197  -0.120  0.00  0.00            
ATOM    251  H21 DG  X   8      -2.726  -2.344   0.396  0.00  0.00            
ATOM    252  H22 DG  X   8      -3.527  -3.883   0.257  0.00  0.00            
ATOM    253  N3  DG  X   8      -2.140  -4.562  -1.746  0.00  0.00            
ATOM    254  C4  DG  X   8      -1.195  -4.596  -2.763  0.00  0.00            
ATOM    255  C3' DG  X   8      -2.391  -8.925  -4.363  0.00  0.00            
ATOM    256  H3' DG  X   8      -2.408  -9.430  -5.330  0.00  0.00            
ATOM    257  C2' DG  X   8      -2.262  -7.402  -4.676  0.00  0.00            
ATOM    258 H2'1 DG  X   8      -1.687  -7.312  -5.598  0.00  0.00            
ATOM    259 H2'2 DG  X   8      -3.284  -7.041  -4.782  0.00  0.00            
ATOM    260  O3' DG  X   8      -3.618  -9.149  -3.628  0.00  0.00            
ATOM    261  P   DC  X   9      -4.341 -10.583  -3.728  0.00  0.00            
ATOM    262  O1P DC  X   9      -3.345 -11.666  -3.682  0.00  0.00            
ATOM    263  O2P DC  X   9      -5.272 -10.545  -4.905  0.00  0.00            
ATOM    264  O5' DC  X   9      -5.099 -10.788  -2.278  0.00  0.00            
ATOM    265  C5' DC  X   9      -4.290 -10.724  -1.101  0.00  0.00            
ATOM    266 H5'1 DC  X   9      -3.806  -9.748  -1.048  0.00  0.00            
ATOM    267 H5'2 DC  X   9      -3.528 -11.498  -1.016  0.00  0.00            
ATOM    268  C4' DC  X   9      -5.204 -10.826   0.157  0.00  0.00            
ATOM    269  H4' DC  X   9      -4.602 -10.761   1.062  0.00  0.00            
ATOM    270  O4' DC  X   9      -6.148  -9.775   0.248  0.00  0.00            
ATOM    271  C1' DC  X   9      -7.471 -10.315   0.254  0.00  0.00            
ATOM    272  H1' DC  X   9      -7.756 -10.249   1.304  0.00  0.00            
ATOM    273  N1  DC  X   9      -8.336  -9.385  -0.520  0.00  0.00            
ATOM    274  C6  DC  X   9      -8.148  -9.287  -1.895  0.00  0.00            
ATOM    275  H6  DC  X   9      -7.408  -9.884  -2.409  0.00  0.00            
ATOM    276  C5  DC  X   9      -8.932  -8.486  -2.635  0.00  0.00            
ATOM    277  H5  DC  X   9      -8.817  -8.413  -3.706  0.00  0.00            
ATOM    278  C4  DC  X   9      -9.773  -7.589  -1.999  0.00  0.00            
ATOM    279  N4  DC  X   9     -10.650  -6.909  -2.752  0.00  0.00            
ATOM    280  H41 DC  X   9     -11.111  -6.262  -2.127  0.00  0.00            
ATOM    281  H42 DC  X   9     -10.430  -6.687  -3.713  0.00  0.00            
ATOM    282  N3  DC  X   9     -10.016  -7.638  -0.679  0.00  0.00            
ATOM    283  C2  DC  X   9      -9.355  -8.577   0.044  0.00  0.00            
ATOM    284  O2  DC  X   9      -9.599  -8.589   1.279  0.00  0.00            
ATOM    285  C3' DC  X   9      -6.001 -12.146   0.219  0.00  0.00            
ATOM    286  H3' DC  X   9      -5.574 -12.881  -0.463  0.00  0.00            
ATOM    287  C2' DC  X   9      -7.420 -11.774  -0.184  0.00  0.00            
ATOM    288 H2'1 DC  X   9      -7.526 -11.781  -1.269  0.00  0.00            
ATOM    289 H2'2 DC  X   9      -8.192 -12.287   0.389  0.00  0.00            
ATOM    290  O3' DC  X   9      -6.035 -12.705   1.493  0.00  0.00            
ATOM    291  P   DG  X  10      -4.747 -13.162   2.338  0.00  0.00            
ATOM    292  O1P DG  X  10      -3.538 -13.229   1.432  0.00  0.00            
ATOM    293  O2P DG  X  10      -5.107 -14.339   3.136  0.00  0.00            
ATOM    294  O5' DG  X  10      -4.458 -12.028   3.432  0.00  0.00            
ATOM    295  C5' DG  X  10      -5.185 -11.864   4.623  0.00  0.00            
ATOM    296 H5'1 DG  X  10      -5.067 -12.652   5.367  0.00  0.00            
ATOM    297 H5'2 DG  X  10      -6.162 -11.917   4.143  0.00  0.00            
ATOM    298  C4' DG  X  10      -5.107 -10.523   5.240  0.00  0.00            
ATOM    299  H4' DG  X  10      -5.741 -10.485   6.126  0.00  0.00            
ATOM    300  O4' DG  X  10      -3.739 -10.300   5.537  0.00  0.00            
ATOM    301  C1' DG  X  10      -3.458  -8.960   5.343  0.00  0.00            
ATOM    302  H1' DG  X  10      -3.887  -8.502   6.235  0.00  0.00            
ATOM    303  N9  DG  X  10      -2.045  -8.712   5.455  0.00  0.00            
ATOM    304  C8  DG  X  10      -1.081  -9.285   4.720  0.00  0.00            
ATOM    305  H8  DG  X  10      -1.270  -9.996   3.930  0.00  0.00            
ATOM    306  N7  DG  X  10       0.066  -8.830   4.954  0.00  0.00            
ATOM    307  C5  DG  X  10      -0.130  -7.927   5.991  0.00  0.00            
ATOM    308  C6  DG  X  10       0.736  -7.083   6.754  0.00  0.00            
ATOM    309  O6  DG  X  10       2.004  -6.969   6.792  0.00  0.00            
ATOM    310  N1  DG  X  10       0.170  -6.312   7.759  0.00  0.00            
ATOM    311  H1  DG  X  10       0.887  -5.926   8.356  0.00  0.00            
ATOM    312  C2  DG  X  10      -1.165  -6.275   7.975  0.00  0.00            
ATOM    313  N2  DG  X  10      -1.590  -5.439   8.944  0.00  0.00            
ATOM    314  H21 DG  X  10      -0.895  -4.896   9.436  0.00  0.00            
ATOM    315  H22 DG  X  10      -2.547  -5.306   9.239  0.00  0.00            
ATOM    316  N3  DG  X  10      -2.023  -7.044   7.239  0.00  0.00            
ATOM    317  C4  DG  X  10      -1.450  -7.863   6.291  0.00  0.00            
ATOM    318  C3' DG  X  10      -5.529  -9.318   4.307  0.00  0.00            
ATOM    319  H3' DG  X  10      -5.935  -9.796   3.415  0.00  0.00            
ATOM    320  C2' DG  X  10      -4.217  -8.546   4.091  0.00  0.00            
ATOM    321 H2'1 DG  X  10      -3.686  -8.971   3.238  0.00  0.00            
ATOM    322 H2'2 DG  X  10      -4.358  -7.467   4.050  0.00  0.00            
ATOM    323  O3' DG  X  10      -6.466  -8.439   4.881  0.00  0.00            
ATOM    324  P   DC  X  11      -7.947  -8.841   5.347  0.00  0.00            
ATOM    325  O1P DC  X  11      -8.215 -10.168   4.738  0.00  0.00            
ATOM    326  O2P DC  X  11      -8.861  -7.728   5.047  0.00  0.00            
ATOM    327  O5' DC  X  11      -7.742  -8.946   6.935  0.00  0.00            
ATOM    328  C5' DC  X  11      -7.090  -7.931   7.684  0.00  0.00            
ATOM    329 H5'1 DC  X  11      -7.771  -7.080   7.682  0.00  0.00            
ATOM    330 H5'2 DC  X  11      -6.224  -7.552   7.142  0.00  0.00            
ATOM    331  C4' DC  X  11      -6.709  -8.270   9.111  0.00  0.00            
ATOM    332  H4' DC  X  11      -7.507  -8.722   9.702  0.00  0.00            
ATOM    333  O4' DC  X  11      -5.510  -9.038   9.078  0.00  0.00            
ATOM    334  C1' DC  X  11      -4.644  -8.566  10.110  0.00  0.00            
ATOM    335  H1' DC  X  11      -5.114  -8.901  11.035  0.00  0.00            
ATOM    336  N1  DC  X  11      -3.211  -9.065  10.017  0.00  0.00            
ATOM    337  C6  DC  X  11      -2.689  -9.547   8.827  0.00  0.00            
ATOM    338  H6  DC  X  11      -3.366  -9.807   8.027  0.00  0.00            
ATOM    339  C5  DC  X  11      -1.369  -9.903   8.730  0.00  0.00            
ATOM    340  H5  DC  X  11      -1.020 -10.468   7.877  0.00  0.00            
ATOM    341  C4  DC  X  11      -0.563  -9.561   9.760  0.00  0.00            
ATOM    342  N4  DC  X  11       0.666  -9.889   9.689  0.00  0.00            
ATOM    343  H41 DC  X  11       1.229  -9.745  10.515  0.00  0.00            
ATOM    344  H42 DC  X  11       0.987 -10.255   8.805  0.00  0.00            
ATOM    345  N3  DC  X  11      -0.936  -9.019  10.919  0.00  0.00            
ATOM    346  C2  DC  X  11      -2.292  -8.787  11.028  0.00  0.00            
ATOM    347  O2  DC  X  11      -2.701  -8.421  12.126  0.00  0.00            
ATOM    348  C3' DC  X  11      -6.300  -6.983   9.820  0.00  0.00            
ATOM    349  H3' DC  X  11      -6.563  -6.118   9.211  0.00  0.00            
ATOM    350  C2' DC  X  11      -4.815  -7.021  10.080  0.00  0.00            
ATOM    351 H2'1 DC  X  11      -4.253  -6.643   9.225  0.00  0.00            
ATOM    352 H2'2 DC  X  11      -4.433  -6.534  10.977  0.00  0.00            
ATOM    353  O3' DC  X  11      -6.951  -6.715  11.064  0.00  0.00            
ATOM    354  P   DT  X  12      -8.293  -5.737  11.139  0.00  0.00            
ATOM    355  O1P DT  X  12      -8.904  -5.904  12.443  0.00  0.00            
ATOM    356  O2P DT  X  12      -9.175  -5.981   9.992  0.00  0.00            
ATOM    357  O5' DT  X  12      -7.826  -4.208  10.976  0.00  0.00            
ATOM    358  C5' DT  X  12      -7.285  -3.462  12.001  0.00  0.00            
ATOM    359 H5'1 DT  X  12      -6.421  -3.971  12.432  0.00  0.00            
ATOM    360 H5'2 DT  X  12      -8.032  -3.232  12.760  0.00  0.00            
ATOM    361  C4' DT  X  12      -6.821  -2.014  11.586  0.00  0.00            
ATOM    362  H4' DT  X  12      -6.697  -1.549  12.563  0.00  0.00            
ATOM    363  O4' DT  X  12      -5.615  -2.104  10.874  0.00  0.00            
ATOM    364  C1' DT  X  12      -5.737  -1.367   9.692  0.00  0.00            
ATOM    365  H1' DT  X  12      -5.350  -0.352   9.784  0.00  0.00            
ATOM    366  N1  DT  X  12      -5.007  -2.123   8.591  0.00  0.00            
ATOM    367  C6  DT  X  12      -5.526  -3.243   7.972  0.00  0.00            
ATOM    368  H6  DT  X  12      -6.512  -3.593   8.244  0.00  0.00            
ATOM    369  C5  DT  X  12      -4.785  -3.902   7.023  0.00  0.00            
ATOM    370  C7  DT  X  12      -5.443  -5.036   6.286  0.00  0.00            
ATOM    371  H71 DT  X  12      -5.341  -5.026   5.201  0.00  0.00            
ATOM    372  H72 DT  X  12      -4.966  -5.959   6.615  0.00  0.00            
ATOM    373  H73 DT  X  12      -6.521  -5.140   6.408  0.00  0.00            
ATOM    374  C4  DT  X  12      -3.428  -3.494   6.695  0.00  0.00            
ATOM    375  O4  DT  X  12      -2.684  -3.853   5.785  0.00  0.00            
ATOM    376  N3  DT  X  12      -3.011  -2.387   7.413  0.00  0.00            
ATOM    377  H3  DT  X  12      -2.092  -2.055   7.158  0.00  0.00            
ATOM    378  C2  DT  X  12      -3.783  -1.577   8.219  0.00  0.00            
ATOM    379  O2  DT  X  12      -3.323  -0.537   8.621  0.00  0.00            
ATOM    380  C3' DT  X  12      -7.789  -1.168  10.764  0.00  0.00            
ATOM    381  H3' DT  X  12      -8.726  -1.726  10.791  0.00  0.00            
ATOM    382  C2' DT  X  12      -7.190  -1.224   9.339  0.00  0.00            
ATOM    383 H2'1 DT  X  12      -7.610  -1.972   8.665  0.00  0.00            
ATOM    384 H2'2 DT  X  12      -7.359  -0.315   8.761  0.00  0.00            
ATOM    385  O3' DT  X  12      -7.863   0.171  11.361  0.00  0.00            
ATOM    386  P   DG  X  13      -8.978   1.201  10.791  0.00  0.00            
ATOM    387  O1P DG  X  13      -9.229   1.977  12.002  0.00  0.00            
ATOM    388  O2P DG  X  13     -10.087   0.545  10.113  0.00  0.00            
ATOM    389  O5' DG  X  13      -8.213   2.113   9.716  0.00  0.00            
ATOM    390  C5' DG  X  13      -7.236   3.015  10.130  0.00  0.00            
ATOM    391 H5'1 DG  X  13      -6.601   2.488  10.841  0.00  0.00            
ATOM    392 H5'2 DG  X  13      -7.730   3.821  10.672  0.00  0.00            
ATOM    393  C4' DG  X  13      -6.443   3.631   8.953  0.00  0.00            
ATOM    394  H4' DG  X  13      -5.768   4.408   9.312  0.00  0.00            
ATOM    395  O4' DG  X  13      -5.584   2.722   8.317  0.00  0.00            
ATOM    396  C1' DG  X  13      -5.611   2.969   6.949  0.00  0.00            
ATOM    397  H1' DG  X  13      -4.892   3.767   6.762  0.00  0.00            
ATOM    398  N9  DG  X  13      -5.131   1.702   6.271  0.00  0.00            
ATOM    399  C8  DG  X  13      -5.877   0.667   5.781  0.00  0.00            
ATOM    400  H8  DG  X  13      -6.956   0.632   5.826  0.00  0.00            
ATOM    401  N7  DG  X  13      -5.173  -0.271   5.266  0.00  0.00            
ATOM    402  C5  DG  X  13      -3.858   0.277   5.342  0.00  0.00            
ATOM    403  C6  DG  X  13      -2.609  -0.336   4.976  0.00  0.00            
ATOM    404  O6  DG  X  13      -2.372  -1.338   4.344  0.00  0.00            
ATOM    405  N1  DG  X  13      -1.516   0.448   5.405  0.00  0.00            
ATOM    406  H1  DG  X  13      -0.638   0.112   5.034  0.00  0.00            
ATOM    407  C2  DG  X  13      -1.636   1.675   5.976  0.00  0.00            
ATOM    408  N2  DG  X  13      -0.535   2.345   6.274  0.00  0.00            
ATOM    409  H21 DG  X  13       0.376   2.016   5.987  0.00  0.00            
ATOM    410  H22 DG  X  13      -0.708   3.259   6.666  0.00  0.00            
ATOM    411  N3  DG  X  13      -2.782   2.233   6.384  0.00  0.00            
ATOM    412  C4  DG  X  13      -3.813   1.411   6.049  0.00  0.00            
ATOM    413  C3' DG  X  13      -7.300   4.313   7.850  0.00  0.00            
ATOM    414  H3' DG  X  13      -8.377   4.181   7.949  0.00  0.00            
ATOM    415  C2' DG  X  13      -7.062   3.395   6.685  0.00  0.00            
ATOM    416 H2'1 DG  X  13      -7.763   2.579   6.865  0.00  0.00            
ATOM    417 H2'2 DG  X  13      -7.310   3.843   5.723  0.00  0.00            
ATOM    418  O3' DG  X  13      -6.856   5.664   7.809  0.00  0.00            
ATOM    419  P   DG  X  14      -7.541   6.745   6.863  0.00  0.00            
ATOM    420  O1P DG  X  14      -7.222   8.071   7.405  0.00  0.00            
ATOM    421  O2P DG  X  14      -8.905   6.318   6.819  0.00  0.00            
ATOM    422  O5' DG  X  14      -6.882   6.538   5.497  0.00  0.00            
ATOM    423  C5' DG  X  14      -5.705   7.268   5.119  0.00  0.00            
ATOM    424 H5'1 DG  X  14      -4.981   7.280   5.935  0.00  0.00            
ATOM    425 H5'2 DG  X  14      -5.918   8.327   4.978  0.00  0.00            
ATOM    426  C4' DG  X  14      -5.213   6.701   3.758  0.00  0.00            
ATOM    427  H4' DG  X  14      -4.352   7.334   3.549  0.00  0.00            
ATOM    428  O4' DG  X  14      -4.865   5.352   3.959  0.00  0.00            
ATOM    429  C1' DG  X  14      -4.744   4.935   2.612  0.00  0.00            
ATOM    430  H1' DG  X  14      -3.818   5.319   2.181  0.00  0.00            
ATOM    431  N9  DG  X  14      -4.683   3.429   2.339  0.00  0.00            
ATOM    432  C8  DG  X  14      -5.728   2.680   1.918  0.00  0.00            
ATOM    433  H8  DG  X  14      -6.714   3.093   1.765  0.00  0.00            
ATOM    434  N7  DG  X  14      -5.373   1.438   1.670  0.00  0.00            
ATOM    435  C5  DG  X  14      -4.018   1.398   1.999  0.00  0.00            
ATOM    436  C6  DG  X  14      -3.119   0.350   1.851  0.00  0.00            
ATOM    437  O6  DG  X  14      -3.307  -0.855   1.553  0.00  0.00            
ATOM    438  N1  DG  X  14      -1.874   0.770   2.022  0.00  0.00            
ATOM    439  H1  DG  X  14      -1.083   0.164   1.855  0.00  0.00            
ATOM    440  C2  DG  X  14      -1.506   1.989   2.497  0.00  0.00            
ATOM    441  N2  DG  X  14      -0.274   2.159   2.832  0.00  0.00            
ATOM    442  H21 DG  X  14       0.430   1.438   2.773  0.00  0.00            
ATOM    443  H22 DG  X  14      -0.075   3.044   3.275  0.00  0.00            
ATOM    444  N3  DG  X  14      -2.315   2.962   2.761  0.00  0.00            
ATOM    445  C4  DG  X  14      -3.580   2.633   2.382  0.00  0.00            
ATOM    446  C3' DG  X  14      -6.162   6.921   2.576  0.00  0.00            
ATOM    447  H3' DG  X  14      -7.126   7.019   3.074  0.00  0.00            
ATOM    448  C2' DG  X  14      -5.866   5.613   1.808  0.00  0.00            
ATOM    449 H2'1 DG  X  14      -6.772   5.030   1.969  0.00  0.00            
ATOM    450 H2'2 DG  X  14      -5.634   5.728   0.750  0.00  0.00            
ATOM    451  O3' DG  X  14      -5.883   7.979   1.642  0.00  0.00            
ATOM    452  P   DG  X  15      -5.921   9.536   1.941  0.00  0.00            
ATOM    453  O1P DG  X  15      -6.673   9.780   3.204  0.00  0.00            
ATOM    454  O2P DG  X  15      -6.410  10.139   0.686  0.00  0.00            
ATOM    455  O5' DG  X  15      -4.419  10.010   2.016  0.00  0.00            
ATOM    456  C5' DG  X  15      -3.815  10.290   3.286  0.00  0.00            
ATOM    457 H5'1 DG  X  15      -4.154   9.584   4.044  0.00  0.00            
ATOM    458 H5'2 DG  X  15      -4.130  11.295   3.565  0.00  0.00            
ATOM    459  C4' DG  X  15      -2.257  10.250   3.261  0.00  0.00            
ATOM    460  H4' DG  X  15      -1.880  10.698   4.181  0.00  0.00            
ATOM    461  O4' DG  X  15      -1.629   8.963   3.112  0.00  0.00            
ATOM    462  C1' DG  X  15      -0.843   8.947   1.933  0.00  0.00            
ATOM    463  H1' DG  X  15       0.201   8.915   2.243  0.00  0.00            
ATOM    464  N9  DG  X  15      -1.160   7.715   1.174  0.00  0.00            
ATOM    465  C8  DG  X  15      -2.300   7.282   0.598  0.00  0.00            
ATOM    466  H8  DG  X  15      -3.170   7.917   0.525  0.00  0.00            
ATOM    467  N7  DG  X  15      -2.345   6.037   0.155  0.00  0.00            
ATOM    468  C5  DG  X  15      -1.041   5.619   0.404  0.00  0.00            
ATOM    469  C6  DG  X  15      -0.439   4.354   0.221  0.00  0.00            
ATOM    470  O6  DG  X  15      -0.874   3.341  -0.249  0.00  0.00            
ATOM    471  N1  DG  X  15       0.934   4.291   0.618  0.00  0.00            
ATOM    472  H1  DG  X  15       1.484   3.450   0.510  0.00  0.00            
ATOM    473  C2  DG  X  15       1.578   5.436   1.087  0.00  0.00            
ATOM    474  N2  DG  X  15       2.760   5.341   1.635  0.00  0.00            
ATOM    475  H21 DG  X  15       3.431   4.626   1.394  0.00  0.00            
ATOM    476  H22 DG  X  15       3.257   6.132   2.021  0.00  0.00            
ATOM    477  N3  DG  X  15       1.035   6.605   1.330  0.00  0.00            
ATOM    478  C4  DG  X  15      -0.313   6.624   0.989  0.00  0.00            
ATOM    479  C3' DG  X  15      -1.750  11.177   2.138  0.00  0.00            
ATOM    480  H3' DG  X  15      -2.511  11.844   1.733  0.00  0.00            
ATOM    481  C2' DG  X  15      -1.274  10.175   1.095  0.00  0.00            
ATOM    482 H2'1 DG  X  15      -2.120   9.947   0.446  0.00  0.00            
ATOM    483 H2'2 DG  X  15      -0.513  10.678   0.499  0.00  0.00            
ATOM    484  O3' DG  X  15      -0.662  11.907   2.844  0.00  0.00            
ATOM    485  P   DA  X  16       0.086  13.089   2.109  0.00  0.00            
ATOM    486  O1P DA  X  16       1.173  13.574   3.002  0.00  0.00            
ATOM    487  O2P DA  X  16      -0.904  14.013   1.595  0.00  0.00            
ATOM    488  O5' DA  X  16       0.799  12.554   0.763  0.00  0.00            
ATOM    489  C5' DA  X  16       2.154  12.118   0.793  0.00  0.00            
ATOM    490 H5'1 DA  X  16       2.248  11.253   1.449  0.00  0.00            
ATOM    491 H5'2 DA  X  16       2.841  12.894   1.130  0.00  0.00            
ATOM    492  C4' DA  X  16       2.657  11.591  -0.583  0.00  0.00            
ATOM    493  H4' DA  X  16       3.703  11.347  -0.398  0.00  0.00            
ATOM    494  O4' DA  X  16       1.819  10.517  -1.086  0.00  0.00            
ATOM    495  C1' DA  X  16       1.143  10.882  -2.277  0.00  0.00            
ATOM    496  H1' DA  X  16       1.690  10.432  -3.105  0.00  0.00            
ATOM    497  N9  DA  X  16      -0.222  10.231  -2.365  0.00  0.00            
ATOM    498  C8  DA  X  16      -1.505  10.734  -2.333  0.00  0.00            
ATOM    499  H8  DA  X  16      -1.676  11.749  -2.008  0.00  0.00            
ATOM    500  N7  DA  X  16      -2.503   9.917  -2.445  0.00  0.00            
ATOM    501  C5  DA  X  16      -1.814   8.690  -2.649  0.00  0.00            
ATOM    502  C6  DA  X  16      -2.166   7.339  -3.026  0.00  0.00            
ATOM    503  N6  DA  X  16      -3.403   6.846  -3.132  0.00  0.00            
ATOM    504  H61 DA  X  16      -3.457   5.839  -3.185  0.00  0.00            
ATOM    505  H62 DA  X  16      -4.167   7.381  -2.745  0.00  0.00            
ATOM    506  N1  DA  X  16      -1.223   6.386  -3.116  0.00  0.00            
ATOM    507  C2  DA  X  16       0.073   6.725  -2.882  0.00  0.00            
ATOM    508  H2  DA  X  16       0.788   5.916  -2.884  0.00  0.00            
ATOM    509  N3  DA  X  16       0.543   7.953  -2.693  0.00  0.00            
ATOM    510  C4  DA  X  16      -0.417   8.886  -2.571  0.00  0.00            
ATOM    511  C3' DA  X  16       2.668  12.624  -1.672  0.00  0.00            
ATOM    512  H3' DA  X  16       2.762  13.579  -1.155  0.00  0.00            
ATOM    513  C2' DA  X  16       1.241  12.416  -2.335  0.00  0.00            
ATOM    514 H2'1 DA  X  16       0.478  12.772  -1.643  0.00  0.00            
ATOM    515 H2'2 DA  X  16       1.133  12.750  -3.368  0.00  0.00            
ATOM    516  O3' DA  X  16       3.688  12.378  -2.634  0.00  0.00            
ATOM    517  P   DG  X  17       3.913  13.297  -3.987  0.00  0.00            
ATOM    518  O1P DG  X  17       5.392  13.187  -4.267  0.00  0.00            
ATOM    519  O2P DG  X  17       3.208  14.553  -3.695  0.00  0.00            
ATOM    520  O5' DG  X  17       3.059  12.468  -5.157  0.00  0.00            
ATOM    521  C5' DG  X  17       3.368  11.098  -5.557  0.00  0.00            
ATOM    522 H5'1 DG  X  17       3.562  10.485  -4.676  0.00  0.00            
ATOM    523 H5'2 DG  X  17       4.359  11.137  -6.009  0.00  0.00            
ATOM    524  C4' DG  X  17       2.325  10.458  -6.500  0.00  0.00            
ATOM    525  H4' DG  X  17       2.573   9.409  -6.663  0.00  0.00            
ATOM    526  O4' DG  X  17       1.100  10.559  -5.791  0.00  0.00            
ATOM    527  C1' DG  X  17       0.120  10.818  -6.764  0.00  0.00            
ATOM    528  H1' DG  X  17       0.059   9.943  -7.411  0.00  0.00            
ATOM    529  N9  DG  X  17      -1.139  11.231  -6.194  0.00  0.00            
ATOM    530  C8  DG  X  17      -1.618  12.508  -5.859  0.00  0.00            
ATOM    531  H8  DG  X  17      -0.932  13.343  -5.835  0.00  0.00            
ATOM    532  N7  DG  X  17      -2.829  12.511  -5.348  0.00  0.00            
ATOM    533  C5  DG  X  17      -3.277  11.130  -5.489  0.00  0.00            
ATOM    534  C6  DG  X  17      -4.389  10.372  -5.055  0.00  0.00            
ATOM    535  O6  DG  X  17      -5.407  10.821  -4.506  0.00  0.00            
ATOM    536  N1  DG  X  17      -4.435   9.040  -5.389  0.00  0.00            
ATOM    537  H1  DG  X  17      -5.325   8.579  -5.265  0.00  0.00            
ATOM    538  C2  DG  X  17      -3.456   8.451  -6.073  0.00  0.00            
ATOM    539  N2  DG  X  17      -3.630   7.169  -6.362  0.00  0.00            
ATOM    540  H21 DG  X  17      -4.393   6.594  -6.035  0.00  0.00            
ATOM    541  H22 DG  X  17      -3.053   6.845  -7.125  0.00  0.00            
ATOM    542  N3  DG  X  17      -2.371   9.102  -6.488  0.00  0.00            
ATOM    543  C4  DG  X  17      -2.270  10.432  -6.134  0.00  0.00            
ATOM    544  C3' DG  X  17       2.075  11.287  -7.806  0.00  0.00            
ATOM    545  H3' DG  X  17       2.871  12.016  -7.958  0.00  0.00            
ATOM    546  C2' DG  X  17       0.822  12.038  -7.425  0.00  0.00            
ATOM    547 H2'1 DG  X  17       1.042  12.788  -6.665  0.00  0.00            
ATOM    548 H2'2 DG  X  17       0.340  12.407  -8.330  0.00  0.00            
ATOM    549  O3' DG  X  17       1.813  10.364  -8.887  0.00  0.00            
ATOM    550  P   DG  X  18       3.016   9.676  -9.751  0.00  0.00            
ATOM    551  O1P DG  X  18       3.934   9.138  -8.804  0.00  0.00            
ATOM    552  O2P DG  X  18       3.424  10.666 -10.749  0.00  0.00            
ATOM    553  O5' DG  X  18       2.344   8.427 -10.504  0.00  0.00            
ATOM    554  C5' DG  X  18       2.435   7.123  -9.988  0.00  0.00            
ATOM    555 H5'1 DG  X  18       2.565   7.169  -8.906  0.00  0.00            
ATOM    556 H5'2 DG  X  18       3.268   6.583 -10.436  0.00  0.00            
ATOM    557  C4' DG  X  18       1.141   6.204 -10.281  0.00  0.00            
ATOM    558  H4' DG  X  18       1.354   5.241  -9.815  0.00  0.00            
ATOM    559  O4' DG  X  18       0.071   6.879  -9.586  0.00  0.00            
ATOM    560  C1' DG  X  18      -1.054   7.089 -10.421  0.00  0.00            
ATOM    561  H1' DG  X  18      -1.759   6.271 -10.275  0.00  0.00            
ATOM    562  N9  DG  X  18      -1.799   8.339 -10.107  0.00  0.00            
ATOM    563  C8  DG  X  18      -1.333   9.583  -9.893  0.00  0.00            
ATOM    564  H8  DG  X  18      -0.299   9.875 -10.001  0.00  0.00            
ATOM    565  N7  DG  X  18      -2.243  10.472  -9.511  0.00  0.00            
ATOM    566  C5  DG  X  18      -3.391   9.717  -9.536  0.00  0.00            
ATOM    567  C6  DG  X  18      -4.676  10.015  -8.983  0.00  0.00            
ATOM    568  O6  DG  X  18      -5.126  11.075  -8.516  0.00  0.00            
ATOM    569  N1  DG  X  18      -5.567   8.990  -9.112  0.00  0.00            
ATOM    570  H1  DG  X  18      -6.463   9.142  -8.671  0.00  0.00            
ATOM    571  C2  DG  X  18      -5.300   7.774  -9.544  0.00  0.00            
ATOM    572  N2  DG  X  18      -6.276   6.847  -9.359  0.00  0.00            
ATOM    573  H21 DG  X  18      -7.136   7.232  -8.996  0.00  0.00            
ATOM    574  H22 DG  X  18      -6.086   5.861  -9.470  0.00  0.00            
ATOM    575  N3  DG  X  18      -4.130   7.352  -9.957  0.00  0.00            
ATOM    576  C4  DG  X  18      -3.158   8.378  -9.951  0.00  0.00            
ATOM    577  C3' DG  X  18       0.623   6.043 -11.712  0.00  0.00            
ATOM    578  H3' DG  X  18       1.466   6.256 -12.370  0.00  0.00            
ATOM    579  C2' DG  X  18      -0.524   7.093 -11.856  0.00  0.00            
ATOM    580 H2'1 DG  X  18      -0.242   8.041 -12.313  0.00  0.00            
ATOM    581 H2'2 DG  X  18      -1.338   6.723 -12.479  0.00  0.00            
ATOM    582  O3' DG  X  18       0.045   4.807 -11.896  0.00  0.00            
ATOM    583  P   DA  X  19       0.960   3.559 -12.269  0.00  0.00            
ATOM    584  O1P DA  X  19       2.230   4.116 -12.667  0.00  0.00            
ATOM    585  O2P DA  X  19       0.235   2.593 -13.148  0.00  0.00            
ATOM    586  O5' DA  X  19       1.177   2.775 -10.862  0.00  0.00            
ATOM    587  C5' DA  X  19       2.014   1.660 -10.742  0.00  0.00            
ATOM    588 H5'1 DA  X  19       3.024   2.051 -10.861  0.00  0.00            
ATOM    589 H5'2 DA  X  19       1.891   0.899 -11.512  0.00  0.00            
ATOM    590  C4' DA  X  19       1.922   1.003  -9.269  0.00  0.00            
ATOM    591  H4' DA  X  19       2.611   0.159  -9.215  0.00  0.00            
ATOM    592  O4' DA  X  19       2.202   1.953  -8.292  0.00  0.00            
ATOM    593  C1' DA  X  19       1.164   1.942  -7.237  0.00  0.00            
ATOM    594  H1' DA  X  19       1.611   1.830  -6.250  0.00  0.00            
ATOM    595  N9  DA  X  19       0.571   3.312  -7.179  0.00  0.00            
ATOM    596  C8  DA  X  19      -0.545   3.814  -7.772  0.00  0.00            
ATOM    597  H8  DA  X  19      -1.159   3.183  -8.397  0.00  0.00            
ATOM    598  N7  DA  X  19      -0.719   5.137  -7.539  0.00  0.00            
ATOM    599  C5  DA  X  19       0.360   5.441  -6.658  0.00  0.00            
ATOM    600  C6  DA  X  19       0.751   6.605  -5.994  0.00  0.00            
ATOM    601  N6  DA  X  19       0.098   7.699  -6.046  0.00  0.00            
ATOM    602  H61 DA  X  19       0.414   8.464  -5.466  0.00  0.00            
ATOM    603  H62 DA  X  19      -0.686   7.772  -6.676  0.00  0.00            
ATOM    604  N1  DA  X  19       1.778   6.590  -5.195  0.00  0.00            
ATOM    605  C2  DA  X  19       2.485   5.442  -5.112  0.00  0.00            
ATOM    606  H2  DA  X  19       3.357   5.603  -4.497  0.00  0.00            
ATOM    607  N3  DA  X  19       2.211   4.295  -5.678  0.00  0.00            
ATOM    608  C4  DA  X  19       1.116   4.352  -6.442  0.00  0.00            
ATOM    609  C3' DA  X  19       0.471   0.555  -8.974  0.00  0.00            
ATOM    610  H3' DA  X  19      -0.206   1.161  -9.576  0.00  0.00            
ATOM    611  C2' DA  X  19       0.194   0.822  -7.537  0.00  0.00            
ATOM    612 H2'1 DA  X  19      -0.823   0.974  -7.174  0.00  0.00            
ATOM    613 H2'2 DA  X  19       0.627  -0.023  -7.002  0.00  0.00            
ATOM    614  O3' DA  X  19       0.262  -0.829  -9.357  0.00  0.00            
ATOM    615  P   DG  X  20      -1.220  -1.419  -9.657  0.00  0.00            
ATOM    616  O1P DG  X  20      -1.067  -2.775 -10.262  0.00  0.00            
ATOM    617  O2P DG  X  20      -1.931  -0.348 -10.331  0.00  0.00            
ATOM    618  O5' DG  X  20      -1.945  -1.595  -8.225  0.00  0.00            
ATOM    619  C5' DG  X  20      -1.535  -2.528  -7.270  0.00  0.00            
ATOM    620 H5'1 DG  X  20      -0.486  -2.294  -7.088  0.00  0.00            
ATOM    621 H5'2 DG  X  20      -1.619  -3.522  -7.711  0.00  0.00            
ATOM    622  C4' DG  X  20      -2.267  -2.663  -5.986  0.00  0.00            
ATOM    623  H4' DG  X  20      -1.851  -3.526  -5.466  0.00  0.00            
ATOM    624  O4' DG  X  20      -2.073  -1.562  -5.073  0.00  0.00            
ATOM    625  C1' DG  X  20      -3.361  -1.411  -4.401  0.00  0.00            
ATOM    626  H1' DG  X  20      -3.179  -1.286  -3.334  0.00  0.00            
ATOM    627  N9  DG  X  20      -3.929  -0.084  -4.920  0.00  0.00            
ATOM    628  C8  DG  X  20      -5.262   0.234  -5.160  0.00  0.00            
ATOM    629  H8  DG  X  20      -6.025  -0.527  -5.241  0.00  0.00            
ATOM    630  N7  DG  X  20      -5.440   1.518  -5.314  0.00  0.00            
ATOM    631  C5  DG  X  20      -4.255   2.123  -4.978  0.00  0.00            
ATOM    632  C6  DG  X  20      -3.849   3.461  -4.776  0.00  0.00            
ATOM    633  O6  DG  X  20      -4.557   4.472  -4.770  0.00  0.00            
ATOM    634  N1  DG  X  20      -2.511   3.714  -4.502  0.00  0.00            
ATOM    635  H1  DG  X  20      -2.196   4.630  -4.218  0.00  0.00            
ATOM    636  C2  DG  X  20      -1.658   2.645  -4.373  0.00  0.00            
ATOM    637  N2  DG  X  20      -0.486   2.859  -3.852  0.00  0.00            
ATOM    638  H21 DG  X  20      -0.077   3.769  -4.014  0.00  0.00            
ATOM    639  H22 DG  X  20       0.111   2.083  -3.607  0.00  0.00            
ATOM    640  N3  DG  X  20      -2.034   1.372  -4.385  0.00  0.00            
ATOM    641  C4  DG  X  20      -3.334   1.143  -4.714  0.00  0.00            
ATOM    642  C3' DG  X  20      -3.726  -3.095  -6.008  0.00  0.00            
ATOM    643  H3' DG  X  20      -4.234  -2.558  -6.809  0.00  0.00            
ATOM    644  C2' DG  X  20      -4.168  -2.662  -4.634  0.00  0.00            
ATOM    645 H2'1 DG  X  20      -5.242  -2.498  -4.544  0.00  0.00            
ATOM    646 H2'2 DG  X  20      -3.794  -3.489  -4.029  0.00  0.00            
ATOM    647  O3' DG  X  20      -3.842  -4.520  -6.275  0.00  0.00            
ATOM    648  P   DG  X  21      -5.315  -5.088  -6.518  0.00  0.00            
ATOM    649  O1P DG  X  21      -5.161  -6.504  -6.904  0.00  0.00            
ATOM    650  O2P DG  X  21      -6.016  -4.210  -7.440  0.00  0.00            
ATOM    651  O5' DG  X  21      -6.120  -4.992  -5.167  0.00  0.00            
ATOM    652  C5' DG  X  21      -5.948  -5.832  -4.005  0.00  0.00            
ATOM    653 H5'1 DG  X  21      -5.056  -5.484  -3.487  0.00  0.00            
ATOM    654 H5'2 DG  X  21      -5.828  -6.864  -4.337  0.00  0.00            
ATOM    655  C4' DG  X  21      -7.015  -5.758  -2.915  0.00  0.00            
ATOM    656  H4' DG  X  21      -7.992  -5.964  -3.353  0.00  0.00            
ATOM    657  O4' DG  X  21      -6.714  -6.622  -1.799  0.00  0.00            
ATOM    658  C1' DG  X  21      -6.297  -5.807  -0.735  0.00  0.00            
ATOM    659  H1' DG  X  21      -7.098  -5.856   0.003  0.00  0.00            
ATOM    660  N9  DG  X  21      -5.103  -6.415  -0.125  0.00  0.00            
ATOM    661  C8  DG  X  21      -4.349  -7.461  -0.502  0.00  0.00            
ATOM    662  H8  DG  X  21      -4.527  -7.970  -1.438  0.00  0.00            
ATOM    663  N7  DG  X  21      -3.248  -7.647   0.216  0.00  0.00            
ATOM    664  C5  DG  X  21      -3.302  -6.713   1.215  0.00  0.00            
ATOM    665  C6  DG  X  21      -2.427  -6.342   2.292  0.00  0.00            
ATOM    666  O6  DG  X  21      -1.313  -6.817   2.626  0.00  0.00            
ATOM    667  N1  DG  X  21      -2.890  -5.257   2.977  0.00  0.00            
ATOM    668  H1  DG  X  21      -2.351  -5.045   3.805  0.00  0.00            
ATOM    669  C2  DG  X  21      -3.954  -4.543   2.674  0.00  0.00            
ATOM    670  N2  DG  X  21      -4.105  -3.481   3.355  0.00  0.00            
ATOM    671  H21 DG  X  21      -3.469  -3.293   4.118  0.00  0.00            
ATOM    672  H22 DG  X  21      -4.765  -2.788   3.030  0.00  0.00            
ATOM    673  N3  DG  X  21      -4.703  -4.748   1.592  0.00  0.00            
ATOM    674  C4  DG  X  21      -4.404  -5.901   0.929  0.00  0.00            
ATOM    675  C3' DG  X  21      -7.087  -4.286  -2.399  0.00  0.00            
ATOM    676  H3' DG  X  21      -6.765  -3.659  -3.230  0.00  0.00            
ATOM    677  C2' DG  X  21      -6.059  -4.413  -1.321  0.00  0.00            
ATOM    678 H2'1 DG  X  21      -5.044  -4.300  -1.702  0.00  0.00            
ATOM    679 H2'2 DG  X  21      -6.264  -3.743  -0.486  0.00  0.00            
ATOM    680  O3' DG  X  21      -8.368  -3.971  -1.812  0.00  0.00            
ATOM    681  P   DG3 X  22      -9.593  -3.449  -2.697  0.00  0.00            
ATOM    682  O1P DG3 X  22     -10.901  -3.845  -2.075  0.00  0.00            
ATOM    683  O2P DG3 X  22      -9.260  -3.828  -4.092  0.00  0.00            
ATOM    684  O5' DG3 X  22      -9.533  -1.836  -2.706  0.00  0.00            
ATOM    685  C5' DG3 X  22     -10.526  -1.112  -2.037  0.00  0.00            
ATOM    686 H5'1 DG3 X  22     -10.645  -1.337  -0.977  0.00  0.00            
ATOM    687 H5'2 DG3 X  22     -11.461  -1.259  -2.577  0.00  0.00            
ATOM    688  C4' DG3 X  22     -10.285   0.387  -2.262  0.00  0.00            
ATOM    689  H4' DG3 X  22     -11.077   0.992  -1.820  0.00  0.00            
ATOM    690  O4' DG3 X  22      -9.038   0.816  -1.637  0.00  0.00            
ATOM    691  C1' DG3 X  22      -8.125   1.229  -2.543  0.00  0.00            
ATOM    692  H1' DG3 X  22      -8.040   2.316  -2.540  0.00  0.00            
ATOM    693  N9  DG3 X  22      -6.826   0.709  -2.154  0.00  0.00            
ATOM    694  C8  DG3 X  22      -6.411  -0.601  -2.181  0.00  0.00            
ATOM    695  H8  DG3 X  22      -7.080  -1.425  -2.379  0.00  0.00            
ATOM    696  N7  DG3 X  22      -5.127  -0.736  -1.988  0.00  0.00            
ATOM    697  C5  DG3 X  22      -4.672   0.543  -1.705  0.00  0.00            
ATOM    698  C6  DG3 X  22      -3.356   1.035  -1.406  0.00  0.00            
ATOM    699  O6  DG3 X  22      -2.405   0.293  -1.236  0.00  0.00            
ATOM    700  N1  DG3 X  22      -3.363   2.375  -1.196  0.00  0.00            
ATOM    701  H1  DG3 X  22      -2.455   2.772  -1.003  0.00  0.00            
ATOM    702  C2  DG3 X  22      -4.374   3.180  -1.513  0.00  0.00            
ATOM    703  N2  DG3 X  22      -4.118   4.452  -1.477  0.00  0.00            
ATOM    704  H21 DG3 X  22      -3.320   4.812  -0.976  0.00  0.00            
ATOM    705  H22 DG3 X  22      -4.874   5.081  -1.711  0.00  0.00            
ATOM    706  N3  DG3 X  22      -5.583   2.804  -1.804  0.00  0.00            
ATOM    707  C4  DG3 X  22      -5.717   1.472  -1.807  0.00  0.00            
ATOM    708  C3' DG3 X  22     -10.144   0.639  -3.753  0.00  0.00            
ATOM    709  H3' DG3 X  22     -10.492  -0.178  -4.384  0.00  0.00            
ATOM    710  C2' DG3 X  22      -8.634   0.771  -3.890  0.00  0.00            
ATOM    711 H2'1 DG3 X  22      -8.166  -0.211  -3.959  0.00  0.00            
ATOM    712 H2'2 DG3 X  22      -8.264   1.447  -4.661  0.00  0.00            
ATOM    713  O3' DG3 X  22     -10.787   1.821  -4.177  0.00  0.00            
ATOM    714  H3T DG3 X  22     -11.281   1.744  -4.997  0.00  0.00            
END
