# Supplementary material for: Extended molecular dynamics of a c-kit promoter quadruplex
Source: Nucleic Acids Res. 2015 Oct 10;43(18):8673–93. doi: 10.1093/nar/gkv785 (PMC4605300; doi:10.1093/nar/gkv785)
Supplement: SUPPLEMENTARY DATA [file supp_gkv785_nar-00989-f-2015-File017.zip › Supplementary_PDBs_simulation6/9ns_simulation6_SI.pdb]

CRYST1    0.000    0.000    0.000  90.00  90.00  90.00 P 1           1
ATOM      1  H5T DA5 X   1      -5.822  -1.911  11.596  0.00  0.00            
ATOM      2  O5' DA5 X   1      -5.409  -2.650  12.048  0.00  0.00            
ATOM      3  C5' DA5 X   1      -4.384  -3.226  11.150  0.00  0.00            
ATOM      4 H5'1 DA5 X   1      -3.794  -2.486  10.610  0.00  0.00            
ATOM      5 H5'2 DA5 X   1      -4.904  -3.791  10.376  0.00  0.00            
ATOM      6  C4' DA5 X   1      -3.495  -4.229  11.867  0.00  0.00            
ATOM      7  H4' DA5 X   1      -2.836  -4.710  11.144  0.00  0.00            
ATOM      8  O4' DA5 X   1      -2.620  -3.713  12.790  0.00  0.00            
ATOM      9  C1' DA5 X   1      -2.421  -4.794  13.705  0.00  0.00            
ATOM     10  H1' DA5 X   1      -1.948  -5.594  13.136  0.00  0.00            
ATOM     11  N9  DA5 X   1      -1.560  -4.333  14.779  0.00  0.00            
ATOM     12  C8  DA5 X   1      -0.143  -4.337  14.896  0.00  0.00            
ATOM     13  H8  DA5 X   1       0.494  -4.678  14.093  0.00  0.00            
ATOM     14  N7  DA5 X   1       0.313  -3.879  16.016  0.00  0.00            
ATOM     15  C5  DA5 X   1      -0.836  -3.447  16.679  0.00  0.00            
ATOM     16  C6  DA5 X   1      -1.121  -2.752  17.921  0.00  0.00            
ATOM     17  N6  DA5 X   1      -0.160  -2.428  18.777  0.00  0.00            
ATOM     18  H61 DA5 X   1      -0.479  -2.194  19.706  0.00  0.00            
ATOM     19  H62 DA5 X   1       0.822  -2.560  18.582  0.00  0.00            
ATOM     20  N1  DA5 X   1      -2.359  -2.564  18.305  0.00  0.00            
ATOM     21  C2  DA5 X   1      -3.374  -2.872  17.529  0.00  0.00            
ATOM     22  H2  DA5 X   1      -4.340  -2.652  17.960  0.00  0.00            
ATOM     23  N3  DA5 X   1      -3.191  -3.470  16.408  0.00  0.00            
ATOM     24  C4  DA5 X   1      -1.947  -3.758  15.967  0.00  0.00            
ATOM     25  C3' DA5 X   1      -4.245  -5.424  12.561  0.00  0.00            
ATOM     26  H3' DA5 X   1      -5.318  -5.416  12.369  0.00  0.00            
ATOM     27  C2' DA5 X   1      -3.801  -5.221  14.019  0.00  0.00            
ATOM     28 H2'1 DA5 X   1      -4.401  -4.430  14.470  0.00  0.00            
ATOM     29 H2'2 DA5 X   1      -3.670  -6.136  14.596  0.00  0.00            
ATOM     30  O3' DA5 X   1      -3.737  -6.728  12.238  0.00  0.00            
ATOM     31  P   DG  X   2      -3.721  -7.403  10.712  0.00  0.00            
ATOM     32  O1P DG  X   2      -4.929  -6.976  10.013  0.00  0.00            
ATOM     33  O2P DG  X   2      -3.378  -8.849  10.750  0.00  0.00            
ATOM     34  O5' DG  X   2      -2.483  -6.683  10.018  0.00  0.00            
ATOM     35  C5' DG  X   2      -1.132  -7.048  10.336  0.00  0.00            
ATOM     36 H5'1 DG  X   2      -0.860  -8.023   9.931  0.00  0.00            
ATOM     37 H5'2 DG  X   2      -1.012  -7.071  11.419  0.00  0.00            
ATOM     38  C4' DG  X   2      -0.133  -6.206   9.653  0.00  0.00            
ATOM     39  H4' DG  X   2       0.871  -6.549   9.902  0.00  0.00            
ATOM     40  O4' DG  X   2      -0.410  -6.161   8.266  0.00  0.00            
ATOM     41  C1' DG  X   2      -0.372  -4.883   7.782  0.00  0.00            
ATOM     42  H1' DG  X   2       0.667  -4.598   7.615  0.00  0.00            
ATOM     43  N9  DG  X   2      -0.888  -4.645   6.433  0.00  0.00            
ATOM     44  C8  DG  X   2      -1.981  -3.959   6.029  0.00  0.00            
ATOM     45  H8  DG  X   2      -2.667  -3.547   6.754  0.00  0.00            
ATOM     46  N7  DG  X   2      -2.131  -3.678   4.771  0.00  0.00            
ATOM     47  C5  DG  X   2      -1.024  -4.379   4.244  0.00  0.00            
ATOM     48  C6  DG  X   2      -0.761  -4.713   2.851  0.00  0.00            
ATOM     49  O6  DG  X   2      -1.249  -4.304   1.840  0.00  0.00            
ATOM     50  N1  DG  X   2       0.219  -5.681   2.726  0.00  0.00            
ATOM     51  H1  DG  X   2       0.695  -5.516   1.851  0.00  0.00            
ATOM     52  C2  DG  X   2       0.949  -6.175   3.754  0.00  0.00            
ATOM     53  N2  DG  X   2       1.893  -6.896   3.368  0.00  0.00            
ATOM     54  H21 DG  X   2       1.999  -7.098   2.384  0.00  0.00            
ATOM     55  H22 DG  X   2       2.541  -7.275   4.044  0.00  0.00            
ATOM     56  N3  DG  X   2       0.770  -5.898   5.060  0.00  0.00            
ATOM     57  C4  DG  X   2      -0.343  -5.130   5.263  0.00  0.00            
ATOM     58  C3' DG  X   2      -0.248  -4.727  10.107  0.00  0.00            
ATOM     59  H3' DG  X   2      -0.796  -4.528  11.028  0.00  0.00            
ATOM     60  C2' DG  X   2      -1.015  -4.103   8.952  0.00  0.00            
ATOM     61 H2'1 DG  X   2      -2.080  -4.334   8.958  0.00  0.00            
ATOM     62 H2'2 DG  X   2      -0.693  -3.062   8.922  0.00  0.00            
ATOM     63  O3' DG  X   2       1.068  -4.202  10.264  0.00  0.00            
ATOM     64  P   DG  X   3       1.949  -4.422  11.520  0.00  0.00            
ATOM     65  O1P DG  X   3       1.693  -5.743  12.204  0.00  0.00            
ATOM     66  O2P DG  X   3       1.884  -3.184  12.302  0.00  0.00            
ATOM     67  O5' DG  X   3       3.413  -4.496  10.813  0.00  0.00            
ATOM     68  C5' DG  X   3       3.863  -5.782  10.327  0.00  0.00            
ATOM     69 H5'1 DG  X   3       3.176  -6.106   9.545  0.00  0.00            
ATOM     70 H5'2 DG  X   3       3.867  -6.454  11.185  0.00  0.00            
ATOM     71  C4' DG  X   3       5.311  -5.817   9.687  0.00  0.00            
ATOM     72  H4' DG  X   3       5.799  -6.758   9.940  0.00  0.00            
ATOM     73  O4' DG  X   3       5.253  -5.738   8.243  0.00  0.00            
ATOM     74  C1' DG  X   3       5.489  -4.407   7.875  0.00  0.00            
ATOM     75  H1' DG  X   3       6.335  -4.415   7.188  0.00  0.00            
ATOM     76  N9  DG  X   3       4.295  -3.799   7.229  0.00  0.00            
ATOM     77  C8  DG  X   3       3.129  -3.141   7.744  0.00  0.00            
ATOM     78  H8  DG  X   3       2.987  -3.004   8.806  0.00  0.00            
ATOM     79  N7  DG  X   3       2.275  -2.844   6.782  0.00  0.00            
ATOM     80  C5  DG  X   3       2.897  -3.206   5.591  0.00  0.00            
ATOM     81  C6  DG  X   3       2.453  -3.068   4.240  0.00  0.00            
ATOM     82  O6  DG  X   3       1.417  -2.503   3.732  0.00  0.00            
ATOM     83  N1  DG  X   3       3.302  -3.715   3.334  0.00  0.00            
ATOM     84  H1  DG  X   3       2.915  -3.970   2.436  0.00  0.00            
ATOM     85  C2  DG  X   3       4.482  -4.358   3.734  0.00  0.00            
ATOM     86  N2  DG  X   3       5.238  -4.917   2.810  0.00  0.00            
ATOM     87  H21 DG  X   3       5.043  -4.699   1.844  0.00  0.00            
ATOM     88  H22 DG  X   3       6.192  -5.107   3.081  0.00  0.00            
ATOM     89  N3  DG  X   3       4.938  -4.389   4.945  0.00  0.00            
ATOM     90  C4  DG  X   3       4.106  -3.822   5.857  0.00  0.00            
ATOM     91  C3' DG  X   3       6.315  -4.727  10.064  0.00  0.00            
ATOM     92  H3' DG  X   3       6.193  -4.539  11.131  0.00  0.00            
ATOM     93  C2' DG  X   3       5.845  -3.633   9.119  0.00  0.00            
ATOM     94 H2'1 DG  X   3       5.043  -3.024   9.537  0.00  0.00            
ATOM     95 H2'2 DG  X   3       6.624  -2.926   8.833  0.00  0.00            
ATOM     96  O3' DG  X   3       7.620  -5.295   9.859  0.00  0.00            
ATOM     97  P   DG  X   4       8.994  -4.479   9.703  0.00  0.00            
ATOM     98  O1P DG  X   4      10.122  -5.385   9.743  0.00  0.00            
ATOM     99  O2P DG  X   4       9.013  -3.397  10.701  0.00  0.00            
ATOM    100  O5' DG  X   4       8.894  -3.834   8.238  0.00  0.00            
ATOM    101  C5' DG  X   4       9.056  -4.575   7.010  0.00  0.00            
ATOM    102 H5'1 DG  X   4       8.210  -5.251   6.883  0.00  0.00            
ATOM    103 H5'2 DG  X   4      10.003  -5.113   6.970  0.00  0.00            
ATOM    104  C4' DG  X   4       9.077  -3.650   5.799  0.00  0.00            
ATOM    105  H4' DG  X   4       9.405  -4.186   4.909  0.00  0.00            
ATOM    106  O4' DG  X   4       7.766  -3.277   5.404  0.00  0.00            
ATOM    107  C1' DG  X   4       7.914  -2.089   4.738  0.00  0.00            
ATOM    108  H1' DG  X   4       8.494  -2.095   3.815  0.00  0.00            
ATOM    109  N9  DG  X   4       6.597  -1.500   4.395  0.00  0.00            
ATOM    110  C8  DG  X   4       5.726  -0.908   5.248  0.00  0.00            
ATOM    111  H8  DG  X   4       5.900  -0.841   6.312  0.00  0.00            
ATOM    112  N7  DG  X   4       4.566  -0.612   4.726  0.00  0.00            
ATOM    113  C5  DG  X   4       4.807  -0.819   3.346  0.00  0.00            
ATOM    114  C6  DG  X   4       4.005  -0.656   2.127  0.00  0.00            
ATOM    115  O6  DG  X   4       2.803  -0.404   2.096  0.00  0.00            
ATOM    116  N1  DG  X   4       4.756  -0.679   0.990  0.00  0.00            
ATOM    117  H1  DG  X   4       4.340  -0.515   0.084  0.00  0.00            
ATOM    118  C2  DG  X   4       6.045  -1.108   1.005  0.00  0.00            
ATOM    119  N2  DG  X   4       6.712  -0.956  -0.093  0.00  0.00            
ATOM    120  H21 DG  X   4       6.332  -0.566  -0.944  0.00  0.00            
ATOM    121  H22 DG  X   4       7.715  -0.971   0.025  0.00  0.00            
ATOM    122  N3  DG  X   4       6.814  -1.505   2.030  0.00  0.00            
ATOM    123  C4  DG  X   4       6.096  -1.264   3.190  0.00  0.00            
ATOM    124  C3' DG  X   4       9.897  -2.352   5.984  0.00  0.00            
ATOM    125  H3' DG  X   4      10.296  -2.189   6.985  0.00  0.00            
ATOM    126  C2' DG  X   4       8.877  -1.331   5.748  0.00  0.00            
ATOM    127 H2'1 DG  X   4       8.371  -1.128   6.692  0.00  0.00            
ATOM    128 H2'2 DG  X   4       9.343  -0.412   5.393  0.00  0.00            
ATOM    129  O3' DG  X   4      10.910  -2.241   5.025  0.00  0.00            
ATOM    130  P   DA  X   5      12.181  -3.168   5.076  0.00  0.00            
ATOM    131  O1P DA  X   5      12.604  -3.460   6.437  0.00  0.00            
ATOM    132  O2P DA  X   5      13.133  -2.590   4.079  0.00  0.00            
ATOM    133  O5' DA  X   5      11.790  -4.613   4.420  0.00  0.00            
ATOM    134  C5' DA  X   5      11.420  -4.817   3.054  0.00  0.00            
ATOM    135 H5'1 DA  X   5      12.150  -4.445   2.336  0.00  0.00            
ATOM    136 H5'2 DA  X   5      10.513  -4.224   2.936  0.00  0.00            
ATOM    137  C4' DA  X   5      11.122  -6.251   2.657  0.00  0.00            
ATOM    138  H4' DA  X   5      10.403  -6.201   1.840  0.00  0.00            
ATOM    139  O4' DA  X   5      12.334  -6.790   2.104  0.00  0.00            
ATOM    140  C1' DA  X   5      12.581  -8.021   2.738  0.00  0.00            
ATOM    141  H1' DA  X   5      12.096  -8.804   2.156  0.00  0.00            
ATOM    142  N9  DA  X   5      14.011  -8.405   2.866  0.00  0.00            
ATOM    143  C8  DA  X   5      14.833  -8.209   3.979  0.00  0.00            
ATOM    144  H8  DA  X   5      14.565  -7.949   4.993  0.00  0.00            
ATOM    145  N7  DA  X   5      16.114  -8.440   3.780  0.00  0.00            
ATOM    146  C5  DA  X   5      16.086  -8.814   2.464  0.00  0.00            
ATOM    147  C6  DA  X   5      17.134  -9.147   1.530  0.00  0.00            
ATOM    148  N6  DA  X   5      18.416  -9.345   1.790  0.00  0.00            
ATOM    149  H61 DA  X   5      18.985  -9.302   0.956  0.00  0.00            
ATOM    150  H62 DA  X   5      18.744  -9.000   2.680  0.00  0.00            
ATOM    151  N1  DA  X   5      16.891  -9.391   0.259  0.00  0.00            
ATOM    152  C2  DA  X   5      15.634  -9.311  -0.186  0.00  0.00            
ATOM    153  H2  DA  X   5      15.488  -9.580  -1.221  0.00  0.00            
ATOM    154  N3  DA  X   5      14.595  -9.144   0.569  0.00  0.00            
ATOM    155  C4  DA  X   5      14.913  -8.823   1.892  0.00  0.00            
ATOM    156  C3' DA  X   5      10.631  -7.189   3.838  0.00  0.00            
ATOM    157  H3' DA  X   5      10.346  -6.763   4.800  0.00  0.00            
ATOM    158  C2' DA  X   5      11.814  -8.014   4.105  0.00  0.00            
ATOM    159 H2'1 DA  X   5      12.387  -7.615   4.941  0.00  0.00            
ATOM    160 H2'2 DA  X   5      11.473  -9.036   4.271  0.00  0.00            
ATOM    161  O3' DA  X   5       9.646  -8.128   3.456  0.00  0.00            
ATOM    162  P   DG  X   6       8.225  -7.625   3.007  0.00  0.00            
ATOM    163  O1P DG  X   6       8.068  -6.211   3.489  0.00  0.00            
ATOM    164  O2P DG  X   6       7.297  -8.645   3.629  0.00  0.00            
ATOM    165  O5' DG  X   6       8.294  -7.718   1.416  0.00  0.00            
ATOM    166  C5' DG  X   6       8.990  -8.761   0.681  0.00  0.00            
ATOM    167 H5'1 DG  X   6       8.878  -9.762   1.099  0.00  0.00            
ATOM    168 H5'2 DG  X   6      10.074  -8.656   0.664  0.00  0.00            
ATOM    169  C4' DG  X   6       8.483  -8.768  -0.776  0.00  0.00            
ATOM    170  H4' DG  X   6       9.078  -9.540  -1.263  0.00  0.00            
ATOM    171  O4' DG  X   6       7.105  -9.072  -0.847  0.00  0.00            
ATOM    172  C1' DG  X   6       6.455  -7.992  -1.404  0.00  0.00            
ATOM    173  H1' DG  X   6       6.365  -8.169  -2.476  0.00  0.00            
ATOM    174  N9  DG  X   6       5.131  -7.793  -0.759  0.00  0.00            
ATOM    175  C8  DG  X   6       4.888  -7.256   0.496  0.00  0.00            
ATOM    176  H8  DG  X   6       5.770  -7.051   1.085  0.00  0.00            
ATOM    177  N7  DG  X   6       3.584  -7.413   0.873  0.00  0.00            
ATOM    178  C5  DG  X   6       2.946  -8.016  -0.231  0.00  0.00            
ATOM    179  C6  DG  X   6       1.600  -8.218  -0.582  0.00  0.00            
ATOM    180  O6  DG  X   6       0.603  -7.883   0.105  0.00  0.00            
ATOM    181  N1  DG  X   6       1.394  -8.696  -1.899  0.00  0.00            
ATOM    182  H1  DG  X   6       0.449  -8.927  -2.172  0.00  0.00            
ATOM    183  C2  DG  X   6       2.400  -9.004  -2.696  0.00  0.00            
ATOM    184  N2  DG  X   6       2.068  -9.512  -3.829  0.00  0.00            
ATOM    185  H21 DG  X   6       1.092  -9.517  -4.090  0.00  0.00            
ATOM    186  H22 DG  X   6       2.794  -9.592  -4.526  0.00  0.00            
ATOM    187  N3  DG  X   6       3.709  -8.816  -2.439  0.00  0.00            
ATOM    188  C4  DG  X   6       3.924  -8.343  -1.199  0.00  0.00            
ATOM    189  C3' DG  X   6       8.662  -7.466  -1.537  0.00  0.00            
ATOM    190  H3' DG  X   6       9.419  -6.862  -1.037  0.00  0.00            
ATOM    191  C2' DG  X   6       7.326  -6.746  -1.370  0.00  0.00            
ATOM    192 H2'1 DG  X   6       7.348  -6.233  -0.408  0.00  0.00            
ATOM    193 H2'2 DG  X   6       7.099  -6.063  -2.188  0.00  0.00            
ATOM    194  O3' DG  X   6       9.059  -7.643  -2.915  0.00  0.00            
ATOM    195  P   DG  X   7       9.815  -6.477  -3.768  0.00  0.00            
ATOM    196  O1P DG  X   7      10.512  -7.070  -4.900  0.00  0.00            
ATOM    197  O2P DG  X   7      10.552  -5.632  -2.838  0.00  0.00            
ATOM    198  O5' DG  X   7       8.589  -5.615  -4.432  0.00  0.00            
ATOM    199  C5' DG  X   7       7.727  -6.165  -5.518  0.00  0.00            
ATOM    200 H5'1 DG  X   7       7.515  -7.221  -5.352  0.00  0.00            
ATOM    201 H5'2 DG  X   7       8.284  -6.076  -6.450  0.00  0.00            
ATOM    202  C4' DG  X   7       6.440  -5.345  -5.660  0.00  0.00            
ATOM    203  H4' DG  X   7       5.905  -5.763  -6.512  0.00  0.00            
ATOM    204  O4' DG  X   7       5.720  -5.547  -4.427  0.00  0.00            
ATOM    205  C1' DG  X   7       5.154  -4.326  -4.203  0.00  0.00            
ATOM    206  H1' DG  X   7       4.277  -4.259  -4.847  0.00  0.00            
ATOM    207  N9  DG  X   7       4.736  -4.255  -2.788  0.00  0.00            
ATOM    208  C8  DG  X   7       5.363  -3.751  -1.651  0.00  0.00            
ATOM    209  H8  DG  X   7       6.392  -3.432  -1.571  0.00  0.00            
ATOM    210  N7  DG  X   7       4.629  -3.858  -0.577  0.00  0.00            
ATOM    211  C5  DG  X   7       3.441  -4.393  -1.060  0.00  0.00            
ATOM    212  C6  DG  X   7       2.188  -4.590  -0.401  0.00  0.00            
ATOM    213  O6  DG  X   7       1.871  -4.344   0.759  0.00  0.00            
ATOM    214  N1  DG  X   7       1.231  -5.208  -1.170  0.00  0.00            
ATOM    215  H1  DG  X   7       0.363  -5.511  -0.752  0.00  0.00            
ATOM    216  C2  DG  X   7       1.482  -5.532  -2.499  0.00  0.00            
ATOM    217  N2  DG  X   7       0.535  -6.150  -3.077  0.00  0.00            
ATOM    218  H21 DG  X   7      -0.275  -6.372  -2.516  0.00  0.00            
ATOM    219  H22 DG  X   7       0.574  -6.243  -4.082  0.00  0.00            
ATOM    220  N3  DG  X   7       2.559  -5.212  -3.195  0.00  0.00            
ATOM    221  C4  DG  X   7       3.511  -4.624  -2.426  0.00  0.00            
ATOM    222  C3' DG  X   7       6.676  -3.871  -5.901  0.00  0.00            
ATOM    223  H3' DG  X   7       7.748  -3.753  -6.063  0.00  0.00            
ATOM    224  C2' DG  X   7       6.119  -3.219  -4.662  0.00  0.00            
ATOM    225 H2'1 DG  X   7       6.927  -3.092  -3.941  0.00  0.00            
ATOM    226 H2'2 DG  X   7       5.663  -2.244  -4.835  0.00  0.00            
ATOM    227  O3' DG  X   7       5.967  -3.265  -6.975  0.00  0.00            
ATOM    228  P   DG  X   8       6.202  -3.595  -8.507  0.00  0.00            
ATOM    229  O1P DG  X   8       6.755  -4.976  -8.673  0.00  0.00            
ATOM    230  O2P DG  X   8       6.983  -2.496  -9.115  0.00  0.00            
ATOM    231  O5' DG  X   8       4.774  -3.530  -9.016  0.00  0.00            
ATOM    232  C5' DG  X   8       4.010  -4.676  -9.185  0.00  0.00            
ATOM    233 H5'1 DG  X   8       4.140  -5.490  -8.472  0.00  0.00            
ATOM    234 H5'2 DG  X   8       4.196  -5.054 -10.190  0.00  0.00            
ATOM    235  C4' DG  X   8       2.512  -4.420  -9.022  0.00  0.00            
ATOM    236  H4' DG  X   8       1.919  -5.249  -9.406  0.00  0.00            
ATOM    237  O4' DG  X   8       2.198  -4.298  -7.645  0.00  0.00            
ATOM    238  C1' DG  X   8       1.565  -3.004  -7.390  0.00  0.00            
ATOM    239  H1' DG  X   8       0.479  -3.038  -7.476  0.00  0.00            
ATOM    240  N9  DG  X   8       1.887  -2.536  -6.042  0.00  0.00            
ATOM    241  C8  DG  X   8       3.098  -1.988  -5.630  0.00  0.00            
ATOM    242  H8  DG  X   8       3.872  -1.823  -6.365  0.00  0.00            
ATOM    243  N7  DG  X   8       3.175  -1.653  -4.419  0.00  0.00            
ATOM    244  C5  DG  X   8       1.924  -1.898  -3.938  0.00  0.00            
ATOM    245  C6  DG  X   8       1.374  -1.763  -2.691  0.00  0.00            
ATOM    246  O6  DG  X   8       1.785  -1.301  -1.637  0.00  0.00            
ATOM    247  N1  DG  X   8       0.040  -2.139  -2.635  0.00  0.00            
ATOM    248  H1  DG  X   8      -0.553  -1.700  -1.946  0.00  0.00            
ATOM    249  C2  DG  X   8      -0.664  -2.738  -3.636  0.00  0.00            
ATOM    250  N2  DG  X   8      -1.863  -3.196  -3.397  0.00  0.00            
ATOM    251  H21 DG  X   8      -2.256  -3.179  -2.467  0.00  0.00            
ATOM    252  H22 DG  X   8      -2.147  -3.711  -4.218  0.00  0.00            
ATOM    253  N3  DG  X   8      -0.258  -2.715  -4.883  0.00  0.00            
ATOM    254  C4  DG  X   8       1.061  -2.326  -4.952  0.00  0.00            
ATOM    255  C3' DG  X   8       2.041  -3.066  -9.631  0.00  0.00            
ATOM    256  H3' DG  X   8       2.743  -2.757 -10.406  0.00  0.00            
ATOM    257  C2' DG  X   8       2.015  -2.066  -8.495  0.00  0.00            
ATOM    258 H2'1 DG  X   8       3.034  -1.713  -8.335  0.00  0.00            
ATOM    259 H2'2 DG  X   8       1.382  -1.178  -8.526  0.00  0.00            
ATOM    260  O3' DG  X   8       0.742  -3.036 -10.222  0.00  0.00            
ATOM    261  P   DC  X   9       0.309  -4.141 -11.347  0.00  0.00            
ATOM    262  O1P DC  X   9      -0.058  -5.434 -10.807  0.00  0.00            
ATOM    263  O2P DC  X   9       1.454  -4.053 -12.308  0.00  0.00            
ATOM    264  O5' DC  X   9      -0.958  -3.530 -12.028  0.00  0.00            
ATOM    265  C5' DC  X   9      -2.300  -3.707 -11.526  0.00  0.00            
ATOM    266 H5'1 DC  X   9      -2.244  -3.646 -10.439  0.00  0.00            
ATOM    267 H5'2 DC  X   9      -2.744  -4.640 -11.875  0.00  0.00            
ATOM    268  C4' DC  X   9      -3.386  -2.700 -12.045  0.00  0.00            
ATOM    269  H4' DC  X   9      -4.337  -2.988 -11.596  0.00  0.00            
ATOM    270  O4' DC  X   9      -3.026  -1.370 -11.781  0.00  0.00            
ATOM    271  C1' DC  X   9      -2.866  -0.632 -12.931  0.00  0.00            
ATOM    272  H1' DC  X   9      -3.749  -0.115 -13.307  0.00  0.00            
ATOM    273  N1  DC  X   9      -1.714   0.314 -12.833  0.00  0.00            
ATOM    274  C6  DC  X   9      -0.430  -0.108 -12.583  0.00  0.00            
ATOM    275  H6  DC  X   9      -0.371  -1.109 -12.181  0.00  0.00            
ATOM    276  C5  DC  X   9       0.661   0.608 -12.884  0.00  0.00            
ATOM    277  H5  DC  X   9       1.661   0.241 -12.704  0.00  0.00            
ATOM    278  C4  DC  X   9       0.367   1.893 -13.452  0.00  0.00            
ATOM    279  N4  DC  X   9       1.348   2.684 -13.791  0.00  0.00            
ATOM    280  H41 DC  X   9       1.139   3.581 -14.205  0.00  0.00            
ATOM    281  H42 DC  X   9       2.277   2.362 -13.561  0.00  0.00            
ATOM    282  N3  DC  X   9      -0.844   2.408 -13.563  0.00  0.00            
ATOM    283  C2  DC  X   9      -1.897   1.662 -13.141  0.00  0.00            
ATOM    284  O2  DC  X   9      -2.970   2.258 -13.206  0.00  0.00            
ATOM    285  C3' DC  X   9      -3.577  -2.715 -13.614  0.00  0.00            
ATOM    286  H3' DC  X   9      -3.320  -3.698 -14.009  0.00  0.00            
ATOM    287  C2' DC  X   9      -2.497  -1.717 -13.998  0.00  0.00            
ATOM    288 H2'1 DC  X   9      -1.483  -2.116 -14.009  0.00  0.00            
ATOM    289 H2'2 DC  X   9      -2.777  -1.269 -14.952  0.00  0.00            
ATOM    290  O3' DC  X   9      -4.949  -2.365 -14.106  0.00  0.00            
ATOM    291  P   DG  X  10      -6.106  -3.201 -13.583  0.00  0.00            
ATOM    292  O1P DG  X  10      -5.607  -4.434 -13.002  0.00  0.00            
ATOM    293  O2P DG  X  10      -7.112  -3.297 -14.689  0.00  0.00            
ATOM    294  O5' DG  X  10      -6.730  -2.337 -12.337  0.00  0.00            
ATOM    295  C5' DG  X  10      -7.581  -1.279 -12.519  0.00  0.00            
ATOM    296 H5'1 DG  X  10      -8.621  -1.601 -12.478  0.00  0.00            
ATOM    297 H5'2 DG  X  10      -7.228  -0.766 -13.414  0.00  0.00            
ATOM    298  C4' DG  X  10      -7.492  -0.302 -11.363  0.00  0.00            
ATOM    299  H4' DG  X  10      -8.288   0.399 -11.613  0.00  0.00            
ATOM    300  O4' DG  X  10      -7.763  -0.959 -10.109  0.00  0.00            
ATOM    301  C1' DG  X  10      -6.793  -0.768  -9.133  0.00  0.00            
ATOM    302  H1' DG  X  10      -7.157  -0.158  -8.306  0.00  0.00            
ATOM    303  N9  DG  X  10      -6.685  -2.110  -8.465  0.00  0.00            
ATOM    304  C8  DG  X  10      -6.501  -3.325  -9.054  0.00  0.00            
ATOM    305  H8  DG  X  10      -6.458  -3.306 -10.133  0.00  0.00            
ATOM    306  N7  DG  X  10      -6.354  -4.337  -8.221  0.00  0.00            
ATOM    307  C5  DG  X  10      -6.509  -3.743  -6.946  0.00  0.00            
ATOM    308  C6  DG  X  10      -6.579  -4.283  -5.593  0.00  0.00            
ATOM    309  O6  DG  X  10      -6.413  -5.469  -5.224  0.00  0.00            
ATOM    310  N1  DG  X  10      -6.819  -3.311  -4.626  0.00  0.00            
ATOM    311  H1  DG  X  10      -6.723  -3.551  -3.650  0.00  0.00            
ATOM    312  C2  DG  X  10      -7.065  -1.990  -4.860  0.00  0.00            
ATOM    313  N2  DG  X  10      -7.205  -1.202  -3.862  0.00  0.00            
ATOM    314  H21 DG  X  10      -7.144  -1.641  -2.954  0.00  0.00            
ATOM    315  H22 DG  X  10      -7.325  -0.217  -4.051  0.00  0.00            
ATOM    316  N3  DG  X  10      -6.938  -1.432  -6.085  0.00  0.00            
ATOM    317  C4  DG  X  10      -6.668  -2.348  -7.112  0.00  0.00            
ATOM    318  C3' DG  X  10      -6.119   0.325 -11.212  0.00  0.00            
ATOM    319  H3' DG  X  10      -5.393  -0.051 -11.933  0.00  0.00            
ATOM    320  C2' DG  X  10      -5.560  -0.067  -9.864  0.00  0.00            
ATOM    321 H2'1 DG  X  10      -4.745  -0.780  -9.988  0.00  0.00            
ATOM    322 H2'2 DG  X  10      -5.182   0.814  -9.345  0.00  0.00            
ATOM    323  O3' DG  X  10      -6.081   1.759 -11.311  0.00  0.00            
ATOM    324  P   DC  X  11      -6.502   2.561 -12.688  0.00  0.00            
ATOM    325  O1P DC  X  11      -6.247   1.749 -13.894  0.00  0.00            
ATOM    326  O2P DC  X  11      -5.925   3.934 -12.695  0.00  0.00            
ATOM    327  O5' DC  X  11      -8.052   2.756 -12.502  0.00  0.00            
ATOM    328  C5' DC  X  11      -8.537   3.346 -11.329  0.00  0.00            
ATOM    329 H5'1 DC  X  11      -8.225   4.390 -11.337  0.00  0.00            
ATOM    330 H5'2 DC  X  11      -8.050   2.927 -10.449  0.00  0.00            
ATOM    331  C4' DC  X  11     -10.088   3.350 -11.152  0.00  0.00            
ATOM    332  H4' DC  X  11     -10.603   3.867 -11.962  0.00  0.00            
ATOM    333  O4' DC  X  11     -10.321   1.968 -11.151  0.00  0.00            
ATOM    334  C1' DC  X  11     -11.406   1.690 -10.250  0.00  0.00            
ATOM    335  H1' DC  X  11     -12.345   1.285 -10.628  0.00  0.00            
ATOM    336  N1  DC  X  11     -10.843   0.638  -9.466  0.00  0.00            
ATOM    337  C6  DC  X  11     -10.077   0.864  -8.316  0.00  0.00            
ATOM    338  H6  DC  X  11      -9.643   1.829  -8.097  0.00  0.00            
ATOM    339  C5  DC  X  11      -9.772  -0.216  -7.482  0.00  0.00            
ATOM    340  H5  DC  X  11      -9.291   0.034  -6.549  0.00  0.00            
ATOM    341  C4  DC  X  11     -10.338  -1.475  -7.780  0.00  0.00            
ATOM    342  N4  DC  X  11     -10.095  -2.482  -7.074  0.00  0.00            
ATOM    343  H41 DC  X  11     -10.257  -3.429  -7.386  0.00  0.00            
ATOM    344  H42 DC  X  11      -9.667  -2.284  -6.180  0.00  0.00            
ATOM    345  N3  DC  X  11     -10.996  -1.695  -8.903  0.00  0.00            
ATOM    346  C2  DC  X  11     -11.258  -0.661  -9.694  0.00  0.00            
ATOM    347  O2  DC  X  11     -11.878  -0.937 -10.688  0.00  0.00            
ATOM    348  C3' DC  X  11     -10.609   3.835  -9.739  0.00  0.00            
ATOM    349  H3' DC  X  11      -9.782   3.730  -9.036  0.00  0.00            
ATOM    350  C2' DC  X  11     -11.817   2.919  -9.423  0.00  0.00            
ATOM    351 H2'1 DC  X  11     -11.919   2.761  -8.349  0.00  0.00            
ATOM    352 H2'2 DC  X  11     -12.706   3.409  -9.819  0.00  0.00            
ATOM    353  O3' DC  X  11     -10.972   5.140  -9.793  0.00  0.00            
ATOM    354  P   DT  X  12     -11.254   6.058  -8.595  0.00  0.00            
ATOM    355  O1P DT  X  12     -11.312   7.429  -9.150  0.00  0.00            
ATOM    356  O2P DT  X  12     -10.269   5.911  -7.540  0.00  0.00            
ATOM    357  O5' DT  X  12     -12.703   5.581  -8.088  0.00  0.00            
ATOM    358  C5' DT  X  12     -12.966   5.788  -6.679  0.00  0.00            
ATOM    359 H5'1 DT  X  12     -13.379   6.774  -6.467  0.00  0.00            
ATOM    360 H5'2 DT  X  12     -12.066   5.731  -6.066  0.00  0.00            
ATOM    361  C4' DT  X  12     -14.006   4.810  -6.016  0.00  0.00            
ATOM    362  H4' DT  X  12     -14.123   5.153  -4.988  0.00  0.00            
ATOM    363  O4' DT  X  12     -15.231   4.907  -6.614  0.00  0.00            
ATOM    364  C1' DT  X  12     -15.741   3.598  -6.309  0.00  0.00            
ATOM    365  H1' DT  X  12     -16.028   3.580  -5.257  0.00  0.00            
ATOM    366  N1  DT  X  12     -16.965   3.225  -7.141  0.00  0.00            
ATOM    367  C6  DT  X  12     -16.909   3.041  -8.517  0.00  0.00            
ATOM    368  H6  DT  X  12     -15.943   3.004  -8.999  0.00  0.00            
ATOM    369  C5  DT  X  12     -18.010   3.009  -9.305  0.00  0.00            
ATOM    370  C7  DT  X  12     -17.866   2.835 -10.775  0.00  0.00            
ATOM    371  H71 DT  X  12     -18.859   2.602 -11.158  0.00  0.00            
ATOM    372  H72 DT  X  12     -17.429   3.760 -11.151  0.00  0.00            
ATOM    373  H73 DT  X  12     -17.173   2.054 -11.087  0.00  0.00            
ATOM    374  C4  DT  X  12     -19.332   3.091  -8.706  0.00  0.00            
ATOM    375  O4  DT  X  12     -20.441   3.124  -9.231  0.00  0.00            
ATOM    376  N3  DT  X  12     -19.284   3.184  -7.361  0.00  0.00            
ATOM    377  H3  DT  X  12     -20.188   3.188  -6.910  0.00  0.00            
ATOM    378  C2  DT  X  12     -18.201   3.401  -6.567  0.00  0.00            
ATOM    379  O2  DT  X  12     -18.390   3.781  -5.364  0.00  0.00            
ATOM    380  C3' DT  X  12     -13.465   3.360  -6.016  0.00  0.00            
ATOM    381  H3' DT  X  12     -12.576   3.090  -6.585  0.00  0.00            
ATOM    382  C2' DT  X  12     -14.666   2.622  -6.584  0.00  0.00            
ATOM    383 H2'1 DT  X  12     -14.501   2.259  -7.598  0.00  0.00            
ATOM    384 H2'2 DT  X  12     -14.838   1.688  -6.048  0.00  0.00            
ATOM    385  O3' DT  X  12     -13.240   2.825  -4.745  0.00  0.00            
ATOM    386  P   DG  X  13     -12.129   3.329  -3.707  0.00  0.00            
ATOM    387  O1P DG  X  13     -12.866   4.449  -3.041  0.00  0.00            
ATOM    388  O2P DG  X  13     -10.793   3.602  -4.366  0.00  0.00            
ATOM    389  O5' DG  X  13     -11.816   2.107  -2.716  0.00  0.00            
ATOM    390  C5' DG  X  13     -12.825   1.695  -1.819  0.00  0.00            
ATOM    391 H5'1 DG  X  13     -13.309   0.815  -2.243  0.00  0.00            
ATOM    392 H5'2 DG  X  13     -13.492   2.554  -1.751  0.00  0.00            
ATOM    393  C4' DG  X  13     -12.239   1.332  -0.432  0.00  0.00            
ATOM    394  H4' DG  X  13     -12.983   1.225   0.358  0.00  0.00            
ATOM    395  O4' DG  X  13     -11.588   0.057  -0.578  0.00  0.00            
ATOM    396  C1' DG  X  13     -10.461   0.112   0.297  0.00  0.00            
ATOM    397  H1' DG  X  13     -10.791   0.147   1.335  0.00  0.00            
ATOM    398  N9  DG  X  13      -9.511  -0.980  -0.021  0.00  0.00            
ATOM    399  C8  DG  X  13      -8.558  -1.051  -1.031  0.00  0.00            
ATOM    400  H8  DG  X  13      -8.367  -0.314  -1.797  0.00  0.00            
ATOM    401  N7  DG  X  13      -7.750  -2.098  -0.893  0.00  0.00            
ATOM    402  C5  DG  X  13      -8.281  -2.812   0.183  0.00  0.00            
ATOM    403  C6  DG  X  13      -7.954  -4.070   0.828  0.00  0.00            
ATOM    404  O6  DG  X  13      -7.081  -4.868   0.624  0.00  0.00            
ATOM    405  N1  DG  X  13      -8.778  -4.346   1.917  0.00  0.00            
ATOM    406  H1  DG  X  13      -8.582  -5.219   2.386  0.00  0.00            
ATOM    407  C2  DG  X  13      -9.771  -3.575   2.381  0.00  0.00            
ATOM    408  N2  DG  X  13     -10.435  -4.013   3.440  0.00  0.00            
ATOM    409  H21 DG  X  13     -10.428  -5.015   3.572  0.00  0.00            
ATOM    410  H22 DG  X  13     -11.294  -3.497   3.562  0.00  0.00            
ATOM    411  N3  DG  X  13     -10.166  -2.453   1.819  0.00  0.00            
ATOM    412  C4  DG  X  13      -9.341  -2.140   0.732  0.00  0.00            
ATOM    413  C3' DG  X  13     -11.153   2.311   0.082  0.00  0.00            
ATOM    414  H3' DG  X  13     -11.069   3.205  -0.536  0.00  0.00            
ATOM    415  C2' DG  X  13      -9.848   1.503   0.101  0.00  0.00            
ATOM    416 H2'1 DG  X  13      -9.318   1.454  -0.850  0.00  0.00            
ATOM    417 H2'2 DG  X  13      -9.141   1.736   0.897  0.00  0.00            
ATOM    418  O3' DG  X  13     -11.439   2.740   1.422  0.00  0.00            
ATOM    419  P   DG  X  14     -10.920   4.101   2.104  0.00  0.00            
ATOM    420  O1P DG  X  14     -11.558   4.257   3.422  0.00  0.00            
ATOM    421  O2P DG  X  14     -11.029   5.267   1.133  0.00  0.00            
ATOM    422  O5' DG  X  14      -9.346   4.033   2.151  0.00  0.00            
ATOM    423  C5' DG  X  14      -8.728   3.758   3.357  0.00  0.00            
ATOM    424 H5'1 DG  X  14      -9.119   2.852   3.821  0.00  0.00            
ATOM    425 H5'2 DG  X  14      -8.876   4.636   3.985  0.00  0.00            
ATOM    426  C4' DG  X  14      -7.171   3.484   3.133  0.00  0.00            
ATOM    427  H4' DG  X  14      -6.662   3.344   4.086  0.00  0.00            
ATOM    428  O4' DG  X  14      -6.962   2.372   2.249  0.00  0.00            
ATOM    429  C1' DG  X  14      -5.856   2.665   1.434  0.00  0.00            
ATOM    430  H1' DG  X  14      -4.909   2.594   1.968  0.00  0.00            
ATOM    431  N9  DG  X  14      -5.810   1.739   0.274  0.00  0.00            
ATOM    432  C8  DG  X  14      -6.342   1.875  -0.948  0.00  0.00            
ATOM    433  H8  DG  X  14      -6.976   2.713  -1.198  0.00  0.00            
ATOM    434  N7  DG  X  14      -6.083   0.911  -1.790  0.00  0.00            
ATOM    435  C5  DG  X  14      -5.284   0.044  -1.070  0.00  0.00            
ATOM    436  C6  DG  X  14      -4.589  -1.218  -1.421  0.00  0.00            
ATOM    437  O6  DG  X  14      -4.598  -1.771  -2.522  0.00  0.00            
ATOM    438  N1  DG  X  14      -3.981  -1.750  -0.352  0.00  0.00            
ATOM    439  H1  DG  X  14      -3.470  -2.618  -0.426  0.00  0.00            
ATOM    440  C2  DG  X  14      -3.922  -1.179   0.868  0.00  0.00            
ATOM    441  N2  DG  X  14      -3.189  -1.861   1.698  0.00  0.00            
ATOM    442  H21 DG  X  14      -3.073  -2.856   1.575  0.00  0.00            
ATOM    443  H22 DG  X  14      -3.127  -1.510   2.643  0.00  0.00            
ATOM    444  N3  DG  X  14      -4.480  -0.046   1.245  0.00  0.00            
ATOM    445  C4  DG  X  14      -5.173   0.543   0.209  0.00  0.00            
ATOM    446  C3' DG  X  14      -6.509   4.725   2.408  0.00  0.00            
ATOM    447  H3' DG  X  14      -7.335   5.429   2.305  0.00  0.00            
ATOM    448  C2' DG  X  14      -6.086   4.183   1.052  0.00  0.00            
ATOM    449 H2'1 DG  X  14      -6.906   4.290   0.342  0.00  0.00            
ATOM    450 H2'2 DG  X  14      -5.154   4.615   0.687  0.00  0.00            
ATOM    451  O3' DG  X  14      -5.342   5.298   3.152  0.00  0.00            
ATOM    452  P   DG  X  15      -5.683   6.240   4.443  0.00  0.00            
ATOM    453  O1P DG  X  15      -7.148   6.427   4.548  0.00  0.00            
ATOM    454  O2P DG  X  15      -4.775   7.380   4.413  0.00  0.00            
ATOM    455  O5' DG  X  15      -5.221   5.257   5.664  0.00  0.00            
ATOM    456  C5' DG  X  15      -6.047   4.994   6.768  0.00  0.00            
ATOM    457 H5'1 DG  X  15      -6.974   4.662   6.302  0.00  0.00            
ATOM    458 H5'2 DG  X  15      -6.248   5.877   7.375  0.00  0.00            
ATOM    459  C4' DG  X  15      -5.529   3.908   7.674  0.00  0.00            
ATOM    460  H4' DG  X  15      -6.252   3.508   8.385  0.00  0.00            
ATOM    461  O4' DG  X  15      -5.094   2.750   6.899  0.00  0.00            
ATOM    462  C1' DG  X  15      -3.731   2.436   7.152  0.00  0.00            
ATOM    463  H1' DG  X  15      -3.524   1.724   7.950  0.00  0.00            
ATOM    464  N9  DG  X  15      -3.198   1.994   5.819  0.00  0.00            
ATOM    465  C8  DG  X  15      -3.501   2.414   4.557  0.00  0.00            
ATOM    466  H8  DG  X  15      -4.274   3.142   4.362  0.00  0.00            
ATOM    467  N7  DG  X  15      -2.960   1.720   3.585  0.00  0.00            
ATOM    468  C5  DG  X  15      -2.042   0.971   4.313  0.00  0.00            
ATOM    469  C6  DG  X  15      -1.065   0.055   3.902  0.00  0.00            
ATOM    470  O6  DG  X  15      -0.727  -0.196   2.779  0.00  0.00            
ATOM    471  N1  DG  X  15      -0.338  -0.549   4.910  0.00  0.00            
ATOM    472  H1  DG  X  15       0.357  -1.248   4.691  0.00  0.00            
ATOM    473  C2  DG  X  15      -0.486  -0.176   6.260  0.00  0.00            
ATOM    474  N2  DG  X  15       0.082  -0.932   7.133  0.00  0.00            
ATOM    475  H21 DG  X  15       0.777  -1.585   6.801  0.00  0.00            
ATOM    476  H22 DG  X  15      -0.103  -0.691   8.096  0.00  0.00            
ATOM    477  N3  DG  X  15      -1.475   0.589   6.726  0.00  0.00            
ATOM    478  C4  DG  X  15      -2.132   1.178   5.674  0.00  0.00            
ATOM    479  C3' DG  X  15      -4.216   4.306   8.386  0.00  0.00            
ATOM    480  H3' DG  X  15      -4.120   5.391   8.362  0.00  0.00            
ATOM    481  C2' DG  X  15      -3.097   3.720   7.587  0.00  0.00            
ATOM    482 H2'1 DG  X  15      -2.966   4.362   6.716  0.00  0.00            
ATOM    483 H2'2 DG  X  15      -2.230   3.421   8.176  0.00  0.00            
ATOM    484  O3' DG  X  15      -4.243   3.885   9.787  0.00  0.00            
ATOM    485  P   DA  X  16      -3.274   4.559  10.926  0.00  0.00            
ATOM    486  O1P DA  X  16      -3.565   3.980  12.245  0.00  0.00            
ATOM    487  O2P DA  X  16      -3.395   5.971  10.893  0.00  0.00            
ATOM    488  O5' DA  X  16      -1.700   4.234  10.517  0.00  0.00            
ATOM    489  C5' DA  X  16      -1.152   3.089  11.161  0.00  0.00            
ATOM    490 H5'1 DA  X  16      -1.662   2.164  10.891  0.00  0.00            
ATOM    491 H5'2 DA  X  16      -1.148   3.285  12.233  0.00  0.00            
ATOM    492  C4' DA  X  16       0.303   2.726  10.760  0.00  0.00            
ATOM    493  H4' DA  X  16       0.564   1.761  11.195  0.00  0.00            
ATOM    494  O4' DA  X  16       0.517   2.756   9.338  0.00  0.00            
ATOM    495  C1' DA  X  16       1.172   3.884   8.907  0.00  0.00            
ATOM    496  H1' DA  X  16       2.171   3.491   8.714  0.00  0.00            
ATOM    497  N9  DA  X  16       0.659   4.469   7.665  0.00  0.00            
ATOM    498  C8  DA  X  16      -0.171   5.548   7.459  0.00  0.00            
ATOM    499  H8  DA  X  16      -0.471   6.235   8.236  0.00  0.00            
ATOM    500  N7  DA  X  16      -0.543   5.723   6.220  0.00  0.00            
ATOM    501  C5  DA  X  16       0.066   4.676   5.493  0.00  0.00            
ATOM    502  C6  DA  X  16       0.074   4.214   4.177  0.00  0.00            
ATOM    503  N6  DA  X  16      -0.600   4.745   3.180  0.00  0.00            
ATOM    504  H61 DA  X  16      -0.601   4.223   2.315  0.00  0.00            
ATOM    505  H62 DA  X  16      -1.164   5.576   3.292  0.00  0.00            
ATOM    506  N1  DA  X  16       0.695   3.027   3.861  0.00  0.00            
ATOM    507  C2  DA  X  16       1.284   2.321   4.837  0.00  0.00            
ATOM    508  H2  DA  X  16       1.727   1.383   4.538  0.00  0.00            
ATOM    509  N3  DA  X  16       1.478   2.817   6.073  0.00  0.00            
ATOM    510  C4  DA  X  16       0.728   3.917   6.411  0.00  0.00            
ATOM    511  C3' DA  X  16       1.202   3.807  11.322  0.00  0.00            
ATOM    512  H3' DA  X  16       0.917   4.247  12.278  0.00  0.00            
ATOM    513  C2' DA  X  16       1.179   4.787  10.108  0.00  0.00            
ATOM    514 H2'1 DA  X  16       0.237   5.333  10.149  0.00  0.00            
ATOM    515 H2'2 DA  X  16       2.013   5.489  10.138  0.00  0.00            
ATOM    516  O3' DA  X  16       2.521   3.202  11.332  0.00  0.00            
ATOM    517  P   DG  X  17       3.800   4.050  11.779  0.00  0.00            
ATOM    518  O1P DG  X  17       4.687   3.103  12.405  0.00  0.00            
ATOM    519  O2P DG  X  17       3.456   5.297  12.482  0.00  0.00            
ATOM    520  O5' DG  X  17       4.478   4.528  10.464  0.00  0.00            
ATOM    521  C5' DG  X  17       5.088   3.561   9.585  0.00  0.00            
ATOM    522 H5'1 DG  X  17       4.272   2.864   9.397  0.00  0.00            
ATOM    523 H5'2 DG  X  17       5.931   3.065  10.067  0.00  0.00            
ATOM    524  C4' DG  X  17       5.500   4.142   8.231  0.00  0.00            
ATOM    525  H4' DG  X  17       6.017   3.363   7.671  0.00  0.00            
ATOM    526  O4' DG  X  17       4.439   4.680   7.481  0.00  0.00            
ATOM    527  C1' DG  X  17       4.660   6.084   7.192  0.00  0.00            
ATOM    528  H1' DG  X  17       5.100   6.187   6.200  0.00  0.00            
ATOM    529  N9  DG  X  17       3.365   6.837   7.056  0.00  0.00            
ATOM    530  C8  DG  X  17       2.681   7.488   8.028  0.00  0.00            
ATOM    531  H8  DG  X  17       3.033   7.660   9.035  0.00  0.00            
ATOM    532  N7  DG  X  17       1.608   8.078   7.668  0.00  0.00            
ATOM    533  C5  DG  X  17       1.529   7.829   6.294  0.00  0.00            
ATOM    534  C6  DG  X  17       0.643   8.247   5.294  0.00  0.00            
ATOM    535  O6  DG  X  17      -0.311   8.996   5.367  0.00  0.00            
ATOM    536  N1  DG  X  17       0.983   7.750   4.037  0.00  0.00            
ATOM    537  H1  DG  X  17       0.377   7.898   3.243  0.00  0.00            
ATOM    538  C2  DG  X  17       1.929   6.800   3.787  0.00  0.00            
ATOM    539  N2  DG  X  17       1.951   6.425   2.525  0.00  0.00            
ATOM    540  H21 DG  X  17       1.325   6.768   1.810  0.00  0.00            
ATOM    541  H22 DG  X  17       2.721   5.896   2.141  0.00  0.00            
ATOM    542  N3  DG  X  17       2.774   6.377   4.689  0.00  0.00            
ATOM    543  C4  DG  X  17       2.536   6.915   5.945  0.00  0.00            
ATOM    544  C3' DG  X  17       6.544   5.271   8.486  0.00  0.00            
ATOM    545  H3' DG  X  17       7.111   5.195   9.413  0.00  0.00            
ATOM    546  C2' DG  X  17       5.679   6.491   8.290  0.00  0.00            
ATOM    547 H2'1 DG  X  17       5.155   6.615   9.238  0.00  0.00            
ATOM    548 H2'2 DG  X  17       6.216   7.415   8.078  0.00  0.00            
ATOM    549  O3' DG  X  17       7.421   5.131   7.373  0.00  0.00            
ATOM    550  P   DG  X  18       8.452   6.160   6.821  0.00  0.00            
ATOM    551  O1P DG  X  18       9.626   5.388   6.333  0.00  0.00            
ATOM    552  O2P DG  X  18       8.667   7.201   7.810  0.00  0.00            
ATOM    553  O5' DG  X  18       7.716   6.837   5.561  0.00  0.00            
ATOM    554  C5' DG  X  18       7.482   6.058   4.411  0.00  0.00            
ATOM    555 H5'1 DG  X  18       6.904   5.227   4.813  0.00  0.00            
ATOM    556 H5'2 DG  X  18       8.426   5.627   4.078  0.00  0.00            
ATOM    557  C4' DG  X  18       6.663   6.758   3.255  0.00  0.00            
ATOM    558  H4' DG  X  18       6.366   6.048   2.484  0.00  0.00            
ATOM    559  O4' DG  X  18       5.540   7.287   3.936  0.00  0.00            
ATOM    560  C1' DG  X  18       5.528   8.698   3.779  0.00  0.00            
ATOM    561  H1' DG  X  18       4.853   9.028   2.990  0.00  0.00            
ATOM    562  N9  DG  X  18       5.023   9.325   5.000  0.00  0.00            
ATOM    563  C8  DG  X  18       5.570   9.381   6.196  0.00  0.00            
ATOM    564  H8  DG  X  18       6.577   9.028   6.362  0.00  0.00            
ATOM    565  N7  DG  X  18       4.912  10.036   7.134  0.00  0.00            
ATOM    566  C5  DG  X  18       3.776  10.448   6.368  0.00  0.00            
ATOM    567  C6  DG  X  18       2.760  11.384   6.777  0.00  0.00            
ATOM    568  O6  DG  X  18       2.578  11.933   7.822  0.00  0.00            
ATOM    569  N1  DG  X  18       1.926  11.732   5.763  0.00  0.00            
ATOM    570  H1  DG  X  18       1.111  12.300   5.944  0.00  0.00            
ATOM    571  C2  DG  X  18       1.961  11.108   4.518  0.00  0.00            
ATOM    572  N2  DG  X  18       1.196  11.544   3.592  0.00  0.00            
ATOM    573  H21 DG  X  18       0.722  12.421   3.753  0.00  0.00            
ATOM    574  H22 DG  X  18       1.111  11.201   2.646  0.00  0.00            
ATOM    575  N3  DG  X  18       2.898  10.230   4.154  0.00  0.00            
ATOM    576  C4  DG  X  18       3.812  10.001   5.126  0.00  0.00            
ATOM    577  C3' DG  X  18       7.327   7.930   2.559  0.00  0.00            
ATOM    578  H3' DG  X  18       8.387   7.706   2.435  0.00  0.00            
ATOM    579  C2' DG  X  18       6.997   9.117   3.471  0.00  0.00            
ATOM    580 H2'1 DG  X  18       7.595   9.169   4.381  0.00  0.00            
ATOM    581 H2'2 DG  X  18       7.051  10.069   2.942  0.00  0.00            
ATOM    582  O3' DG  X  18       6.690   8.113   1.330  0.00  0.00            
ATOM    583  P   DA  X  19       7.580   8.012  -0.032  0.00  0.00            
ATOM    584  O1P DA  X  19       8.963   8.418   0.160  0.00  0.00            
ATOM    585  O2P DA  X  19       6.744   8.674  -1.100  0.00  0.00            
ATOM    586  O5' DA  X  19       7.630   6.434  -0.392  0.00  0.00            
ATOM    587  C5' DA  X  19       8.622   5.836  -1.253  0.00  0.00            
ATOM    588 H5'1 DA  X  19       9.595   5.908  -0.768  0.00  0.00            
ATOM    589 H5'2 DA  X  19       8.580   6.484  -2.129  0.00  0.00            
ATOM    590  C4' DA  X  19       8.344   4.415  -1.745  0.00  0.00            
ATOM    591  H4' DA  X  19       9.286   4.128  -2.212  0.00  0.00            
ATOM    592  O4' DA  X  19       8.109   3.454  -0.700  0.00  0.00            
ATOM    593  C1' DA  X  19       6.799   2.832  -0.753  0.00  0.00            
ATOM    594  H1' DA  X  19       6.858   1.785  -0.454  0.00  0.00            
ATOM    595  N9  DA  X  19       5.943   3.464   0.295  0.00  0.00            
ATOM    596  C8  DA  X  19       4.913   4.435   0.219  0.00  0.00            
ATOM    597  H8  DA  X  19       4.566   4.791  -0.740  0.00  0.00            
ATOM    598  N7  DA  X  19       4.440   4.704   1.410  0.00  0.00            
ATOM    599  C5  DA  X  19       5.149   3.849   2.285  0.00  0.00            
ATOM    600  C6  DA  X  19       5.157   3.596   3.695  0.00  0.00            
ATOM    601  N6  DA  X  19       4.469   4.037   4.650  0.00  0.00            
ATOM    602  H61 DA  X  19       4.624   3.578   5.536  0.00  0.00            
ATOM    603  H62 DA  X  19       3.826   4.808   4.538  0.00  0.00            
ATOM    604  N1  DA  X  19       5.966   2.628   4.237  0.00  0.00            
ATOM    605  C2  DA  X  19       6.727   1.979   3.447  0.00  0.00            
ATOM    606  H2  DA  X  19       7.395   1.249   3.880  0.00  0.00            
ATOM    607  N3  DA  X  19       6.857   2.178   2.124  0.00  0.00            
ATOM    608  C4  DA  X  19       6.074   3.113   1.607  0.00  0.00            
ATOM    609  C3' DA  X  19       7.086   4.358  -2.556  0.00  0.00            
ATOM    610  H3' DA  X  19       6.364   5.147  -2.349  0.00  0.00            
ATOM    611  C2' DA  X  19       6.416   3.034  -2.216  0.00  0.00            
ATOM    612 H2'1 DA  X  19       5.327   3.051  -2.171  0.00  0.00            
ATOM    613 H2'2 DA  X  19       6.738   2.187  -2.821  0.00  0.00            
ATOM    614  O3' DA  X  19       7.470   4.364  -3.881  0.00  0.00            
ATOM    615  P   DG  X  20       6.465   4.990  -4.938  0.00  0.00            
ATOM    616  O1P DG  X  20       7.225   5.182  -6.204  0.00  0.00            
ATOM    617  O2P DG  X  20       5.760   6.143  -4.293  0.00  0.00            
ATOM    618  O5' DG  X  20       5.333   3.839  -5.324  0.00  0.00            
ATOM    619  C5' DG  X  20       5.669   2.542  -5.704  0.00  0.00            
ATOM    620 H5'1 DG  X  20       6.487   2.293  -5.029  0.00  0.00            
ATOM    621 H5'2 DG  X  20       6.112   2.472  -6.698  0.00  0.00            
ATOM    622  C4' DG  X  20       4.521   1.638  -5.418  0.00  0.00            
ATOM    623  H4' DG  X  20       4.695   0.571  -5.552  0.00  0.00            
ATOM    624  O4' DG  X  20       4.116   1.665  -4.055  0.00  0.00            
ATOM    625  C1' DG  X  20       2.686   1.696  -3.961  0.00  0.00            
ATOM    626  H1' DG  X  20       2.344   0.855  -3.357  0.00  0.00            
ATOM    627  N9  DG  X  20       2.300   3.040  -3.346  0.00  0.00            
ATOM    628  C8  DG  X  20       2.380   4.275  -3.861  0.00  0.00            
ATOM    629  H8  DG  X  20       2.784   4.506  -4.835  0.00  0.00            
ATOM    630  N7  DG  X  20       1.900   5.167  -3.051  0.00  0.00            
ATOM    631  C5  DG  X  20       1.660   4.506  -1.908  0.00  0.00            
ATOM    632  C6  DG  X  20       1.043   5.018  -0.631  0.00  0.00            
ATOM    633  O6  DG  X  20       0.528   6.127  -0.329  0.00  0.00            
ATOM    634  N1  DG  X  20       0.902   4.012   0.318  0.00  0.00            
ATOM    635  H1  DG  X  20       0.725   4.316   1.265  0.00  0.00            
ATOM    636  C2  DG  X  20       1.202   2.710   0.104  0.00  0.00            
ATOM    637  N2  DG  X  20       1.081   1.882   1.082  0.00  0.00            
ATOM    638  H21 DG  X  20       0.966   2.130   2.054  0.00  0.00            
ATOM    639  H22 DG  X  20       1.404   0.928   1.009  0.00  0.00            
ATOM    640  N3  DG  X  20       1.719   2.243  -1.037  0.00  0.00            
ATOM    641  C4  DG  X  20       2.033   3.213  -1.992  0.00  0.00            
ATOM    642  C3' DG  X  20       3.282   1.937  -6.204  0.00  0.00            
ATOM    643  H3' DG  X  20       3.169   3.000  -6.417  0.00  0.00            
ATOM    644  C2' DG  X  20       2.127   1.511  -5.298  0.00  0.00            
ATOM    645 H2'1 DG  X  20       1.224   2.111  -5.414  0.00  0.00            
ATOM    646 H2'2 DG  X  20       1.800   0.488  -5.487  0.00  0.00            
ATOM    647  O3' DG  X  20       3.159   1.106  -7.416  0.00  0.00            
ATOM    648  P   DG  X  21       3.482   1.736  -8.927  0.00  0.00            
ATOM    649  O1P DG  X  21       3.827   0.629  -9.835  0.00  0.00            
ATOM    650  O2P DG  X  21       4.304   2.938  -8.768  0.00  0.00            
ATOM    651  O5' DG  X  21       2.074   2.245  -9.436  0.00  0.00            
ATOM    652  C5' DG  X  21       0.975   1.438  -9.744  0.00  0.00            
ATOM    653 H5'1 DG  X  21       0.748   0.929  -8.807  0.00  0.00            
ATOM    654 H5'2 DG  X  21       1.178   0.785 -10.593  0.00  0.00            
ATOM    655  C4' DG  X  21      -0.221   2.378 -10.032  0.00  0.00            
ATOM    656  H4' DG  X  21       0.139   2.955 -10.885  0.00  0.00            
ATOM    657  O4' DG  X  21      -1.557   1.784 -10.112  0.00  0.00            
ATOM    658  C1' DG  X  21      -2.054   1.535  -8.827  0.00  0.00            
ATOM    659  H1' DG  X  21      -3.073   1.918  -8.883  0.00  0.00            
ATOM    660  N9  DG  X  21      -2.094   0.117  -8.421  0.00  0.00            
ATOM    661  C8  DG  X  21      -1.592  -0.973  -9.058  0.00  0.00            
ATOM    662  H8  DG  X  21      -1.024  -0.855  -9.969  0.00  0.00            
ATOM    663  N7  DG  X  21      -1.833  -2.125  -8.487  0.00  0.00            
ATOM    664  C5  DG  X  21      -2.540  -1.711  -7.359  0.00  0.00            
ATOM    665  C6  DG  X  21      -3.200  -2.500  -6.280  0.00  0.00            
ATOM    666  O6  DG  X  21      -3.213  -3.725  -6.052  0.00  0.00            
ATOM    667  N1  DG  X  21      -3.764  -1.706  -5.294  0.00  0.00            
ATOM    668  H1  DG  X  21      -4.157  -2.104  -4.454  0.00  0.00            
ATOM    669  C2  DG  X  21      -3.807  -0.310  -5.391  0.00  0.00            
ATOM    670  N2  DG  X  21      -4.414   0.311  -4.417  0.00  0.00            
ATOM    671  H21 DG  X  21      -4.842  -0.203  -3.661  0.00  0.00            
ATOM    672  H22 DG  X  21      -4.559   1.310  -4.447  0.00  0.00            
ATOM    673  N3  DG  X  21      -3.322   0.404  -6.391  0.00  0.00            
ATOM    674  C4  DG  X  21      -2.691  -0.368  -7.304  0.00  0.00            
ATOM    675  C3' DG  X  21      -0.453   3.445  -8.939  0.00  0.00            
ATOM    676  H3' DG  X  21       0.472   3.725  -8.437  0.00  0.00            
ATOM    677  C2' DG  X  21      -1.278   2.598  -7.973  0.00  0.00            
ATOM    678 H2'1 DG  X  21      -0.653   2.083  -7.243  0.00  0.00            
ATOM    679 H2'2 DG  X  21      -1.976   3.215  -7.407  0.00  0.00            
ATOM    680  O3' DG  X  21      -1.243   4.466  -9.463  0.00  0.00            
ATOM    681  P   DG3 X  22      -0.833   5.940  -9.025  0.00  0.00            
ATOM    682  O1P DG3 X  22      -1.738   6.983  -9.620  0.00  0.00            
ATOM    683  O2P DG3 X  22       0.627   6.054  -9.093  0.00  0.00            
ATOM    684  O5' DG3 X  22      -1.191   5.844  -7.456  0.00  0.00            
ATOM    685  C5' DG3 X  22      -2.553   5.865  -7.032  0.00  0.00            
ATOM    686 H5'1 DG3 X  22      -3.159   5.203  -7.651  0.00  0.00            
ATOM    687 H5'2 DG3 X  22      -2.877   6.885  -7.239  0.00  0.00            
ATOM    688  C4' DG3 X  22      -2.761   5.601  -5.478  0.00  0.00            
ATOM    689  H4' DG3 X  22      -3.693   6.082  -5.182  0.00  0.00            
ATOM    690  O4' DG3 X  22      -2.785   4.225  -5.092  0.00  0.00            
ATOM    691  C1' DG3 X  22      -2.332   4.177  -3.713  0.00  0.00            
ATOM    692  H1' DG3 X  22      -3.166   4.505  -3.092  0.00  0.00            
ATOM    693  N9  DG3 X  22      -1.901   2.840  -3.331  0.00  0.00            
ATOM    694  C8  DG3 X  22      -1.346   1.817  -4.029  0.00  0.00            
ATOM    695  H8  DG3 X  22      -1.336   1.989  -5.095  0.00  0.00            
ATOM    696  N7  DG3 X  22      -1.076   0.725  -3.300  0.00  0.00            
ATOM    697  C5  DG3 X  22      -1.376   1.137  -2.000  0.00  0.00            
ATOM    698  C6  DG3 X  22      -1.407   0.442  -0.703  0.00  0.00            
ATOM    699  O6  DG3 X  22      -1.063  -0.711  -0.500  0.00  0.00            
ATOM    700  N1  DG3 X  22      -1.784   1.252   0.382  0.00  0.00            
ATOM    701  H1  DG3 X  22      -1.890   0.852   1.303  0.00  0.00            
ATOM    702  C2  DG3 X  22      -2.138   2.533   0.243  0.00  0.00            
ATOM    703  N2  DG3 X  22      -2.456   3.266   1.212  0.00  0.00            
ATOM    704  H21 DG3 X  22      -2.590   2.799   2.097  0.00  0.00            
ATOM    705  H22 DG3 X  22      -2.796   4.191   0.992  0.00  0.00            
ATOM    706  N3  DG3 X  22      -2.251   3.178  -0.941  0.00  0.00            
ATOM    707  C4  DG3 X  22      -1.933   2.425  -2.018  0.00  0.00            
ATOM    708  C3' DG3 X  22      -1.672   6.351  -4.612  0.00  0.00            
ATOM    709  H3' DG3 X  22      -0.827   6.797  -5.136  0.00  0.00            
ATOM    710  C2' DG3 X  22      -1.197   5.208  -3.743  0.00  0.00            
ATOM    711 H2'1 DG3 X  22      -0.329   4.781  -4.243  0.00  0.00            
ATOM    712 H2'2 DG3 X  22      -0.906   5.453  -2.721  0.00  0.00            
ATOM    713  O3' DG3 X  22      -2.197   7.419  -3.761  0.00  0.00            
ATOM    714  H3T DG3 X  22      -2.614   8.015  -4.388  0.00  0.00            
ATOM    715  K+  K+  X  23       0.726  -1.927   1.274  0.00  0.00            
ATOM    716  K+  K+  X  24      -4.498  -6.066   4.416  0.00  0.00            
ATOM    717  K+  K+  X  25      -2.880  -8.703  25.340  0.00  0.00            
ATOM    718  K+  K+  X  26     -10.173   9.630  -9.600  0.00  0.00            
ATOM    719  K+  K+  X  27       9.732   2.555   6.838  0.00  0.00            
ATOM    720  K+  K+  X  28     -21.702  -2.349  -3.763  0.00  0.00            
ATOM    721  K+  K+  X  29      -4.901   3.632  29.897  0.00  0.00            
ATOM    722  K+  K+  X  30      14.605   1.612   4.708  0.00  0.00            
ATOM    723  K+  K+  X  31     -16.124  21.006  -4.013  0.00  0.00            
ATOM    724  K+  K+  X  32      17.414  -2.269   5.311  0.00  0.00            
ATOM    725  K+  K+  X  33       0.821 -10.217 -25.502  0.00  0.00            
ATOM    726  K+  K+  X  34      15.096  -7.664  26.100  0.00  0.00            
ATOM    727  K+  K+  X  35       9.133  -7.520  15.905  0.00  0.00            
ATOM    728  K+  K+  X  36       1.376   8.040  -2.451  0.00  0.00            
ATOM    729  K+  K+  X  37      -4.429  -1.816  14.479  0.00  0.00            
ATOM    730  K+  K+  X  38      -8.946   6.597  24.639  0.00  0.00            
ATOM    731  K+  K+  X  39       1.449  -5.906 -14.151  0.00  0.00            
ATOM    732  K+  K+  X  40       2.591   7.824  -9.069  0.00  0.00            
ATOM    733  K+  K+  X  41      -3.680  19.989 -19.250  0.00  0.00            
ATOM    734  K+  K+  X  42     -18.956 -10.358   1.674  0.00  0.00            
ATOM    735  K+  K+  X  43     -18.901  12.348  -0.160  0.00  0.00            
ATOM    736  K+  K+  X  44       3.147 -12.655   3.762  0.00  0.00            
ATOM    737  K+  K+  X  45       9.184  23.315  -6.525  0.00  0.00            
ATOM    738  K+  K+  X  46     -14.800   4.412  11.214  0.00  0.00            
ATOM    739  K+  K+  X  47      -3.354   3.920 -11.150  0.00  0.00            
ATOM    740  K+  K+  X  48       8.043  -9.665   5.816  0.00  0.00            
ATOM    741  K+  K+  X  49     -14.700  18.535  -9.136  0.00  0.00            
ATOM    742  K+  K+  X  50      10.875   1.787 -25.713  0.00  0.00            
ATOM    743  K+  K+  X  51       0.351 -17.993  -7.029  0.00  0.00            
ATOM    744  K+  K+  X  52     -10.104  24.173  18.097  0.00  0.00            
ATOM    745  K+  K+  X  53      -9.010 -11.176 -14.552  0.00  0.00            
ATOM    746  Cl- Cl- X  54      -9.421   9.923  14.137  0.00  0.00            
ATOM    747  Cl- Cl- X  55      21.937   0.298   5.030  0.00  0.00            
ATOM    748  Cl- Cl- X  56      -4.738   7.706  23.829  0.00  0.00            
ATOM    749  Cl- Cl- X  57     -13.483   2.252  21.848  0.00  0.00            
ATOM    750  Cl- Cl- X  58      -1.949 -15.928  12.654  0.00  0.00            
ATOM    751  Cl- Cl- X  59      11.261 -19.391 -11.812  0.00  0.00            
ATOM    752  Cl- Cl- X  60      15.603   0.389  17.400  0.00  0.00            
ATOM    753  Cl- Cl- X  61     -15.804 -11.698   9.631  0.00  0.00            
ATOM    754  Cl- Cl- X  62      21.218  20.249  -2.476  0.00  0.00            
ATOM    755  Cl- Cl- X  63     -14.843  11.783   6.012  0.00  0.00            
END
