# Supplementary material for: Extended molecular dynamics of a c-kit promoter quadruplex
Source: Nucleic Acids Res. 2015 Oct 10;43(18):8673–93. doi: 10.1093/nar/gkv785 (PMC4605300; doi:10.1093/nar/gkv785)
Supplement: SUPPLEMENTARY DATA [file supp_gkv785_nar-00989-f-2015-File017.zip › Supplementary_PDBs_simulation6/59ns_simulation6_SI.pdb]

CRYST1    0.000    0.000    0.000  90.00  90.00  90.00 P 1           1
ATOM      1  H5T DA5 X   1      -2.068  -8.970   0.935  0.00  0.00            
ATOM      2  O5' DA5 X   1      -1.889  -8.947   1.878  0.00  0.00            
ATOM      3  C5' DA5 X   1      -2.880  -8.096   2.560  0.00  0.00            
ATOM      4 H5'1 DA5 X   1      -2.575  -7.049   2.540  0.00  0.00            
ATOM      5 H5'2 DA5 X   1      -2.881  -8.441   3.594  0.00  0.00            
ATOM      6  C4' DA5 X   1      -4.330  -8.208   1.981  0.00  0.00            
ATOM      7  H4' DA5 X   1      -4.998  -7.453   2.395  0.00  0.00            
ATOM      8  O4' DA5 X   1      -4.375  -7.892   0.627  0.00  0.00            
ATOM      9  C1' DA5 X   1      -4.819  -9.017  -0.060  0.00  0.00            
ATOM     10  H1' DA5 X   1      -5.876  -8.901  -0.298  0.00  0.00            
ATOM     11  N9  DA5 X   1      -4.175  -8.994  -1.360  0.00  0.00            
ATOM     12  C8  DA5 X   1      -4.790  -8.777  -2.522  0.00  0.00            
ATOM     13  H8  DA5 X   1      -5.851  -8.582  -2.562  0.00  0.00            
ATOM     14  N7  DA5 X   1      -3.971  -8.508  -3.551  0.00  0.00            
ATOM     15  C5  DA5 X   1      -2.724  -8.783  -3.031  0.00  0.00            
ATOM     16  C6  DA5 X   1      -1.394  -8.573  -3.425  0.00  0.00            
ATOM     17  N6  DA5 X   1      -0.999  -8.113  -4.629  0.00  0.00            
ATOM     18  H61 DA5 X   1      -0.010  -8.165  -4.828  0.00  0.00            
ATOM     19  H62 DA5 X   1      -1.718  -8.340  -5.300  0.00  0.00            
ATOM     20  N1  DA5 X   1      -0.353  -8.649  -2.543  0.00  0.00            
ATOM     21  C2  DA5 X   1      -0.657  -9.118  -1.354  0.00  0.00            
ATOM     22  H2  DA5 X   1       0.176  -9.188  -0.670  0.00  0.00            
ATOM     23  N3  DA5 X   1      -1.835  -9.274  -0.799  0.00  0.00            
ATOM     24  C4  DA5 X   1      -2.866  -9.083  -1.670  0.00  0.00            
ATOM     25  C3' DA5 X   1      -4.892  -9.556   2.274  0.00  0.00            
ATOM     26  H3' DA5 X   1      -4.312 -10.048   3.055  0.00  0.00            
ATOM     27  C2' DA5 X   1      -4.650 -10.232   0.884  0.00  0.00            
ATOM     28 H2'1 DA5 X   1      -3.629 -10.611   0.849  0.00  0.00            
ATOM     29 H2'2 DA5 X   1      -5.486 -10.874   0.605  0.00  0.00            
ATOM     30  O3' DA5 X   1      -6.317  -9.536   2.447  0.00  0.00            
ATOM     31  P   DG  X   2      -7.048  -9.467   3.843  0.00  0.00            
ATOM     32  O1P DG  X   2      -6.721 -10.675   4.612  0.00  0.00            
ATOM     33  O2P DG  X   2      -8.462  -9.295   3.495  0.00  0.00            
ATOM     34  O5' DG  X   2      -6.533  -8.256   4.692  0.00  0.00            
ATOM     35  C5' DG  X   2      -5.369  -8.464   5.590  0.00  0.00            
ATOM     36 H5'1 DG  X   2      -4.536  -8.921   5.056  0.00  0.00            
ATOM     37 H5'2 DG  X   2      -5.584  -9.104   6.446  0.00  0.00            
ATOM     38  C4' DG  X   2      -4.694  -7.187   6.084  0.00  0.00            
ATOM     39  H4' DG  X   2      -4.176  -7.393   7.021  0.00  0.00            
ATOM     40  O4' DG  X   2      -3.770  -6.562   5.252  0.00  0.00            
ATOM     41  C1' DG  X   2      -4.007  -5.129   5.130  0.00  0.00            
ATOM     42  H1' DG  X   2      -3.494  -4.538   5.889  0.00  0.00            
ATOM     43  N9  DG  X   2      -3.609  -4.666   3.814  0.00  0.00            
ATOM     44  C8  DG  X   2      -4.231  -4.417   2.633  0.00  0.00            
ATOM     45  H8  DG  X   2      -5.306  -4.432   2.531  0.00  0.00            
ATOM     46  N7  DG  X   2      -3.493  -4.103   1.623  0.00  0.00            
ATOM     47  C5  DG  X   2      -2.248  -4.074   2.152  0.00  0.00            
ATOM     48  C6  DG  X   2      -0.995  -3.577   1.610  0.00  0.00            
ATOM     49  O6  DG  X   2      -0.833  -3.098   0.509  0.00  0.00            
ATOM     50  N1  DG  X   2       0.064  -3.692   2.544  0.00  0.00            
ATOM     51  H1  DG  X   2       0.992  -3.396   2.277  0.00  0.00            
ATOM     52  C2  DG  X   2      -0.103  -4.066   3.777  0.00  0.00            
ATOM     53  N2  DG  X   2       0.923  -4.051   4.566  0.00  0.00            
ATOM     54  H21 DG  X   2       1.864  -3.877   4.244  0.00  0.00            
ATOM     55  H22 DG  X   2       0.802  -4.191   5.559  0.00  0.00            
ATOM     56  N3  DG  X   2      -1.202  -4.569   4.292  0.00  0.00            
ATOM     57  C4  DG  X   2      -2.298  -4.542   3.428  0.00  0.00            
ATOM     58  C3' DG  X   2      -5.715  -6.080   6.480  0.00  0.00            
ATOM     59  H3' DG  X   2      -6.717  -6.468   6.666  0.00  0.00            
ATOM     60  C2' DG  X   2      -5.531  -5.057   5.369  0.00  0.00            
ATOM     61 H2'1 DG  X   2      -5.967  -5.471   4.460  0.00  0.00            
ATOM     62 H2'2 DG  X   2      -5.844  -4.045   5.625  0.00  0.00            
ATOM     63  O3' DG  X   2      -5.253  -5.541   7.717  0.00  0.00            
ATOM     64  P   DG  X   3      -6.122  -4.679   8.638  0.00  0.00            
ATOM     65  O1P DG  X   3      -6.714  -5.629   9.621  0.00  0.00            
ATOM     66  O2P DG  X   3      -6.984  -3.775   7.879  0.00  0.00            
ATOM     67  O5' DG  X   3      -5.156  -3.801   9.552  0.00  0.00            
ATOM     68  C5' DG  X   3      -4.388  -4.403  10.597  0.00  0.00            
ATOM     69 H5'1 DG  X   3      -3.950  -5.348  10.278  0.00  0.00            
ATOM     70 H5'2 DG  X   3      -5.005  -4.647  11.461  0.00  0.00            
ATOM     71  C4' DG  X   3      -3.208  -3.499  11.017  0.00  0.00            
ATOM     72  H4' DG  X   3      -2.625  -4.029  11.769  0.00  0.00            
ATOM     73  O4' DG  X   3      -2.332  -3.320   9.909  0.00  0.00            
ATOM     74  C1' DG  X   3      -2.450  -2.004   9.407  0.00  0.00            
ATOM     75  H1' DG  X   3      -1.538  -1.503   9.732  0.00  0.00            
ATOM     76  N9  DG  X   3      -2.574  -1.937   7.915  0.00  0.00            
ATOM     77  C8  DG  X   3      -3.733  -1.908   7.199  0.00  0.00            
ATOM     78  H8  DG  X   3      -4.672  -2.084   7.702  0.00  0.00            
ATOM     79  N7  DG  X   3      -3.639  -1.741   5.925  0.00  0.00            
ATOM     80  C5  DG  X   3      -2.238  -1.505   5.767  0.00  0.00            
ATOM     81  C6  DG  X   3      -1.446  -1.151   4.633  0.00  0.00            
ATOM     82  O6  DG  X   3      -1.805  -1.056   3.447  0.00  0.00            
ATOM     83  N1  DG  X   3      -0.109  -1.015   4.811  0.00  0.00            
ATOM     84  H1  DG  X   3       0.403  -0.843   3.957  0.00  0.00            
ATOM     85  C2  DG  X   3       0.483  -1.185   6.022  0.00  0.00            
ATOM     86  N2  DG  X   3       1.763  -1.092   6.161  0.00  0.00            
ATOM     87  H21 DG  X   3       2.415  -0.874   5.421  0.00  0.00            
ATOM     88  H22 DG  X   3       2.120  -1.118   7.106  0.00  0.00            
ATOM     89  N3  DG  X   3      -0.254  -1.405   7.106  0.00  0.00            
ATOM     90  C4  DG  X   3      -1.612  -1.583   6.967  0.00  0.00            
ATOM     91  C3' DG  X   3      -3.584  -2.082  11.491  0.00  0.00            
ATOM     92  H3' DG  X   3      -4.598  -2.032  11.889  0.00  0.00            
ATOM     93  C2' DG  X   3      -3.572  -1.287  10.200  0.00  0.00            
ATOM     94 H2'1 DG  X   3      -4.542  -1.302   9.704  0.00  0.00            
ATOM     95 H2'2 DG  X   3      -3.353  -0.249  10.453  0.00  0.00            
ATOM     96  O3' DG  X   3      -2.562  -1.655  12.385  0.00  0.00            
ATOM     97  P   DG  X   4      -2.513  -0.251  13.092  0.00  0.00            
ATOM     98  O1P DG  X   4      -1.744  -0.383  14.344  0.00  0.00            
ATOM     99  O2P DG  X   4      -3.902   0.215  13.264  0.00  0.00            
ATOM    100  O5' DG  X   4      -1.638   0.812  12.236  0.00  0.00            
ATOM    101  C5' DG  X   4      -0.229   0.649  12.067  0.00  0.00            
ATOM    102 H5'1 DG  X   4      -0.128  -0.428  11.932  0.00  0.00            
ATOM    103 H5'2 DG  X   4       0.310   0.838  12.995  0.00  0.00            
ATOM    104  C4' DG  X   4       0.215   1.350  10.805  0.00  0.00            
ATOM    105  H4' DG  X   4       1.298   1.230  10.780  0.00  0.00            
ATOM    106  O4' DG  X   4      -0.381   0.880   9.614  0.00  0.00            
ATOM    107  C1' DG  X   4      -0.208   1.888   8.586  0.00  0.00            
ATOM    108  H1' DG  X   4       0.848   1.940   8.319  0.00  0.00            
ATOM    109  N9  DG  X   4      -1.156   1.718   7.481  0.00  0.00            
ATOM    110  C8  DG  X   4      -2.519   1.595   7.569  0.00  0.00            
ATOM    111  H8  DG  X   4      -3.031   1.431   8.505  0.00  0.00            
ATOM    112  N7  DG  X   4      -3.180   1.703   6.415  0.00  0.00            
ATOM    113  C5  DG  X   4      -2.163   1.901   5.547  0.00  0.00            
ATOM    114  C6  DG  X   4      -2.217   2.185   4.141  0.00  0.00            
ATOM    115  O6  DG  X   4      -3.165   2.270   3.370  0.00  0.00            
ATOM    116  N1  DG  X   4      -0.944   2.415   3.599  0.00  0.00            
ATOM    117  H1  DG  X   4      -0.986   2.752   2.647  0.00  0.00            
ATOM    118  C2  DG  X   4       0.203   2.473   4.294  0.00  0.00            
ATOM    119  N2  DG  X   4       1.320   2.571   3.537  0.00  0.00            
ATOM    120  H21 DG  X   4       1.278   2.587   2.528  0.00  0.00            
ATOM    121  H22 DG  X   4       2.228   2.398   3.945  0.00  0.00            
ATOM    122  N3  DG  X   4       0.300   2.190   5.624  0.00  0.00            
ATOM    123  C4  DG  X   4      -0.901   1.950   6.194  0.00  0.00            
ATOM    124  C3' DG  X   4      -0.023   2.877  10.746  0.00  0.00            
ATOM    125  H3' DG  X   4      -0.832   3.185  11.409  0.00  0.00            
ATOM    126  C2' DG  X   4      -0.502   3.145   9.338  0.00  0.00            
ATOM    127 H2'1 DG  X   4      -1.560   3.409   9.314  0.00  0.00            
ATOM    128 H2'2 DG  X   4       0.000   3.993   8.874  0.00  0.00            
ATOM    129  O3' DG  X   4       1.100   3.718  10.887  0.00  0.00            
ATOM    130  P   DA  X   5       1.793   3.840  12.272  0.00  0.00            
ATOM    131  O1P DA  X   5       0.713   3.541  13.224  0.00  0.00            
ATOM    132  O2P DA  X   5       2.428   5.149  12.353  0.00  0.00            
ATOM    133  O5' DA  X   5       2.844   2.675  12.305  0.00  0.00            
ATOM    134  C5' DA  X   5       4.074   2.761  11.639  0.00  0.00            
ATOM    135 H5'1 DA  X   5       4.583   3.630  12.056  0.00  0.00            
ATOM    136 H5'2 DA  X   5       3.888   2.877  10.571  0.00  0.00            
ATOM    137  C4' DA  X   5       4.983   1.553  11.683  0.00  0.00            
ATOM    138  H4' DA  X   5       5.957   1.854  11.297  0.00  0.00            
ATOM    139  O4' DA  X   5       5.175   1.235  13.029  0.00  0.00            
ATOM    140  C1' DA  X   5       4.511   0.032  13.385  0.00  0.00            
ATOM    141  H1' DA  X   5       5.279  -0.740  13.441  0.00  0.00            
ATOM    142  N9  DA  X   5       3.750   0.088  14.644  0.00  0.00            
ATOM    143  C8  DA  X   5       2.599   0.695  14.987  0.00  0.00            
ATOM    144  H8  DA  X   5       2.107   1.303  14.242  0.00  0.00            
ATOM    145  N7  DA  X   5       2.155   0.617  16.189  0.00  0.00            
ATOM    146  C5  DA  X   5       3.153  -0.231  16.734  0.00  0.00            
ATOM    147  C6  DA  X   5       3.430  -0.751  18.030  0.00  0.00            
ATOM    148  N6  DA  X   5       2.748  -0.578  19.085  0.00  0.00            
ATOM    149  H61 DA  X   5       2.896  -0.995  19.993  0.00  0.00            
ATOM    150  H62 DA  X   5       2.067   0.159  18.972  0.00  0.00            
ATOM    151  N1  DA  X   5       4.451  -1.525  18.188  0.00  0.00            
ATOM    152  C2  DA  X   5       5.290  -1.760  17.189  0.00  0.00            
ATOM    153  H2  DA  X   5       6.212  -2.312  17.293  0.00  0.00            
ATOM    154  N3  DA  X   5       5.193  -1.310  15.965  0.00  0.00            
ATOM    155  C4  DA  X   5       4.099  -0.566  15.798  0.00  0.00            
ATOM    156  C3' DA  X   5       4.290   0.359  11.028  0.00  0.00            
ATOM    157  H3' DA  X   5       3.710   0.677  10.162  0.00  0.00            
ATOM    158  C2' DA  X   5       3.557  -0.230  12.230  0.00  0.00            
ATOM    159 H2'1 DA  X   5       2.615   0.312  12.311  0.00  0.00            
ATOM    160 H2'2 DA  X   5       3.379  -1.298  12.105  0.00  0.00            
ATOM    161  O3' DA  X   5       5.302  -0.531  10.543  0.00  0.00            
ATOM    162  P   DG  X   6       4.824  -1.940   9.849  0.00  0.00            
ATOM    163  O1P DG  X   6       3.581  -1.723   9.088  0.00  0.00            
ATOM    164  O2P DG  X   6       5.008  -3.058  10.754  0.00  0.00            
ATOM    165  O5' DG  X   6       5.953  -2.060   8.727  0.00  0.00            
ATOM    166  C5' DG  X   6       7.226  -2.542   8.990  0.00  0.00            
ATOM    167 H5'1 DG  X   6       7.095  -3.622   9.058  0.00  0.00            
ATOM    168 H5'2 DG  X   6       7.600  -2.093   9.910  0.00  0.00            
ATOM    169  C4' DG  X   6       8.051  -2.305   7.754  0.00  0.00            
ATOM    170  H4' DG  X   6       9.072  -2.668   7.878  0.00  0.00            
ATOM    171  O4' DG  X   6       7.492  -3.031   6.699  0.00  0.00            
ATOM    172  C1' DG  X   6       7.248  -2.125   5.680  0.00  0.00            
ATOM    173  H1' DG  X   6       8.115  -2.234   5.029  0.00  0.00            
ATOM    174  N9  DG  X   6       6.089  -2.681   4.938  0.00  0.00            
ATOM    175  C8  DG  X   6       4.789  -2.546   5.255  0.00  0.00            
ATOM    176  H8  DG  X   6       4.515  -1.843   6.028  0.00  0.00            
ATOM    177  N7  DG  X   6       3.967  -3.133   4.444  0.00  0.00            
ATOM    178  C5  DG  X   6       4.845  -3.746   3.537  0.00  0.00            
ATOM    179  C6  DG  X   6       4.562  -4.502   2.374  0.00  0.00            
ATOM    180  O6  DG  X   6       3.483  -4.688   1.791  0.00  0.00            
ATOM    181  N1  DG  X   6       5.706  -5.035   1.794  0.00  0.00            
ATOM    182  H1  DG  X   6       5.537  -5.435   0.882  0.00  0.00            
ATOM    183  C2  DG  X   6       6.926  -4.738   2.218  0.00  0.00            
ATOM    184  N2  DG  X   6       7.889  -5.200   1.450  0.00  0.00            
ATOM    185  H21 DG  X   6       7.614  -5.746   0.646  0.00  0.00            
ATOM    186  H22 DG  X   6       8.863  -5.330   1.680  0.00  0.00            
ATOM    187  N3  DG  X   6       7.282  -4.003   3.303  0.00  0.00            
ATOM    188  C4  DG  X   6       6.186  -3.461   3.840  0.00  0.00            
ATOM    189  C3' DG  X   6       8.136  -0.794   7.432  0.00  0.00            
ATOM    190  H3' DG  X   6       7.808  -0.174   8.266  0.00  0.00            
ATOM    191  C2' DG  X   6       7.188  -0.749   6.283  0.00  0.00            
ATOM    192 H2'1 DG  X   6       6.195  -0.468   6.635  0.00  0.00            
ATOM    193 H2'2 DG  X   6       7.579  -0.114   5.488  0.00  0.00            
ATOM    194  O3' DG  X   6       9.426  -0.517   7.018  0.00  0.00            
ATOM    195  P   DG  X   7       9.937   0.952   6.659  0.00  0.00            
ATOM    196  O1P DG  X   7      11.402   0.887   6.751  0.00  0.00            
ATOM    197  O2P DG  X   7       9.222   2.015   7.426  0.00  0.00            
ATOM    198  O5' DG  X   7       9.581   1.302   5.201  0.00  0.00            
ATOM    199  C5' DG  X   7      10.108   0.618   4.087  0.00  0.00            
ATOM    200 H5'1 DG  X   7      10.135  -0.450   4.303  0.00  0.00            
ATOM    201 H5'2 DG  X   7      11.062   1.090   3.849  0.00  0.00            
ATOM    202  C4' DG  X   7       9.191   0.948   2.864  0.00  0.00            
ATOM    203  H4' DG  X   7       9.661   0.754   1.899  0.00  0.00            
ATOM    204  O4' DG  X   7       8.022   0.104   2.932  0.00  0.00            
ATOM    205  C1' DG  X   7       6.966   0.954   2.545  0.00  0.00            
ATOM    206  H1' DG  X   7       7.026   1.029   1.459  0.00  0.00            
ATOM    207  N9  DG  X   7       5.630   0.354   2.842  0.00  0.00            
ATOM    208  C8  DG  X   7       4.748   0.733   3.827  0.00  0.00            
ATOM    209  H8  DG  X   7       5.012   1.228   4.750  0.00  0.00            
ATOM    210  N7  DG  X   7       3.537   0.276   3.708  0.00  0.00            
ATOM    211  C5  DG  X   7       3.583  -0.383   2.487  0.00  0.00            
ATOM    212  C6  DG  X   7       2.594  -1.065   1.678  0.00  0.00            
ATOM    213  O6  DG  X   7       1.418  -1.182   1.864  0.00  0.00            
ATOM    214  N1  DG  X   7       3.060  -1.683   0.568  0.00  0.00            
ATOM    215  H1  DG  X   7       2.356  -2.127  -0.004  0.00  0.00            
ATOM    216  C2  DG  X   7       4.345  -1.646   0.147  0.00  0.00            
ATOM    217  N2  DG  X   7       4.638  -2.074  -1.037  0.00  0.00            
ATOM    218  H21 DG  X   7       3.957  -2.589  -1.576  0.00  0.00            
ATOM    219  H22 DG  X   7       5.638  -2.010  -1.165  0.00  0.00            
ATOM    220  N3  DG  X   7       5.367  -1.150   0.854  0.00  0.00            
ATOM    221  C4  DG  X   7       4.867  -0.459   1.991  0.00  0.00            
ATOM    222  C3' DG  X   7       8.709   2.439   2.939  0.00  0.00            
ATOM    223  H3' DG  X   7       9.219   3.090   3.649  0.00  0.00            
ATOM    224  C2' DG  X   7       7.231   2.242   3.298  0.00  0.00            
ATOM    225 H2'1 DG  X   7       6.992   2.027   4.339  0.00  0.00            
ATOM    226 H2'2 DG  X   7       6.532   3.019   2.990  0.00  0.00            
ATOM    227  O3' DG  X   7       8.629   2.946   1.611  0.00  0.00            
ATOM    228  P   DG  X   8       9.890   3.289   0.648  0.00  0.00            
ATOM    229  O1P DG  X   8      11.035   2.547   0.994  0.00  0.00            
ATOM    230  O2P DG  X   8      10.101   4.749   0.538  0.00  0.00            
ATOM    231  O5' DG  X   8       9.393   2.764  -0.737  0.00  0.00            
ATOM    232  C5' DG  X   8       9.685   1.402  -1.248  0.00  0.00            
ATOM    233 H5'1 DG  X   8       9.779   0.744  -0.384  0.00  0.00            
ATOM    234 H5'2 DG  X   8      10.544   1.487  -1.913  0.00  0.00            
ATOM    235  C4' DG  X   8       8.454   0.871  -2.092  0.00  0.00            
ATOM    236  H4' DG  X   8       8.554  -0.201  -2.264  0.00  0.00            
ATOM    237  O4' DG  X   8       7.271   0.982  -1.297  0.00  0.00            
ATOM    238  C1' DG  X   8       6.233   1.313  -2.122  0.00  0.00            
ATOM    239  H1' DG  X   8       5.920   0.497  -2.773  0.00  0.00            
ATOM    240  N9  DG  X   8       5.025   1.776  -1.457  0.00  0.00            
ATOM    241  C8  DG  X   8       5.056   2.500  -0.235  0.00  0.00            
ATOM    242  H8  DG  X   8       5.944   3.076  -0.025  0.00  0.00            
ATOM    243  N7  DG  X   8       3.907   2.441   0.421  0.00  0.00            
ATOM    244  C5  DG  X   8       3.015   1.790  -0.547  0.00  0.00            
ATOM    245  C6  DG  X   8       1.600   1.438  -0.429  0.00  0.00            
ATOM    246  O6  DG  X   8       0.818   1.684   0.481  0.00  0.00            
ATOM    247  N1  DG  X   8       1.201   0.601  -1.467  0.00  0.00            
ATOM    248  H1  DG  X   8       0.202   0.652  -1.609  0.00  0.00            
ATOM    249  C2  DG  X   8       2.005   0.374  -2.624  0.00  0.00            
ATOM    250  N2  DG  X   8       1.331  -0.200  -3.613  0.00  0.00            
ATOM    251  H21 DG  X   8       0.416  -0.572  -3.405  0.00  0.00            
ATOM    252  H22 DG  X   8       1.848  -0.393  -4.458  0.00  0.00            
ATOM    253  N3  DG  X   8       3.246   0.788  -2.849  0.00  0.00            
ATOM    254  C4  DG  X   8       3.710   1.446  -1.729  0.00  0.00            
ATOM    255  C3' DG  X   8       8.131   1.765  -3.300  0.00  0.00            
ATOM    256  H3' DG  X   8       8.857   2.561  -3.463  0.00  0.00            
ATOM    257  C2' DG  X   8       6.801   2.355  -3.025  0.00  0.00            
ATOM    258 H2'1 DG  X   8       6.789   3.262  -2.421  0.00  0.00            
ATOM    259 H2'2 DG  X   8       6.295   2.446  -3.987  0.00  0.00            
ATOM    260  O3' DG  X   8       7.994   0.887  -4.432  0.00  0.00            
ATOM    261  P   DC  X   9       9.199   0.632  -5.448  0.00  0.00            
ATOM    262  O1P DC  X   9      10.399   0.405  -4.677  0.00  0.00            
ATOM    263  O2P DC  X   9       9.205   1.779  -6.437  0.00  0.00            
ATOM    264  O5' DC  X   9       8.798  -0.665  -6.343  0.00  0.00            
ATOM    265  C5' DC  X   9       8.905  -2.029  -5.917  0.00  0.00            
ATOM    266 H5'1 DC  X   9       8.168  -2.355  -5.184  0.00  0.00            
ATOM    267 H5'2 DC  X   9       9.862  -2.183  -5.418  0.00  0.00            
ATOM    268  C4' DC  X   9       8.971  -3.105  -7.079  0.00  0.00            
ATOM    269  H4' DC  X   9       9.031  -4.085  -6.606  0.00  0.00            
ATOM    270  O4' DC  X   9       7.802  -3.140  -7.964  0.00  0.00            
ATOM    271  C1' DC  X   9       8.302  -3.333  -9.239  0.00  0.00            
ATOM    272  H1' DC  X   9       8.602  -4.364  -9.427  0.00  0.00            
ATOM    273  N1  DC  X   9       7.336  -2.836 -10.265  0.00  0.00            
ATOM    274  C6  DC  X   9       6.388  -1.963  -9.827  0.00  0.00            
ATOM    275  H6  DC  X   9       6.308  -1.707  -8.781  0.00  0.00            
ATOM    276  C5  DC  X   9       5.494  -1.462 -10.739  0.00  0.00            
ATOM    277  H5  DC  X   9       4.757  -0.767 -10.365  0.00  0.00            
ATOM    278  C4  DC  X   9       5.592  -1.923 -12.067  0.00  0.00            
ATOM    279  N4  DC  X   9       4.913  -1.264 -12.998  0.00  0.00            
ATOM    280  H41 DC  X   9       5.051  -1.447 -13.982  0.00  0.00            
ATOM    281  H42 DC  X   9       4.265  -0.550 -12.695  0.00  0.00            
ATOM    282  N3  DC  X   9       6.449  -2.824 -12.492  0.00  0.00            
ATOM    283  C2  DC  X   9       7.252  -3.379 -11.546  0.00  0.00            
ATOM    284  O2  DC  X   9       8.048  -4.282 -11.903  0.00  0.00            
ATOM    285  C3' DC  X   9      10.189  -2.708  -7.963  0.00  0.00            
ATOM    286  H3' DC  X   9      10.695  -1.853  -7.515  0.00  0.00            
ATOM    287  C2' DC  X   9       9.520  -2.434  -9.220  0.00  0.00            
ATOM    288 H2'1 DC  X   9       9.163  -1.419  -9.394  0.00  0.00            
ATOM    289 H2'2 DC  X   9      10.173  -2.569 -10.082  0.00  0.00            
ATOM    290  O3' DC  X   9      11.086  -3.764  -8.268  0.00  0.00            
ATOM    291  P   DG  X  10      12.154  -4.311  -7.185  0.00  0.00            
ATOM    292  O1P DG  X  10      12.173  -3.322  -6.142  0.00  0.00            
ATOM    293  O2P DG  X  10      13.393  -4.705  -7.877  0.00  0.00            
ATOM    294  O5' DG  X  10      11.473  -5.702  -6.630  0.00  0.00            
ATOM    295  C5' DG  X  10      11.817  -7.019  -7.130  0.00  0.00            
ATOM    296 H5'1 DG  X  10      12.762  -7.327  -6.684  0.00  0.00            
ATOM    297 H5'2 DG  X  10      12.039  -6.885  -8.188  0.00  0.00            
ATOM    298  C4' DG  X  10      10.623  -7.944  -6.949  0.00  0.00            
ATOM    299  H4' DG  X  10      10.857  -8.927  -7.359  0.00  0.00            
ATOM    300  O4' DG  X  10      10.288  -7.989  -5.578  0.00  0.00            
ATOM    301  C1' DG  X  10       8.875  -8.088  -5.413  0.00  0.00            
ATOM    302  H1' DG  X  10       8.562  -9.108  -5.638  0.00  0.00            
ATOM    303  N9  DG  X  10       8.429  -7.784  -4.030  0.00  0.00            
ATOM    304  C8  DG  X  10       8.481  -6.630  -3.280  0.00  0.00            
ATOM    305  H8  DG  X  10       8.828  -5.692  -3.685  0.00  0.00            
ATOM    306  N7  DG  X  10       8.241  -6.793  -1.980  0.00  0.00            
ATOM    307  C5  DG  X  10       7.836  -8.088  -1.945  0.00  0.00            
ATOM    308  C6  DG  X  10       7.294  -8.844  -0.829  0.00  0.00            
ATOM    309  O6  DG  X  10       7.049  -8.395   0.323  0.00  0.00            
ATOM    310  N1  DG  X  10       6.989 -10.171  -1.162  0.00  0.00            
ATOM    311  H1  DG  X  10       6.472 -10.659  -0.444  0.00  0.00            
ATOM    312  C2  DG  X  10       7.081 -10.664  -2.400  0.00  0.00            
ATOM    313  N2  DG  X  10       6.412 -11.827  -2.775  0.00  0.00            
ATOM    314  H21 DG  X  10       5.923 -12.390  -2.094  0.00  0.00            
ATOM    315  H22 DG  X  10       6.637 -12.132  -3.711  0.00  0.00            
ATOM    316  N3  DG  X  10       7.600 -10.014  -3.459  0.00  0.00            
ATOM    317  C4  DG  X  10       7.950  -8.725  -3.191  0.00  0.00            
ATOM    318  C3' DG  X  10       9.330  -7.398  -7.647  0.00  0.00            
ATOM    319  H3' DG  X  10       9.501  -6.471  -8.193  0.00  0.00            
ATOM    320  C2' DG  X  10       8.442  -7.167  -6.491  0.00  0.00            
ATOM    321 H2'1 DG  X  10       8.542  -6.135  -6.153  0.00  0.00            
ATOM    322 H2'2 DG  X  10       7.423  -7.367  -6.824  0.00  0.00            
ATOM    323  O3' DG  X  10       8.603  -8.348  -8.455  0.00  0.00            
ATOM    324  P   DC  X  11       8.984  -8.705  -9.907  0.00  0.00            
ATOM    325  O1P DC  X  11       9.058 -10.157 -10.080  0.00  0.00            
ATOM    326  O2P DC  X  11      10.077  -7.806 -10.286  0.00  0.00            
ATOM    327  O5' DC  X  11       7.652  -8.244 -10.745  0.00  0.00            
ATOM    328  C5' DC  X  11       7.279  -8.742 -12.000  0.00  0.00            
ATOM    329 H5'1 DC  X  11       7.647  -9.749 -12.197  0.00  0.00            
ATOM    330 H5'2 DC  X  11       7.640  -8.050 -12.760  0.00  0.00            
ATOM    331  C4' DC  X  11       5.721  -8.962 -12.143  0.00  0.00            
ATOM    332  H4' DC  X  11       5.472  -9.408 -13.105  0.00  0.00            
ATOM    333  O4' DC  X  11       5.249  -9.888 -11.159  0.00  0.00            
ATOM    334  C1' DC  X  11       4.393  -9.126 -10.248  0.00  0.00            
ATOM    335  H1' DC  X  11       3.348  -9.209 -10.545  0.00  0.00            
ATOM    336  N1  DC  X  11       4.475  -9.656  -8.891  0.00  0.00            
ATOM    337  C6  DC  X  11       5.385  -9.103  -7.974  0.00  0.00            
ATOM    338  H6  DC  X  11       6.184  -8.464  -8.319  0.00  0.00            
ATOM    339  C5  DC  X  11       5.320  -9.472  -6.669  0.00  0.00            
ATOM    340  H5  DC  X  11       6.036  -9.010  -6.005  0.00  0.00            
ATOM    341  C4  DC  X  11       4.357 -10.453  -6.275  0.00  0.00            
ATOM    342  N4  DC  X  11       4.186 -10.867  -5.083  0.00  0.00            
ATOM    343  H41 DC  X  11       3.254 -11.241  -4.982  0.00  0.00            
ATOM    344  H42 DC  X  11       4.740 -10.455  -4.345  0.00  0.00            
ATOM    345  N3  DC  X  11       3.350 -10.775  -7.117  0.00  0.00            
ATOM    346  C2  DC  X  11       3.402 -10.427  -8.439  0.00  0.00            
ATOM    347  O2  DC  X  11       2.608 -10.962  -9.130  0.00  0.00            
ATOM    348  C3' DC  X  11       4.992  -7.702 -11.931  0.00  0.00            
ATOM    349  H3' DC  X  11       5.575  -6.809 -12.159  0.00  0.00            
ATOM    350  C2' DC  X  11       4.672  -7.681 -10.413  0.00  0.00            
ATOM    351 H2'1 DC  X  11       5.558  -7.354  -9.868  0.00  0.00            
ATOM    352 H2'2 DC  X  11       3.828  -7.058 -10.118  0.00  0.00            
ATOM    353  O3' DC  X  11       3.777  -7.851 -12.626  0.00  0.00            
ATOM    354  P   DT  X  12       2.731  -6.673 -12.888  0.00  0.00            
ATOM    355  O1P DT  X  12       1.983  -6.967 -14.111  0.00  0.00            
ATOM    356  O2P DT  X  12       3.518  -5.445 -12.876  0.00  0.00            
ATOM    357  O5' DT  X  12       1.819  -6.639 -11.633  0.00  0.00            
ATOM    358  C5' DT  X  12       0.947  -7.638 -11.301  0.00  0.00            
ATOM    359 H5'1 DT  X  12       1.583  -8.512 -11.445  0.00  0.00            
ATOM    360 H5'2 DT  X  12       0.151  -7.735 -12.040  0.00  0.00            
ATOM    361  C4' DT  X  12       0.382  -7.643  -9.868  0.00  0.00            
ATOM    362  H4' DT  X  12      -0.219  -8.552  -9.885  0.00  0.00            
ATOM    363  O4' DT  X  12       1.440  -7.788  -8.960  0.00  0.00            
ATOM    364  C1' DT  X  12       1.077  -7.096  -7.801  0.00  0.00            
ATOM    365  H1' DT  X  12       0.427  -7.787  -7.265  0.00  0.00            
ATOM    366  N1  DT  X  12       2.263  -6.847  -6.898  0.00  0.00            
ATOM    367  C6  DT  X  12       3.274  -5.956  -7.241  0.00  0.00            
ATOM    368  H6  DT  X  12       3.221  -5.376  -8.151  0.00  0.00            
ATOM    369  C5  DT  X  12       4.400  -5.879  -6.509  0.00  0.00            
ATOM    370  C7  DT  X  12       5.518  -4.806  -6.920  0.00  0.00            
ATOM    371  H71 DT  X  12       5.811  -4.174  -6.081  0.00  0.00            
ATOM    372  H72 DT  X  12       6.362  -5.381  -7.300  0.00  0.00            
ATOM    373  H73 DT  X  12       5.173  -4.141  -7.712  0.00  0.00            
ATOM    374  C4  DT  X  12       4.554  -6.593  -5.268  0.00  0.00            
ATOM    375  O4  DT  X  12       5.522  -6.588  -4.515  0.00  0.00            
ATOM    376  N3  DT  X  12       3.500  -7.480  -4.969  0.00  0.00            
ATOM    377  H3  DT  X  12       3.489  -7.840  -4.025  0.00  0.00            
ATOM    378  C2  DT  X  12       2.443  -7.739  -5.768  0.00  0.00            
ATOM    379  O2  DT  X  12       1.700  -8.674  -5.379  0.00  0.00            
ATOM    380  C3' DT  X  12      -0.472  -6.455  -9.496  0.00  0.00            
ATOM    381  H3' DT  X  12      -0.500  -5.712 -10.293  0.00  0.00            
ATOM    382  C2' DT  X  12       0.249  -5.941  -8.240  0.00  0.00            
ATOM    383 H2'1 DT  X  12       0.934  -5.149  -8.540  0.00  0.00            
ATOM    384 H2'2 DT  X  12      -0.422  -5.724  -7.409  0.00  0.00            
ATOM    385  O3' DT  X  12      -1.865  -6.761  -9.103  0.00  0.00            
ATOM    386  P   DG  X  13      -3.009  -7.314 -10.087  0.00  0.00            
ATOM    387  O1P DG  X  13      -3.137  -8.812 -10.053  0.00  0.00            
ATOM    388  O2P DG  X  13      -2.857  -6.571 -11.341  0.00  0.00            
ATOM    389  O5' DG  X  13      -4.261  -6.771  -9.176  0.00  0.00            
ATOM    390  C5' DG  X  13      -4.675  -5.382  -9.277  0.00  0.00            
ATOM    391 H5'1 DG  X  13      -5.059  -5.110 -10.260  0.00  0.00            
ATOM    392 H5'2 DG  X  13      -3.807  -4.855  -8.881  0.00  0.00            
ATOM    393  C4' DG  X  13      -5.827  -5.088  -8.274  0.00  0.00            
ATOM    394  H4' DG  X  13      -6.792  -5.505  -8.565  0.00  0.00            
ATOM    395  O4' DG  X  13      -5.302  -5.596  -7.047  0.00  0.00            
ATOM    396  C1' DG  X  13      -5.209  -4.484  -6.183  0.00  0.00            
ATOM    397  H1' DG  X  13      -6.092  -4.513  -5.544  0.00  0.00            
ATOM    398  N9  DG  X  13      -4.073  -4.702  -5.311  0.00  0.00            
ATOM    399  C8  DG  X  13      -2.743  -4.523  -5.602  0.00  0.00            
ATOM    400  H8  DG  X  13      -2.354  -4.218  -6.563  0.00  0.00            
ATOM    401  N7  DG  X  13      -1.912  -4.669  -4.580  0.00  0.00            
ATOM    402  C5  DG  X  13      -2.802  -4.981  -3.561  0.00  0.00            
ATOM    403  C6  DG  X  13      -2.596  -5.307  -2.146  0.00  0.00            
ATOM    404  O6  DG  X  13      -1.559  -5.373  -1.600  0.00  0.00            
ATOM    405  N1  DG  X  13      -3.751  -5.514  -1.459  0.00  0.00            
ATOM    406  H1  DG  X  13      -3.779  -5.670  -0.462  0.00  0.00            
ATOM    407  C2  DG  X  13      -4.969  -5.468  -1.971  0.00  0.00            
ATOM    408  N2  DG  X  13      -5.954  -5.780  -1.116  0.00  0.00            
ATOM    409  H21 DG  X  13      -5.627  -6.204  -0.260  0.00  0.00            
ATOM    410  H22 DG  X  13      -6.909  -5.641  -1.414  0.00  0.00            
ATOM    411  N3  DG  X  13      -5.255  -5.129  -3.174  0.00  0.00            
ATOM    412  C4  DG  X  13      -4.098  -4.986  -3.949  0.00  0.00            
ATOM    413  C3' DG  X  13      -5.957  -3.554  -8.243  0.00  0.00            
ATOM    414  H3' DG  X  13      -5.545  -3.082  -9.134  0.00  0.00            
ATOM    415  C2' DG  X  13      -5.160  -3.200  -7.013  0.00  0.00            
ATOM    416 H2'1 DG  X  13      -4.146  -2.930  -7.309  0.00  0.00            
ATOM    417 H2'2 DG  X  13      -5.672  -2.393  -6.490  0.00  0.00            
ATOM    418  O3' DG  X  13      -7.344  -3.227  -8.010  0.00  0.00            
ATOM    419  P   DG  X  14      -8.081  -1.895  -8.538  0.00  0.00            
ATOM    420  O1P DG  X  14      -9.522  -2.170  -8.590  0.00  0.00            
ATOM    421  O2P DG  X  14      -7.304  -1.426  -9.725  0.00  0.00            
ATOM    422  O5' DG  X  14      -7.811  -0.975  -7.219  0.00  0.00            
ATOM    423  C5' DG  X  14      -8.467  -1.187  -6.028  0.00  0.00            
ATOM    424 H5'1 DG  X  14      -8.315  -2.214  -5.696  0.00  0.00            
ATOM    425 H5'2 DG  X  14      -9.535  -0.974  -5.984  0.00  0.00            
ATOM    426  C4' DG  X  14      -7.976  -0.135  -4.993  0.00  0.00            
ATOM    427  H4' DG  X  14      -8.688  -0.082  -4.169  0.00  0.00            
ATOM    428  O4' DG  X  14      -6.722  -0.590  -4.422  0.00  0.00            
ATOM    429  C1' DG  X  14      -5.719   0.479  -4.423  0.00  0.00            
ATOM    430  H1' DG  X  14      -6.001   1.161  -3.621  0.00  0.00            
ATOM    431  N9  DG  X  14      -4.373  -0.103  -4.351  0.00  0.00            
ATOM    432  C8  DG  X  14      -3.230   0.080  -5.081  0.00  0.00            
ATOM    433  H8  DG  X  14      -3.274   0.575  -6.040  0.00  0.00            
ATOM    434  N7  DG  X  14      -2.113  -0.304  -4.559  0.00  0.00            
ATOM    435  C5  DG  X  14      -2.562  -1.027  -3.443  0.00  0.00            
ATOM    436  C6  DG  X  14      -1.939  -1.759  -2.414  0.00  0.00            
ATOM    437  O6  DG  X  14      -0.716  -1.839  -2.172  0.00  0.00            
ATOM    438  N1  DG  X  14      -2.739  -2.216  -1.424  0.00  0.00            
ATOM    439  H1  DG  X  14      -2.386  -2.931  -0.805  0.00  0.00            
ATOM    440  C2  DG  X  14      -4.026  -1.911  -1.319  0.00  0.00            
ATOM    441  N2  DG  X  14      -4.632  -2.362  -0.243  0.00  0.00            
ATOM    442  H21 DG  X  14      -4.220  -2.877   0.522  0.00  0.00            
ATOM    443  H22 DG  X  14      -5.638  -2.266  -0.261  0.00  0.00            
ATOM    444  N3  DG  X  14      -4.735  -1.377  -2.237  0.00  0.00            
ATOM    445  C4  DG  X  14      -3.967  -0.935  -3.308  0.00  0.00            
ATOM    446  C3' DG  X  14      -7.665   1.266  -5.569  0.00  0.00            
ATOM    447  H3' DG  X  14      -8.147   1.389  -6.539  0.00  0.00            
ATOM    448  C2' DG  X  14      -6.139   1.037  -5.721  0.00  0.00            
ATOM    449 H2'1 DG  X  14      -5.831   0.303  -6.466  0.00  0.00            
ATOM    450 H2'2 DG  X  14      -5.571   1.965  -5.785  0.00  0.00            
ATOM    451  O3' DG  X  14      -7.880   2.436  -4.771  0.00  0.00            
ATOM    452  P   DG  X  15      -9.405   2.848  -4.453  0.00  0.00            
ATOM    453  O1P DG  X  15     -10.272   2.267  -5.480  0.00  0.00            
ATOM    454  O2P DG  X  15      -9.416   4.335  -4.211  0.00  0.00            
ATOM    455  O5' DG  X  15      -9.575   2.093  -3.041  0.00  0.00            
ATOM    456  C5' DG  X  15     -10.842   1.458  -2.739  0.00  0.00            
ATOM    457 H5'1 DG  X  15     -11.081   0.808  -3.581  0.00  0.00            
ATOM    458 H5'2 DG  X  15     -11.638   2.202  -2.767  0.00  0.00            
ATOM    459  C4' DG  X  15     -10.845   0.862  -1.338  0.00  0.00            
ATOM    460  H4' DG  X  15     -11.711   0.200  -1.344  0.00  0.00            
ATOM    461  O4' DG  X  15      -9.808  -0.028  -1.100  0.00  0.00            
ATOM    462  C1' DG  X  15      -9.300   0.111   0.229  0.00  0.00            
ATOM    463  H1' DG  X  15      -9.273  -0.867   0.708  0.00  0.00            
ATOM    464  N9  DG  X  15      -7.869   0.650   0.166  0.00  0.00            
ATOM    465  C8  DG  X  15      -7.248   1.403  -0.783  0.00  0.00            
ATOM    466  H8  DG  X  15      -7.805   1.849  -1.594  0.00  0.00            
ATOM    467  N7  DG  X  15      -5.998   1.612  -0.575  0.00  0.00            
ATOM    468  C5  DG  X  15      -5.663   0.902   0.600  0.00  0.00            
ATOM    469  C6  DG  X  15      -4.432   0.677   1.245  0.00  0.00            
ATOM    470  O6  DG  X  15      -3.259   1.014   0.977  0.00  0.00            
ATOM    471  N1  DG  X  15      -4.524  -0.155   2.363  0.00  0.00            
ATOM    472  H1  DG  X  15      -3.658  -0.322   2.856  0.00  0.00            
ATOM    473  C2  DG  X  15      -5.710  -0.624   2.815  0.00  0.00            
ATOM    474  N2  DG  X  15      -5.732  -1.247   3.986  0.00  0.00            
ATOM    475  H21 DG  X  15      -4.883  -1.546   4.444  0.00  0.00            
ATOM    476  H22 DG  X  15      -6.626  -1.359   4.443  0.00  0.00            
ATOM    477  N3  DG  X  15      -6.905  -0.366   2.274  0.00  0.00            
ATOM    478  C4  DG  X  15      -6.891   0.351   1.108  0.00  0.00            
ATOM    479  C3' DG  X  15     -10.847   1.842  -0.196  0.00  0.00            
ATOM    480  H3' DG  X  15     -10.333   2.784  -0.389  0.00  0.00            
ATOM    481  C2' DG  X  15     -10.200   1.115   0.946  0.00  0.00            
ATOM    482 H2'1 DG  X  15      -9.714   1.937   1.471  0.00  0.00            
ATOM    483 H2'2 DG  X  15     -10.945   0.600   1.553  0.00  0.00            
ATOM    484  O3' DG  X  15     -12.206   2.177   0.206  0.00  0.00            
ATOM    485  P   DA  X  16     -12.722   3.496   0.908  0.00  0.00            
ATOM    486  O1P DA  X  16     -14.098   3.237   1.330  0.00  0.00            
ATOM    487  O2P DA  X  16     -12.445   4.552  -0.092  0.00  0.00            
ATOM    488  O5' DA  X  16     -11.850   3.720   2.162  0.00  0.00            
ATOM    489  C5' DA  X  16     -12.093   3.014   3.365  0.00  0.00            
ATOM    490 H5'1 DA  X  16     -12.154   1.954   3.118  0.00  0.00            
ATOM    491 H5'2 DA  X  16     -13.030   3.302   3.841  0.00  0.00            
ATOM    492  C4' DA  X  16     -11.059   3.234   4.391  0.00  0.00            
ATOM    493  H4' DA  X  16     -11.163   2.390   5.073  0.00  0.00            
ATOM    494  O4' DA  X  16      -9.859   3.126   3.763  0.00  0.00            
ATOM    495  C1' DA  X  16      -9.203   4.397   3.704  0.00  0.00            
ATOM    496  H1' DA  X  16      -8.416   4.399   4.458  0.00  0.00            
ATOM    497  N9  DA  X  16      -8.649   4.635   2.316  0.00  0.00            
ATOM    498  C8  DA  X  16      -9.339   5.188   1.282  0.00  0.00            
ATOM    499  H8  DA  X  16     -10.399   5.380   1.366  0.00  0.00            
ATOM    500  N7  DA  X  16      -8.636   5.403   0.163  0.00  0.00            
ATOM    501  C5  DA  X  16      -7.389   4.949   0.529  0.00  0.00            
ATOM    502  C6  DA  X  16      -6.098   4.960  -0.057  0.00  0.00            
ATOM    503  N6  DA  X  16      -5.929   5.473  -1.288  0.00  0.00            
ATOM    504  H61 DA  X  16      -4.999   5.585  -1.664  0.00  0.00            
ATOM    505  H62 DA  X  16      -6.738   5.724  -1.839  0.00  0.00            
ATOM    506  N1  DA  X  16      -5.025   4.611   0.595  0.00  0.00            
ATOM    507  C2  DA  X  16      -5.237   4.163   1.805  0.00  0.00            
ATOM    508  H2  DA  X  16      -4.269   3.898   2.205  0.00  0.00            
ATOM    509  N3  DA  X  16      -6.343   4.047   2.560  0.00  0.00            
ATOM    510  C4  DA  X  16      -7.386   4.545   1.871  0.00  0.00            
ATOM    511  C3' DA  X  16     -11.145   4.577   5.073  0.00  0.00            
ATOM    512  H3' DA  X  16     -12.136   5.022   5.160  0.00  0.00            
ATOM    513  C2' DA  X  16     -10.321   5.454   4.129  0.00  0.00            
ATOM    514 H2'1 DA  X  16     -11.034   5.783   3.373  0.00  0.00            
ATOM    515 H2'2 DA  X  16      -9.838   6.264   4.676  0.00  0.00            
ATOM    516  O3' DA  X  16     -10.491   4.361   6.282  0.00  0.00            
ATOM    517  P   DG  X  17     -10.507   5.483   7.344  0.00  0.00            
ATOM    518  O1P DG  X  17     -10.584   4.857   8.698  0.00  0.00            
ATOM    519  O2P DG  X  17     -11.517   6.504   6.932  0.00  0.00            
ATOM    520  O5' DG  X  17      -9.046   6.099   7.040  0.00  0.00            
ATOM    521  C5' DG  X  17      -7.883   5.272   7.142  0.00  0.00            
ATOM    522 H5'1 DG  X  17      -8.006   4.348   6.577  0.00  0.00            
ATOM    523 H5'2 DG  X  17      -7.565   5.073   8.166  0.00  0.00            
ATOM    524  C4' DG  X  17      -6.679   5.984   6.457  0.00  0.00            
ATOM    525  H4' DG  X  17      -5.904   5.234   6.615  0.00  0.00            
ATOM    526  O4' DG  X  17      -6.807   6.322   5.095  0.00  0.00            
ATOM    527  C1' DG  X  17      -6.528   7.724   4.892  0.00  0.00            
ATOM    528  H1' DG  X  17      -5.503   7.930   4.585  0.00  0.00            
ATOM    529  N9  DG  X  17      -7.408   8.313   3.863  0.00  0.00            
ATOM    530  C8  DG  X  17      -8.679   8.781   3.947  0.00  0.00            
ATOM    531  H8  DG  X  17      -9.265   8.631   4.842  0.00  0.00            
ATOM    532  N7  DG  X  17      -9.237   9.099   2.766  0.00  0.00            
ATOM    533  C5  DG  X  17      -8.117   8.905   1.910  0.00  0.00            
ATOM    534  C6  DG  X  17      -7.960   9.098   0.497  0.00  0.00            
ATOM    535  O6  DG  X  17      -8.726   9.683  -0.298  0.00  0.00            
ATOM    536  N1  DG  X  17      -6.782   8.650  -0.027  0.00  0.00            
ATOM    537  H1  DG  X  17      -6.758   8.873  -1.011  0.00  0.00            
ATOM    538  C2  DG  X  17      -5.766   8.386   0.796  0.00  0.00            
ATOM    539  N2  DG  X  17      -4.617   8.193   0.267  0.00  0.00            
ATOM    540  H21 DG  X  17      -4.658   8.063  -0.734  0.00  0.00            
ATOM    541  H22 DG  X  17      -3.840   7.964   0.869  0.00  0.00            
ATOM    542  N3  DG  X  17      -5.814   8.109   2.038  0.00  0.00            
ATOM    543  C4  DG  X  17      -7.041   8.391   2.540  0.00  0.00            
ATOM    544  C3' DG  X  17      -6.242   7.316   7.166  0.00  0.00            
ATOM    545  H3' DG  X  17      -6.615   7.485   8.176  0.00  0.00            
ATOM    546  C2' DG  X  17      -6.796   8.362   6.176  0.00  0.00            
ATOM    547 H2'1 DG  X  17      -7.837   8.446   6.487  0.00  0.00            
ATOM    548 H2'2 DG  X  17      -6.306   9.307   6.411  0.00  0.00            
ATOM    549  O3' DG  X  17      -4.805   7.369   7.313  0.00  0.00            
ATOM    550  P   DG  X  18      -4.012   8.640   8.029  0.00  0.00            
ATOM    551  O1P DG  X  18      -2.775   8.216   8.654  0.00  0.00            
ATOM    552  O2P DG  X  18      -4.965   9.355   8.932  0.00  0.00            
ATOM    553  O5' DG  X  18      -3.690   9.605   6.815  0.00  0.00            
ATOM    554  C5' DG  X  18      -3.106   9.064   5.633  0.00  0.00            
ATOM    555 H5'1 DG  X  18      -3.606   8.121   5.412  0.00  0.00            
ATOM    556 H5'2 DG  X  18      -2.062   8.800   5.806  0.00  0.00            
ATOM    557  C4' DG  X  18      -3.168  10.007   4.347  0.00  0.00            
ATOM    558  H4' DG  X  18      -2.593   9.492   3.577  0.00  0.00            
ATOM    559  O4' DG  X  18      -4.476  10.085   3.972  0.00  0.00            
ATOM    560  C1' DG  X  18      -4.708  11.319   3.379  0.00  0.00            
ATOM    561  H1' DG  X  18      -4.328  11.351   2.358  0.00  0.00            
ATOM    562  N9  DG  X  18      -6.138  11.613   3.364  0.00  0.00            
ATOM    563  C8  DG  X  18      -7.083  11.718   4.360  0.00  0.00            
ATOM    564  H8  DG  X  18      -6.845  11.498   5.391  0.00  0.00            
ATOM    565  N7  DG  X  18      -8.295  12.209   3.952  0.00  0.00            
ATOM    566  C5  DG  X  18      -8.065  12.353   2.572  0.00  0.00            
ATOM    567  C6  DG  X  18      -8.961  12.887   1.511  0.00  0.00            
ATOM    568  O6  DG  X  18     -10.095  13.303   1.558  0.00  0.00            
ATOM    569  N1  DG  X  18      -8.384  12.740   0.271  0.00  0.00            
ATOM    570  H1  DG  X  18      -8.936  12.869  -0.565  0.00  0.00            
ATOM    571  C2  DG  X  18      -7.126  12.415  -0.014  0.00  0.00            
ATOM    572  N2  DG  X  18      -6.802  12.565  -1.279  0.00  0.00            
ATOM    573  H21 DG  X  18      -7.548  12.834  -1.904  0.00  0.00            
ATOM    574  H22 DG  X  18      -5.833  12.520  -1.561  0.00  0.00            
ATOM    575  N3  DG  X  18      -6.238  12.060   0.875  0.00  0.00            
ATOM    576  C4  DG  X  18      -6.778  12.001   2.214  0.00  0.00            
ATOM    577  C3' DG  X  18      -2.618  11.451   4.497  0.00  0.00            
ATOM    578  H3' DG  X  18      -2.222  11.471   5.512  0.00  0.00            
ATOM    579  C2' DG  X  18      -3.864  12.280   4.220  0.00  0.00            
ATOM    580 H2'1 DG  X  18      -4.313  12.512   5.186  0.00  0.00            
ATOM    581 H2'2 DG  X  18      -3.624  13.175   3.647  0.00  0.00            
ATOM    582  O3' DG  X  18      -1.765  11.668   3.420  0.00  0.00            
ATOM    583  P   DA  X  19      -0.305  12.265   3.595  0.00  0.00            
ATOM    584  O1P DA  X  19      -0.212  12.748   5.044  0.00  0.00            
ATOM    585  O2P DA  X  19      -0.036  13.135   2.468  0.00  0.00            
ATOM    586  O5' DA  X  19       0.554  10.981   3.353  0.00  0.00            
ATOM    587  C5' DA  X  19       0.678  10.451   2.029  0.00  0.00            
ATOM    588 H5'1 DA  X  19       0.847  11.213   1.268  0.00  0.00            
ATOM    589 H5'2 DA  X  19      -0.262   9.955   1.787  0.00  0.00            
ATOM    590  C4' DA  X  19       1.891   9.535   2.013  0.00  0.00            
ATOM    591  H4' DA  X  19       2.721  10.072   2.473  0.00  0.00            
ATOM    592  O4' DA  X  19       1.621   8.353   2.792  0.00  0.00            
ATOM    593  C1' DA  X  19       1.347   7.198   2.051  0.00  0.00            
ATOM    594  H1' DA  X  19       1.735   6.249   2.423  0.00  0.00            
ATOM    595  N9  DA  X  19      -0.130   7.162   2.292  0.00  0.00            
ATOM    596  C8  DA  X  19      -1.191   7.401   1.449  0.00  0.00            
ATOM    597  H8  DA  X  19      -1.096   7.821   0.459  0.00  0.00            
ATOM    598  N7  DA  X  19      -2.341   7.056   1.923  0.00  0.00            
ATOM    599  C5  DA  X  19      -1.987   6.406   3.084  0.00  0.00            
ATOM    600  C6  DA  X  19      -2.716   5.806   4.126  0.00  0.00            
ATOM    601  N6  DA  X  19      -4.005   5.731   4.101  0.00  0.00            
ATOM    602  H61 DA  X  19      -4.545   5.549   4.934  0.00  0.00            
ATOM    603  H62 DA  X  19      -4.447   6.217   3.334  0.00  0.00            
ATOM    604  N1  DA  X  19      -2.091   5.321   5.237  0.00  0.00            
ATOM    605  C2  DA  X  19      -0.781   5.487   5.360  0.00  0.00            
ATOM    606  H2  DA  X  19      -0.179   5.049   6.142  0.00  0.00            
ATOM    607  N3  DA  X  19       0.048   6.045   4.469  0.00  0.00            
ATOM    608  C4  DA  X  19      -0.627   6.478   3.372  0.00  0.00            
ATOM    609  C3' DA  X  19       2.275   9.041   0.649  0.00  0.00            
ATOM    610  H3' DA  X  19       1.792   9.584  -0.164  0.00  0.00            
ATOM    611  C2' DA  X  19       1.770   7.616   0.615  0.00  0.00            
ATOM    612 H2'1 DA  X  19       0.939   7.519  -0.085  0.00  0.00            
ATOM    613 H2'2 DA  X  19       2.549   6.939   0.264  0.00  0.00            
ATOM    614  O3' DA  X  19       3.678   9.136   0.540  0.00  0.00            
ATOM    615  P   DG  X  20       4.240   9.620  -0.889  0.00  0.00            
ATOM    616  O1P DG  X  20       5.683   9.865  -0.758  0.00  0.00            
ATOM    617  O2P DG  X  20       3.360  10.622  -1.477  0.00  0.00            
ATOM    618  O5' DG  X  20       4.058   8.262  -1.723  0.00  0.00            
ATOM    619  C5' DG  X  20       4.922   7.127  -1.448  0.00  0.00            
ATOM    620 H5'1 DG  X  20       4.878   6.892  -0.384  0.00  0.00            
ATOM    621 H5'2 DG  X  20       5.951   7.394  -1.686  0.00  0.00            
ATOM    622  C4' DG  X  20       4.644   5.764  -2.227  0.00  0.00            
ATOM    623  H4' DG  X  20       5.438   5.034  -2.073  0.00  0.00            
ATOM    624  O4' DG  X  20       3.466   5.264  -1.667  0.00  0.00            
ATOM    625  C1' DG  X  20       2.477   5.033  -2.667  0.00  0.00            
ATOM    626  H1' DG  X  20       2.215   3.976  -2.618  0.00  0.00            
ATOM    627  N9  DG  X  20       1.207   5.916  -2.491  0.00  0.00            
ATOM    628  C8  DG  X  20       0.845   7.025  -3.232  0.00  0.00            
ATOM    629  H8  DG  X  20       1.432   7.497  -4.006  0.00  0.00            
ATOM    630  N7  DG  X  20      -0.440   7.280  -3.196  0.00  0.00            
ATOM    631  C5  DG  X  20      -0.919   6.302  -2.292  0.00  0.00            
ATOM    632  C6  DG  X  20      -2.330   6.085  -1.808  0.00  0.00            
ATOM    633  O6  DG  X  20      -3.384   6.653  -2.139  0.00  0.00            
ATOM    634  N1  DG  X  20      -2.353   5.156  -0.786  0.00  0.00            
ATOM    635  H1  DG  X  20      -3.207   4.993  -0.272  0.00  0.00            
ATOM    636  C2  DG  X  20      -1.236   4.423  -0.391  0.00  0.00            
ATOM    637  N2  DG  X  20      -1.436   3.403   0.416  0.00  0.00            
ATOM    638  H21 DG  X  20      -2.373   3.063   0.578  0.00  0.00            
ATOM    639  H22 DG  X  20      -0.708   2.705   0.460  0.00  0.00            
ATOM    640  N3  DG  X  20       0.012   4.601  -0.841  0.00  0.00            
ATOM    641  C4  DG  X  20       0.114   5.579  -1.752  0.00  0.00            
ATOM    642  C3' DG  X  20       4.317   6.065  -3.649  0.00  0.00            
ATOM    643  H3' DG  X  20       3.980   7.098  -3.727  0.00  0.00            
ATOM    644  C2' DG  X  20       3.170   5.149  -3.982  0.00  0.00            
ATOM    645 H2'1 DG  X  20       2.648   5.559  -4.846  0.00  0.00            
ATOM    646 H2'2 DG  X  20       3.526   4.130  -4.137  0.00  0.00            
ATOM    647  O3' DG  X  20       5.443   5.671  -4.407  0.00  0.00            
ATOM    648  P   DG  X  21       5.601   5.909  -5.961  0.00  0.00            
ATOM    649  O1P DG  X  21       7.036   5.604  -6.241  0.00  0.00            
ATOM    650  O2P DG  X  21       5.063   7.250  -6.306  0.00  0.00            
ATOM    651  O5' DG  X  21       4.803   4.741  -6.624  0.00  0.00            
ATOM    652  C5' DG  X  21       5.259   3.339  -6.594  0.00  0.00            
ATOM    653 H5'1 DG  X  21       5.120   2.884  -5.613  0.00  0.00            
ATOM    654 H5'2 DG  X  21       6.305   3.285  -6.896  0.00  0.00            
ATOM    655  C4' DG  X  21       4.495   2.532  -7.707  0.00  0.00            
ATOM    656  H4' DG  X  21       4.759   2.922  -8.690  0.00  0.00            
ATOM    657  O4' DG  X  21       5.009   1.216  -7.679  0.00  0.00            
ATOM    658  C1' DG  X  21       3.961   0.412  -7.098  0.00  0.00            
ATOM    659  H1' DG  X  21       3.582  -0.061  -8.005  0.00  0.00            
ATOM    660  N9  DG  X  21       4.324  -0.613  -6.122  0.00  0.00            
ATOM    661  C8  DG  X  21       5.524  -0.881  -5.432  0.00  0.00            
ATOM    662  H8  DG  X  21       6.368  -0.271  -5.718  0.00  0.00            
ATOM    663  N7  DG  X  21       5.461  -1.767  -4.478  0.00  0.00            
ATOM    664  C5  DG  X  21       4.173  -2.288  -4.630  0.00  0.00            
ATOM    665  C6  DG  X  21       3.514  -3.427  -4.001  0.00  0.00            
ATOM    666  O6  DG  X  21       3.967  -4.150  -3.089  0.00  0.00            
ATOM    667  N1  DG  X  21       2.321  -3.758  -4.634  0.00  0.00            
ATOM    668  H1  DG  X  21       1.696  -4.436  -4.223  0.00  0.00            
ATOM    669  C2  DG  X  21       1.756  -2.976  -5.545  0.00  0.00            
ATOM    670  N2  DG  X  21       0.456  -3.189  -5.696  0.00  0.00            
ATOM    671  H21 DG  X  21      -0.063  -3.926  -5.240  0.00  0.00            
ATOM    672  H22 DG  X  21      -0.015  -2.510  -6.275  0.00  0.00            
ATOM    673  N3  DG  X  21       2.296  -1.911  -6.075  0.00  0.00            
ATOM    674  C4  DG  X  21       3.468  -1.601  -5.622  0.00  0.00            
ATOM    675  C3' DG  X  21       2.944   2.453  -7.480  0.00  0.00            
ATOM    676  H3' DG  X  21       2.461   3.350  -7.094  0.00  0.00            
ATOM    677  C2' DG  X  21       2.975   1.349  -6.437  0.00  0.00            
ATOM    678 H2'1 DG  X  21       3.293   1.761  -5.480  0.00  0.00            
ATOM    679 H2'2 DG  X  21       2.060   0.783  -6.260  0.00  0.00            
ATOM    680  O3' DG  X  21       2.322   2.084  -8.634  0.00  0.00            
ATOM    681  P   DG3 X  22       1.960   3.163  -9.782  0.00  0.00            
ATOM    682  O1P DG3 X  22       1.315   2.485 -10.946  0.00  0.00            
ATOM    683  O2P DG3 X  22       3.110   4.072 -10.057  0.00  0.00            
ATOM    684  O5' DG3 X  22       0.817   4.035  -9.142  0.00  0.00            
ATOM    685  C5' DG3 X  22      -0.434   4.405  -9.685  0.00  0.00            
ATOM    686 H5'1 DG3 X  22      -0.956   3.551 -10.118  0.00  0.00            
ATOM    687 H5'2 DG3 X  22      -0.302   5.131 -10.487  0.00  0.00            
ATOM    688  C4' DG3 X  22      -1.378   5.099  -8.630  0.00  0.00            
ATOM    689  H4' DG3 X  22      -2.305   5.461  -9.073  0.00  0.00            
ATOM    690  O4' DG3 X  22      -1.682   4.194  -7.588  0.00  0.00            
ATOM    691  C1' DG3 X  22      -1.421   4.961  -6.319  0.00  0.00            
ATOM    692  H1' DG3 X  22      -2.295   5.583  -6.127  0.00  0.00            
ATOM    693  N9  DG3 X  22      -1.138   3.910  -5.201  0.00  0.00            
ATOM    694  C8  DG3 X  22       0.118   3.447  -4.885  0.00  0.00            
ATOM    695  H8  DG3 X  22       0.927   3.525  -5.597  0.00  0.00            
ATOM    696  N7  DG3 X  22       0.126   2.712  -3.763  0.00  0.00            
ATOM    697  C5  DG3 X  22      -1.223   2.587  -3.467  0.00  0.00            
ATOM    698  C6  DG3 X  22      -1.880   1.990  -2.308  0.00  0.00            
ATOM    699  O6  DG3 X  22      -1.493   1.247  -1.433  0.00  0.00            
ATOM    700  N1  DG3 X  22      -3.211   2.406  -2.173  0.00  0.00            
ATOM    701  H1  DG3 X  22      -3.655   1.951  -1.388  0.00  0.00            
ATOM    702  C2  DG3 X  22      -3.840   3.223  -3.045  0.00  0.00            
ATOM    703  N2  DG3 X  22      -5.111   3.154  -3.016  0.00  0.00            
ATOM    704  H21 DG3 X  22      -5.405   2.671  -2.179  0.00  0.00            
ATOM    705  H22 DG3 X  22      -5.726   3.797  -3.494  0.00  0.00            
ATOM    706  N3  DG3 X  22      -3.342   3.658  -4.205  0.00  0.00            
ATOM    707  C4  DG3 X  22      -2.021   3.397  -4.288  0.00  0.00            
ATOM    708  C3' DG3 X  22      -0.567   6.291  -8.030  0.00  0.00            
ATOM    709  H3' DG3 X  22       0.324   6.420  -8.644  0.00  0.00            
ATOM    710  C2' DG3 X  22      -0.194   5.914  -6.602  0.00  0.00            
ATOM    711 H2'1 DG3 X  22       0.810   5.490  -6.604  0.00  0.00            
ATOM    712 H2'2 DG3 X  22      -0.197   6.842  -6.031  0.00  0.00            
ATOM    713  O3' DG3 X  22      -1.215   7.571  -7.998  0.00  0.00            
ATOM    714  H3T DG3 X  22      -2.045   7.697  -7.532  0.00  0.00            
END
