# Supplementary material for: Extended molecular dynamics of a c-kit promoter quadruplex
Source: Nucleic Acids Res. 2015 Oct 10;43(18):8673–93. doi: 10.1093/nar/gkv785 (PMC4605300; doi:10.1093/nar/gkv785)
Supplement: SUPPLEMENTARY DATA [file supp_gkv785_nar-00989-f-2015-File018.zip]

Archive with 7 entries (6 files):
- Supplementary_PDBs_Simulation8/
- Supplementary_PDBs_Simulation8/500ns_simulation8_SI.pdb
- Supplementary_PDBs_Simulation8/453ns_simulation8_SI.pdb
- Supplementary_PDBs_Simulation8/284ns_simulation8_SI.pdb
- Supplementary_PDBs_Simulation8/100ns_simulation8_SI.pdb
- Supplementary_PDBs_Simulation8/394ns_simulation8_SI.pdb
- Supplementary_PDBs_Simulation8/32ns_simulation8_SI.pdb
