# Supplementary material for: Extended molecular dynamics of a c-kit promoter quadruplex
Source: Nucleic Acids Res. 2015 Oct 10;43(18):8673–93. doi: 10.1093/nar/gkv785 (PMC4605300; doi:10.1093/nar/gkv785)
Supplement: SUPPLEMENTARY DATA [file supp_gkv785_nar-00989-f-2015-File018.zip › Supplementary_PDBs_Simulation8/500ns_simulation8_SI.pdb]

CRYST1    0.000    0.000    0.000  90.00  90.00  90.00 P 1           1
ATOM      1  H5T DA5 X   1      -0.478 -10.079   5.550  0.00  0.00            
ATOM      2  O5' DA5 X   1      -1.345  -9.986   5.949  0.00  0.00            
ATOM      3  C5' DA5 X   1      -2.183  -9.825   4.887  0.00  0.00            
ATOM      4 H5'1 DA5 X   1      -2.034  -8.874   4.378  0.00  0.00            
ATOM      5 H5'2 DA5 X   1      -3.210  -9.910   5.242  0.00  0.00            
ATOM      6  C4' DA5 X   1      -1.949 -10.912   3.789  0.00  0.00            
ATOM      7  H4' DA5 X   1      -2.669 -10.698   3.000  0.00  0.00            
ATOM      8  O4' DA5 X   1      -0.651 -10.699   3.254  0.00  0.00            
ATOM      9  C1' DA5 X   1       0.055 -11.928   3.326  0.00  0.00            
ATOM     10  H1' DA5 X   1       0.056 -12.282   2.294  0.00  0.00            
ATOM     11  N9  DA5 X   1       1.481 -11.704   3.665  0.00  0.00            
ATOM     12  C8  DA5 X   1       2.544 -12.156   2.971  0.00  0.00            
ATOM     13  H8  DA5 X   1       2.440 -12.651   2.016  0.00  0.00            
ATOM     14  N7  DA5 X   1       3.700 -11.789   3.467  0.00  0.00            
ATOM     15  C5  DA5 X   1       3.342 -11.078   4.645  0.00  0.00            
ATOM     16  C6  DA5 X   1       4.000 -10.556   5.741  0.00  0.00            
ATOM     17  N6  DA5 X   1       5.322 -10.507   5.869  0.00  0.00            
ATOM     18  H61 DA5 X   1       5.699 -10.009   6.664  0.00  0.00            
ATOM     19  H62 DA5 X   1       5.908 -11.019   5.227  0.00  0.00            
ATOM     20  N1  DA5 X   1       3.376 -10.060   6.767  0.00  0.00            
ATOM     21  C2  DA5 X   1       2.027 -10.018   6.732  0.00  0.00            
ATOM     22  H2  DA5 X   1       1.571  -9.680   7.651  0.00  0.00            
ATOM     23  N3  DA5 X   1       1.302 -10.466   5.776  0.00  0.00            
ATOM     24  C4  DA5 X   1       1.988 -11.058   4.785  0.00  0.00            
ATOM     25  C3' DA5 X   1      -2.146 -12.350   4.243  0.00  0.00            
ATOM     26  H3' DA5 X   1      -2.506 -12.374   5.270  0.00  0.00            
ATOM     27  C2' DA5 X   1      -0.696 -12.919   4.251  0.00  0.00            
ATOM     28 H2'1 DA5 X   1      -0.327 -12.787   5.269  0.00  0.00            
ATOM     29 H2'2 DA5 X   1      -0.758 -13.955   3.917  0.00  0.00            
ATOM     30  O3' DA5 X   1      -2.886 -13.080   3.370  0.00  0.00            
ATOM     31  P   DG  X   2      -4.537 -13.064   3.498  0.00  0.00            
ATOM     32  O1P DG  X   2      -4.934 -13.101   4.889  0.00  0.00            
ATOM     33  O2P DG  X   2      -4.997 -14.176   2.679  0.00  0.00            
ATOM     34  O5' DG  X   2      -5.034 -11.746   2.768  0.00  0.00            
ATOM     35  C5' DG  X   2      -5.638 -10.687   3.585  0.00  0.00            
ATOM     36 H5'1 DG  X   2      -5.165 -10.543   4.557  0.00  0.00            
ATOM     37 H5'2 DG  X   2      -6.599 -11.135   3.834  0.00  0.00            
ATOM     38  C4' DG  X   2      -5.858  -9.367   2.939  0.00  0.00            
ATOM     39  H4' DG  X   2      -6.458  -8.745   3.603  0.00  0.00            
ATOM     40  O4' DG  X   2      -4.634  -8.749   2.711  0.00  0.00            
ATOM     41  C1' DG  X   2      -4.467  -8.314   1.373  0.00  0.00            
ATOM     42  H1' DG  X   2      -4.365  -7.229   1.367  0.00  0.00            
ATOM     43  N9  DG  X   2      -3.278  -9.123   0.861  0.00  0.00            
ATOM     44  C8  DG  X   2      -3.288 -10.474   0.488  0.00  0.00            
ATOM     45  H8  DG  X   2      -4.096 -11.173   0.644  0.00  0.00            
ATOM     46  N7  DG  X   2      -2.037 -10.883   0.268  0.00  0.00            
ATOM     47  C5  DG  X   2      -1.281  -9.752   0.348  0.00  0.00            
ATOM     48  C6  DG  X   2       0.191  -9.517   0.416  0.00  0.00            
ATOM     49  O6  DG  X   2       1.104 -10.322   0.256  0.00  0.00            
ATOM     50  N1  DG  X   2       0.548  -8.235   0.653  0.00  0.00            
ATOM     51  H1  DG  X   2       1.514  -8.055   0.888  0.00  0.00            
ATOM     52  C2  DG  X   2      -0.285  -7.216   0.910  0.00  0.00            
ATOM     53  N2  DG  X   2       0.272  -6.058   0.980  0.00  0.00            
ATOM     54  H21 DG  X   2       1.257  -5.936   1.172  0.00  0.00            
ATOM     55  H22 DG  X   2      -0.211  -5.215   1.251  0.00  0.00            
ATOM     56  N3  DG  X   2      -1.605  -7.376   0.952  0.00  0.00            
ATOM     57  C4  DG  X   2      -1.998  -8.645   0.607  0.00  0.00            
ATOM     58  C3' DG  X   2      -6.648  -9.400   1.648  0.00  0.00            
ATOM     59  H3' DG  X   2      -6.838 -10.428   1.341  0.00  0.00            
ATOM     60  C2' DG  X   2      -5.736  -8.688   0.561  0.00  0.00            
ATOM     61 H2'1 DG  X   2      -5.516  -9.415  -0.220  0.00  0.00            
ATOM     62 H2'2 DG  X   2      -6.141  -7.782   0.110  0.00  0.00            
ATOM     63  O3' DG  X   2      -7.861  -8.539   1.665  0.00  0.00            
ATOM     64  P   DG  X   3      -9.061  -8.675   0.618  0.00  0.00            
ATOM     65  O1P DG  X   3     -10.150  -7.877   1.296  0.00  0.00            
ATOM     66  O2P DG  X   3      -9.196 -10.082   0.293  0.00  0.00            
ATOM     67  O5' DG  X   3      -8.591  -7.839  -0.694  0.00  0.00            
ATOM     68  C5' DG  X   3      -8.795  -6.386  -0.784  0.00  0.00            
ATOM     69 H5'1 DG  X   3      -8.289  -5.797  -0.018  0.00  0.00            
ATOM     70 H5'2 DG  X   3      -9.857  -6.214  -0.614  0.00  0.00            
ATOM     71  C4' DG  X   3      -8.563  -5.704  -2.154  0.00  0.00            
ATOM     72  H4' DG  X   3      -9.227  -4.842  -2.242  0.00  0.00            
ATOM     73  O4' DG  X   3      -7.172  -5.292  -2.238  0.00  0.00            
ATOM     74  C1' DG  X   3      -6.684  -6.000  -3.431  0.00  0.00            
ATOM     75  H1' DG  X   3      -6.010  -5.310  -3.939  0.00  0.00            
ATOM     76  N9  DG  X   3      -5.748  -7.156  -3.110  0.00  0.00            
ATOM     77  C8  DG  X   3      -6.040  -8.479  -2.873  0.00  0.00            
ATOM     78  H8  DG  X   3      -7.064  -8.788  -2.717  0.00  0.00            
ATOM     79  N7  DG  X   3      -4.972  -9.272  -2.875  0.00  0.00            
ATOM     80  C5  DG  X   3      -3.906  -8.348  -2.835  0.00  0.00            
ATOM     81  C6  DG  X   3      -2.513  -8.541  -2.711  0.00  0.00            
ATOM     82  O6  DG  X   3      -1.986  -9.650  -2.530  0.00  0.00            
ATOM     83  N1  DG  X   3      -1.751  -7.439  -2.736  0.00  0.00            
ATOM     84  H1  DG  X   3      -0.761  -7.522  -2.918  0.00  0.00            
ATOM     85  C2  DG  X   3      -2.220  -6.125  -2.965  0.00  0.00            
ATOM     86  N2  DG  X   3      -1.314  -5.135  -2.906  0.00  0.00            
ATOM     87  H21 DG  X   3      -0.364  -5.472  -2.835  0.00  0.00            
ATOM     88  H22 DG  X   3      -1.582  -4.180  -3.100  0.00  0.00            
ATOM     89  N3  DG  X   3      -3.512  -5.893  -3.034  0.00  0.00            
ATOM     90  C4  DG  X   3      -4.316  -7.043  -2.962  0.00  0.00            
ATOM     91  C3' DG  X   3      -9.010  -6.501  -3.328  0.00  0.00            
ATOM     92  H3' DG  X   3      -9.015  -7.562  -3.080  0.00  0.00            
ATOM     93  C2' DG  X   3      -7.868  -6.336  -4.288  0.00  0.00            
ATOM     94 H2'1 DG  X   3      -7.799  -7.283  -4.823  0.00  0.00            
ATOM     95 H2'2 DG  X   3      -7.948  -5.468  -4.942  0.00  0.00            
ATOM     96  O3' DG  X   3     -10.310  -6.101  -3.862  0.00  0.00            
ATOM     97  P   DG  X   4     -11.102  -6.985  -4.942  0.00  0.00            
ATOM     98  O1P DG  X   4     -12.484  -6.463  -5.066  0.00  0.00            
ATOM     99  O2P DG  X   4     -10.895  -8.477  -4.734  0.00  0.00            
ATOM    100  O5' DG  X   4     -10.340  -6.720  -6.256  0.00  0.00            
ATOM    101  C5' DG  X   4     -10.142  -5.367  -6.769  0.00  0.00            
ATOM    102 H5'1 DG  X   4      -9.942  -4.697  -5.933  0.00  0.00            
ATOM    103 H5'2 DG  X   4     -11.104  -5.001  -7.126  0.00  0.00            
ATOM    104  C4' DG  X   4      -9.095  -5.336  -7.910  0.00  0.00            
ATOM    105  H4' DG  X   4      -9.362  -4.378  -8.357  0.00  0.00            
ATOM    106  O4' DG  X   4      -7.733  -5.408  -7.387  0.00  0.00            
ATOM    107  C1' DG  X   4      -7.037  -6.381  -8.152  0.00  0.00            
ATOM    108  H1' DG  X   4      -6.629  -5.862  -9.019  0.00  0.00            
ATOM    109  N9  DG  X   4      -5.876  -6.946  -7.268  0.00  0.00            
ATOM    110  C8  DG  X   4      -5.701  -8.177  -6.639  0.00  0.00            
ATOM    111  H8  DG  X   4      -6.490  -8.912  -6.578  0.00  0.00            
ATOM    112  N7  DG  X   4      -4.508  -8.347  -6.082  0.00  0.00            
ATOM    113  C5  DG  X   4      -3.815  -7.149  -6.406  0.00  0.00            
ATOM    114  C6  DG  X   4      -2.457  -6.719  -6.150  0.00  0.00            
ATOM    115  O6  DG  X   4      -1.567  -7.309  -5.597  0.00  0.00            
ATOM    116  N1  DG  X   4      -2.231  -5.393  -6.450  0.00  0.00            
ATOM    117  H1  DG  X   4      -1.326  -5.009  -6.216  0.00  0.00            
ATOM    118  C2  DG  X   4      -3.072  -4.670  -7.231  0.00  0.00            
ATOM    119  N2  DG  X   4      -2.586  -3.473  -7.517  0.00  0.00            
ATOM    120  H21 DG  X   4      -1.625  -3.216  -7.342  0.00  0.00            
ATOM    121  H22 DG  X   4      -3.196  -2.796  -7.954  0.00  0.00            
ATOM    122  N3  DG  X   4      -4.260  -5.085  -7.636  0.00  0.00            
ATOM    123  C4  DG  X   4      -4.630  -6.297  -7.130  0.00  0.00            
ATOM    124  C3' DG  X   4      -9.191  -6.509  -8.861  0.00  0.00            
ATOM    125  H3' DG  X   4     -10.072  -7.132  -8.711  0.00  0.00            
ATOM    126  C2' DG  X   4      -8.029  -7.434  -8.636  0.00  0.00            
ATOM    127 H2'1 DG  X   4      -8.248  -7.999  -7.730  0.00  0.00            
ATOM    128 H2'2 DG  X   4      -7.666  -8.014  -9.485  0.00  0.00            
ATOM    129  O3' DG  X   4      -9.159  -6.079 -10.228  0.00  0.00            
ATOM    130  P   DA  X   5     -10.424  -5.728 -11.001  0.00  0.00            
ATOM    131  O1P DA  X   5     -11.626  -6.324 -10.371  0.00  0.00            
ATOM    132  O2P DA  X   5     -10.031  -6.106 -12.416  0.00  0.00            
ATOM    133  O5' DA  X   5     -10.574  -4.122 -10.854  0.00  0.00            
ATOM    134  C5' DA  X   5      -9.714  -3.263 -11.642  0.00  0.00            
ATOM    135 H5'1 DA  X   5      -9.950  -3.372 -12.700  0.00  0.00            
ATOM    136 H5'2 DA  X   5      -8.669  -3.499 -11.439  0.00  0.00            
ATOM    137  C4' DA  X   5      -9.944  -1.768 -11.483  0.00  0.00            
ATOM    138  H4' DA  X   5      -9.407  -1.330 -12.324  0.00  0.00            
ATOM    139  O4' DA  X   5     -11.316  -1.443 -11.797  0.00  0.00            
ATOM    140  C1' DA  X   5     -11.523  -0.233 -11.128  0.00  0.00            
ATOM    141  H1' DA  X   5     -10.922   0.605 -11.481  0.00  0.00            
ATOM    142  N9  DA  X   5     -12.955   0.325 -11.228  0.00  0.00            
ATOM    143  C8  DA  X   5     -13.374   1.600 -11.707  0.00  0.00            
ATOM    144  H8  DA  X   5     -12.737   2.405 -12.041  0.00  0.00            
ATOM    145  N7  DA  X   5     -14.637   1.714 -11.749  0.00  0.00            
ATOM    146  C5  DA  X   5     -15.162   0.487 -11.161  0.00  0.00            
ATOM    147  C6  DA  X   5     -16.410  -0.025 -10.744  0.00  0.00            
ATOM    148  N6  DA  X   5     -17.602   0.555 -10.974  0.00  0.00            
ATOM    149  H61 DA  X   5     -18.440   0.003 -10.860  0.00  0.00            
ATOM    150  H62 DA  X   5     -17.604   1.493 -11.347  0.00  0.00            
ATOM    151  N1  DA  X   5     -16.582  -1.217 -10.252  0.00  0.00            
ATOM    152  C2  DA  X   5     -15.507  -1.946 -10.082  0.00  0.00            
ATOM    153  H2  DA  X   5     -15.617  -2.868  -9.529  0.00  0.00            
ATOM    154  N3  DA  X   5     -14.191  -1.561 -10.270  0.00  0.00            
ATOM    155  C4  DA  X   5     -14.101  -0.318 -10.851  0.00  0.00            
ATOM    156  C3' DA  X   5      -9.739  -1.306  -9.992  0.00  0.00            
ATOM    157  H3' DA  X   5      -9.636  -2.117  -9.272  0.00  0.00            
ATOM    158  C2' DA  X   5     -11.069  -0.529  -9.753  0.00  0.00            
ATOM    159 H2'1 DA  X   5     -11.803  -1.220  -9.341  0.00  0.00            
ATOM    160 H2'2 DA  X   5     -10.868   0.347  -9.135  0.00  0.00            
ATOM    161  O3' DA  X   5      -8.631  -0.437  -9.878  0.00  0.00            
ATOM    162  P   DG  X   6      -7.240  -1.102  -9.282  0.00  0.00            
ATOM    163  O1P DG  X   6      -6.301   0.057  -9.204  0.00  0.00            
ATOM    164  O2P DG  X   6      -6.958  -2.277 -10.140  0.00  0.00            
ATOM    165  O5' DG  X   6      -7.572  -1.531  -7.813  0.00  0.00            
ATOM    166  C5' DG  X   6      -6.729  -2.325  -7.015  0.00  0.00            
ATOM    167 H5'1 DG  X   6      -5.843  -1.711  -6.851  0.00  0.00            
ATOM    168 H5'2 DG  X   6      -6.500  -3.265  -7.517  0.00  0.00            
ATOM    169  C4' DG  X   6      -7.371  -2.533  -5.610  0.00  0.00            
ATOM    170  H4' DG  X   6      -8.217  -3.195  -5.795  0.00  0.00            
ATOM    171  O4' DG  X   6      -6.394  -3.185  -4.748  0.00  0.00            
ATOM    172  C1' DG  X   6      -5.924  -2.270  -3.783  0.00  0.00            
ATOM    173  H1' DG  X   6      -6.318  -2.578  -2.815  0.00  0.00            
ATOM    174  N9  DG  X   6      -4.459  -2.268  -3.629  0.00  0.00            
ATOM    175  C8  DG  X   6      -3.439  -2.319  -4.550  0.00  0.00            
ATOM    176  H8  DG  X   6      -3.625  -2.310  -5.613  0.00  0.00            
ATOM    177  N7  DG  X   6      -2.226  -2.338  -4.035  0.00  0.00            
ATOM    178  C5  DG  X   6      -2.491  -2.130  -2.689  0.00  0.00            
ATOM    179  C6  DG  X   6      -1.609  -2.079  -1.520  0.00  0.00            
ATOM    180  O6  DG  X   6      -0.405  -2.209  -1.471  0.00  0.00            
ATOM    181  N1  DG  X   6      -2.290  -2.036  -0.273  0.00  0.00            
ATOM    182  H1  DG  X   6      -1.751  -1.802   0.547  0.00  0.00            
ATOM    183  C2  DG  X   6      -3.640  -2.092  -0.197  0.00  0.00            
ATOM    184  N2  DG  X   6      -4.077  -2.149   1.009  0.00  0.00            
ATOM    185  H21 DG  X   6      -3.392  -2.277   1.739  0.00  0.00            
ATOM    186  H22 DG  X   6      -5.085  -2.165   1.080  0.00  0.00            
ATOM    187  N3  DG  X   6      -4.445  -2.138  -1.205  0.00  0.00            
ATOM    188  C4  DG  X   6      -3.813  -2.191  -2.409  0.00  0.00            
ATOM    189  C3' DG  X   6      -7.799  -1.213  -4.906  0.00  0.00            
ATOM    190  H3' DG  X   6      -8.131  -0.523  -5.682  0.00  0.00            
ATOM    191  C2' DG  X   6      -6.415  -0.903  -4.227  0.00  0.00            
ATOM    192 H2'1 DG  X   6      -5.666  -0.518  -4.918  0.00  0.00            
ATOM    193 H2'2 DG  X   6      -6.438  -0.308  -3.313  0.00  0.00            
ATOM    194  O3' DG  X   6      -8.741  -1.569  -3.812  0.00  0.00            
ATOM    195  P   DG  X   7      -9.601  -0.361  -3.130  0.00  0.00            
ATOM    196  O1P DG  X   7     -10.766  -1.109  -2.610  0.00  0.00            
ATOM    197  O2P DG  X   7      -9.839   0.825  -3.955  0.00  0.00            
ATOM    198  O5' DG  X   7      -8.689  -0.024  -1.944  0.00  0.00            
ATOM    199  C5' DG  X   7      -8.288  -0.946  -1.029  0.00  0.00            
ATOM    200 H5'1 DG  X   7      -7.805  -1.802  -1.501  0.00  0.00            
ATOM    201 H5'2 DG  X   7      -9.089  -1.337  -0.401  0.00  0.00            
ATOM    202  C4' DG  X   7      -7.300  -0.227  -0.058  0.00  0.00            
ATOM    203  H4' DG  X   7      -6.975  -1.002   0.635  0.00  0.00            
ATOM    204  O4' DG  X   7      -6.123   0.214  -0.691  0.00  0.00            
ATOM    205  C1' DG  X   7      -5.493   1.077   0.244  0.00  0.00            
ATOM    206  H1' DG  X   7      -5.048   0.404   0.976  0.00  0.00            
ATOM    207  N9  DG  X   7      -4.327   1.739  -0.478  0.00  0.00            
ATOM    208  C8  DG  X   7      -4.440   2.521  -1.630  0.00  0.00            
ATOM    209  H8  DG  X   7      -5.418   2.914  -1.862  0.00  0.00            
ATOM    210  N7  DG  X   7      -3.261   2.701  -2.155  0.00  0.00            
ATOM    211  C5  DG  X   7      -2.338   2.105  -1.282  0.00  0.00            
ATOM    212  C6  DG  X   7      -0.890   1.982  -1.333  0.00  0.00            
ATOM    213  O6  DG  X   7      -0.110   2.268  -2.243  0.00  0.00            
ATOM    214  N1  DG  X   7      -0.414   1.216  -0.315  0.00  0.00            
ATOM    215  H1  DG  X   7       0.485   0.791  -0.495  0.00  0.00            
ATOM    216  C2  DG  X   7      -1.163   0.722   0.731  0.00  0.00            
ATOM    217  N2  DG  X   7      -0.621  -0.166   1.591  0.00  0.00            
ATOM    218  H21 DG  X   7       0.363  -0.277   1.793  0.00  0.00            
ATOM    219  H22 DG  X   7      -1.349  -0.409   2.247  0.00  0.00            
ATOM    220  N3  DG  X   7      -2.483   0.837   0.880  0.00  0.00            
ATOM    221  C4  DG  X   7      -2.985   1.593  -0.216  0.00  0.00            
ATOM    222  C3' DG  X   7      -7.855   1.000   0.731  0.00  0.00            
ATOM    223  H3' DG  X   7      -8.547   1.568   0.110  0.00  0.00            
ATOM    224  C2' DG  X   7      -6.592   1.917   0.852  0.00  0.00            
ATOM    225 H2'1 DG  X   7      -6.771   2.859   0.333  0.00  0.00            
ATOM    226 H2'2 DG  X   7      -6.419   2.349   1.838  0.00  0.00            
ATOM    227  O3' DG  X   7      -8.327   0.486   2.002  0.00  0.00            
ATOM    228  P   DG  X   8      -9.378   1.260   2.891  0.00  0.00            
ATOM    229  O1P DG  X   8      -9.853   0.318   3.932  0.00  0.00            
ATOM    230  O2P DG  X   8     -10.321   1.846   1.988  0.00  0.00            
ATOM    231  O5' DG  X   8      -8.578   2.441   3.665  0.00  0.00            
ATOM    232  C5' DG  X   8      -7.833   2.154   4.833  0.00  0.00            
ATOM    233 H5'1 DG  X   8      -7.595   1.090   4.832  0.00  0.00            
ATOM    234 H5'2 DG  X   8      -8.547   2.269   5.650  0.00  0.00            
ATOM    235  C4' DG  X   8      -6.687   3.119   5.134  0.00  0.00            
ATOM    236  H4' DG  X   8      -6.220   2.897   6.094  0.00  0.00            
ATOM    237  O4' DG  X   8      -5.694   3.022   4.133  0.00  0.00            
ATOM    238  C1' DG  X   8      -4.979   4.243   4.223  0.00  0.00            
ATOM    239  H1' DG  X   8      -4.239   4.081   5.007  0.00  0.00            
ATOM    240  N9  DG  X   8      -4.259   4.455   2.916  0.00  0.00            
ATOM    241  C8  DG  X   8      -4.723   4.995   1.731  0.00  0.00            
ATOM    242  H8  DG  X   8      -5.763   5.194   1.520  0.00  0.00            
ATOM    243  N7  DG  X   8      -3.837   5.037   0.745  0.00  0.00            
ATOM    244  C5  DG  X   8      -2.610   4.673   1.428  0.00  0.00            
ATOM    245  C6  DG  X   8      -1.266   4.589   0.961  0.00  0.00            
ATOM    246  O6  DG  X   8      -0.767   4.858  -0.133  0.00  0.00            
ATOM    247  N1  DG  X   8      -0.428   4.116   1.957  0.00  0.00            
ATOM    248  H1  DG  X   8       0.542   4.127   1.674  0.00  0.00            
ATOM    249  C2  DG  X   8      -0.799   3.660   3.190  0.00  0.00            
ATOM    250  N2  DG  X   8       0.193   3.616   4.027  0.00  0.00            
ATOM    251  H21 DG  X   8       1.092   3.690   3.574  0.00  0.00            
ATOM    252  H22 DG  X   8       0.037   3.040   4.843  0.00  0.00            
ATOM    253  N3  DG  X   8      -2.045   3.761   3.650  0.00  0.00            
ATOM    254  C4  DG  X   8      -2.886   4.295   2.757  0.00  0.00            
ATOM    255  C3' DG  X   8      -6.981   4.575   5.386  0.00  0.00            
ATOM    256  H3' DG  X   8      -7.899   4.843   4.861  0.00  0.00            
ATOM    257  C2' DG  X   8      -5.987   5.325   4.604  0.00  0.00            
ATOM    258 H2'1 DG  X   8      -6.571   5.769   3.797  0.00  0.00            
ATOM    259 H2'2 DG  X   8      -5.478   6.043   5.247  0.00  0.00            
ATOM    260  O3' DG  X   8      -6.938   4.888   6.778  0.00  0.00            
ATOM    261  P   DC  X   9      -8.209   4.697   7.695  0.00  0.00            
ATOM    262  O1P DC  X   9      -9.445   4.827   6.920  0.00  0.00            
ATOM    263  O2P DC  X   9      -8.047   5.575   8.828  0.00  0.00            
ATOM    264  O5' DC  X   9      -8.068   3.186   8.244  0.00  0.00            
ATOM    265  C5' DC  X   9      -7.075   2.868   9.264  0.00  0.00            
ATOM    266 H5'1 DC  X   9      -7.027   3.646  10.026  0.00  0.00            
ATOM    267 H5'2 DC  X   9      -6.083   2.833   8.813  0.00  0.00            
ATOM    268  C4' DC  X   9      -7.249   1.478   9.914  0.00  0.00            
ATOM    269  H4' DC  X   9      -6.274   1.241  10.343  0.00  0.00            
ATOM    270  O4' DC  X   9      -8.186   1.624  10.939  0.00  0.00            
ATOM    271  C1' DC  X   9      -9.277   0.650  10.736  0.00  0.00            
ATOM    272  H1' DC  X   9      -8.980  -0.096  11.472  0.00  0.00            
ATOM    273  N1  DC  X   9     -10.700   1.164  10.927  0.00  0.00            
ATOM    274  C6  DC  X   9     -11.020   2.350  10.370  0.00  0.00            
ATOM    275  H6  DC  X   9     -10.228   2.777   9.772  0.00  0.00            
ATOM    276  C5  DC  X   9     -12.324   2.743  10.307  0.00  0.00            
ATOM    277  H5  DC  X   9     -12.624   3.643   9.791  0.00  0.00            
ATOM    278  C4  DC  X   9     -13.237   1.954  11.133  0.00  0.00            
ATOM    279  N4  DC  X   9     -14.518   2.303  11.296  0.00  0.00            
ATOM    280  H41 DC  X   9     -15.076   1.487  11.504  0.00  0.00            
ATOM    281  H42 DC  X   9     -14.844   3.091  10.755  0.00  0.00            
ATOM    282  N3  DC  X   9     -12.925   0.801  11.760  0.00  0.00            
ATOM    283  C2  DC  X   9     -11.644   0.366  11.584  0.00  0.00            
ATOM    284  O2  DC  X   9     -11.426  -0.747  12.020  0.00  0.00            
ATOM    285  C3' DC  X   9      -7.723   0.321   9.015  0.00  0.00            
ATOM    286  H3' DC  X   9      -7.521   0.578   7.975  0.00  0.00            
ATOM    287  C2' DC  X   9      -9.185   0.155   9.316  0.00  0.00            
ATOM    288 H2'1 DC  X   9      -9.703   0.777   8.587  0.00  0.00            
ATOM    289 H2'2 DC  X   9      -9.429  -0.907   9.311  0.00  0.00            
ATOM    290  O3' DC  X   9      -7.083  -0.901   9.362  0.00  0.00            
ATOM    291  P   DG  X  10      -7.206  -2.238   8.526  0.00  0.00            
ATOM    292  O1P DG  X  10      -7.968  -2.061   7.285  0.00  0.00            
ATOM    293  O2P DG  X  10      -7.703  -3.194   9.488  0.00  0.00            
ATOM    294  O5' DG  X  10      -5.711  -2.747   8.060  0.00  0.00            
ATOM    295  C5' DG  X  10      -4.880  -3.503   8.945  0.00  0.00            
ATOM    296 H5'1 DG  X  10      -5.066  -4.554   8.724  0.00  0.00            
ATOM    297 H5'2 DG  X  10      -5.106  -3.273   9.986  0.00  0.00            
ATOM    298  C4' DG  X  10      -3.390  -3.188   8.721  0.00  0.00            
ATOM    299  H4' DG  X  10      -2.863  -3.765   9.480  0.00  0.00            
ATOM    300  O4' DG  X  10      -2.818  -3.514   7.443  0.00  0.00            
ATOM    301  C1' DG  X  10      -1.942  -2.415   7.105  0.00  0.00            
ATOM    302  H1' DG  X  10      -0.988  -2.473   7.630  0.00  0.00            
ATOM    303  N9  DG  X  10      -1.835  -2.419   5.688  0.00  0.00            
ATOM    304  C8  DG  X  10      -2.868  -2.286   4.806  0.00  0.00            
ATOM    305  H8  DG  X  10      -3.853  -1.963   5.109  0.00  0.00            
ATOM    306  N7  DG  X  10      -2.448  -2.258   3.519  0.00  0.00            
ATOM    307  C5  DG  X  10      -1.102  -2.682   3.665  0.00  0.00            
ATOM    308  C6  DG  X  10      -0.141  -3.153   2.760  0.00  0.00            
ATOM    309  O6  DG  X  10      -0.209  -3.339   1.552  0.00  0.00            
ATOM    310  N1  DG  X  10       1.136  -3.404   3.289  0.00  0.00            
ATOM    311  H1  DG  X  10       1.831  -3.737   2.636  0.00  0.00            
ATOM    312  C2  DG  X  10       1.456  -3.272   4.578  0.00  0.00            
ATOM    313  N2  DG  X  10       2.698  -3.455   4.896  0.00  0.00            
ATOM    314  H21 DG  X  10       3.429  -3.479   4.199  0.00  0.00            
ATOM    315  H22 DG  X  10       2.943  -3.527   5.873  0.00  0.00            
ATOM    316  N3  DG  X  10       0.517  -3.041   5.517  0.00  0.00            
ATOM    317  C4  DG  X  10      -0.697  -2.668   4.985  0.00  0.00            
ATOM    318  C3' DG  X  10      -3.172  -1.728   9.029  0.00  0.00            
ATOM    319  H3' DG  X  10      -4.027  -1.180   9.426  0.00  0.00            
ATOM    320  C2' DG  X  10      -2.656  -1.234   7.733  0.00  0.00            
ATOM    321 H2'1 DG  X  10      -3.492  -0.853   7.147  0.00  0.00            
ATOM    322 H2'2 DG  X  10      -1.896  -0.474   7.913  0.00  0.00            
ATOM    323  O3' DG  X  10      -2.071  -1.654   9.942  0.00  0.00            
ATOM    324  P   DC  X  11      -2.026  -2.040  11.479  0.00  0.00            
ATOM    325  O1P DC  X  11      -3.433  -2.384  11.782  0.00  0.00            
ATOM    326  O2P DC  X  11      -1.335  -0.910  12.148  0.00  0.00            
ATOM    327  O5' DC  X  11      -1.168  -3.340  11.615  0.00  0.00            
ATOM    328  C5' DC  X  11       0.017  -3.496  10.868  0.00  0.00            
ATOM    329 H5'1 DC  X  11       0.717  -3.407  11.699  0.00  0.00            
ATOM    330 H5'2 DC  X  11       0.143  -2.725  10.107  0.00  0.00            
ATOM    331  C4' DC  X  11       0.143  -4.898  10.193  0.00  0.00            
ATOM    332  H4' DC  X  11       0.368  -5.599  10.996  0.00  0.00            
ATOM    333  O4' DC  X  11      -1.027  -5.325   9.490  0.00  0.00            
ATOM    334  C1' DC  X  11      -0.638  -6.455   8.739  0.00  0.00            
ATOM    335  H1' DC  X  11      -0.636  -7.343   9.370  0.00  0.00            
ATOM    336  N1  DC  X  11      -1.686  -6.563   7.646  0.00  0.00            
ATOM    337  C6  DC  X  11      -1.548  -6.144   6.357  0.00  0.00            
ATOM    338  H6  DC  X  11      -0.591  -5.799   5.995  0.00  0.00            
ATOM    339  C5  DC  X  11      -2.609  -6.117   5.511  0.00  0.00            
ATOM    340  H5  DC  X  11      -2.571  -5.721   4.507  0.00  0.00            
ATOM    341  C4  DC  X  11      -3.862  -6.507   6.072  0.00  0.00            
ATOM    342  N4  DC  X  11      -4.995  -6.290   5.387  0.00  0.00            
ATOM    343  H41 DC  X  11      -5.871  -6.369   5.882  0.00  0.00            
ATOM    344  H42 DC  X  11      -4.877  -5.733   4.553  0.00  0.00            
ATOM    345  N3  DC  X  11      -4.013  -6.976   7.334  0.00  0.00            
ATOM    346  C2  DC  X  11      -2.915  -7.105   8.115  0.00  0.00            
ATOM    347  O2  DC  X  11      -3.041  -7.686   9.169  0.00  0.00            
ATOM    348  C3' DC  X  11       1.208  -4.922   9.123  0.00  0.00            
ATOM    349  H3' DC  X  11       1.113  -4.096   8.419  0.00  0.00            
ATOM    350  C2' DC  X  11       0.789  -6.122   8.305  0.00  0.00            
ATOM    351 H2'1 DC  X  11       0.932  -6.096   7.225  0.00  0.00            
ATOM    352 H2'2 DC  X  11       1.301  -7.036   8.608  0.00  0.00            
ATOM    353  O3' DC  X  11       2.503  -4.835   9.699  0.00  0.00            
ATOM    354  P   DT  X  12       3.821  -4.273   8.906  0.00  0.00            
ATOM    355  O1P DT  X  12       4.682  -3.658   9.945  0.00  0.00            
ATOM    356  O2P DT  X  12       3.399  -3.497   7.743  0.00  0.00            
ATOM    357  O5' DT  X  12       4.487  -5.645   8.398  0.00  0.00            
ATOM    358  C5' DT  X  12       5.418  -6.328   9.100  0.00  0.00            
ATOM    359 H5'1 DT  X  12       5.022  -7.254   9.515  0.00  0.00            
ATOM    360 H5'2 DT  X  12       5.767  -5.709   9.927  0.00  0.00            
ATOM    361  C4' DT  X  12       6.733  -6.556   8.268  0.00  0.00            
ATOM    362  H4' DT  X  12       7.517  -7.050   8.841  0.00  0.00            
ATOM    363  O4' DT  X  12       6.304  -7.389   7.144  0.00  0.00            
ATOM    364  C1' DT  X  12       6.636  -6.794   5.952  0.00  0.00            
ATOM    365  H1' DT  X  12       7.643  -7.146   5.728  0.00  0.00            
ATOM    366  N1  DT  X  12       5.625  -7.180   4.921  0.00  0.00            
ATOM    367  C6  DT  X  12       4.305  -6.730   4.948  0.00  0.00            
ATOM    368  H6  DT  X  12       3.940  -6.222   5.828  0.00  0.00            
ATOM    369  C5  DT  X  12       3.344  -7.231   4.034  0.00  0.00            
ATOM    370  C7  DT  X  12       1.820  -6.977   4.309  0.00  0.00            
ATOM    371  H71 DT  X  12       1.242  -7.883   4.493  0.00  0.00            
ATOM    372  H72 DT  X  12       1.816  -6.291   5.156  0.00  0.00            
ATOM    373  H73 DT  X  12       1.344  -6.496   3.455  0.00  0.00            
ATOM    374  C4  DT  X  12       3.756  -8.095   2.958  0.00  0.00            
ATOM    375  O4  DT  X  12       2.950  -8.566   2.142  0.00  0.00            
ATOM    376  N3  DT  X  12       5.137  -8.362   2.961  0.00  0.00            
ATOM    377  H3  DT  X  12       5.547  -8.817   2.158  0.00  0.00            
ATOM    378  C2  DT  X  12       6.058  -8.051   3.924  0.00  0.00            
ATOM    379  O2  DT  X  12       7.156  -8.566   3.824  0.00  0.00            
ATOM    380  C3' DT  X  12       7.301  -5.299   7.620  0.00  0.00            
ATOM    381  H3' DT  X  12       6.844  -4.461   8.147  0.00  0.00            
ATOM    382  C2' DT  X  12       6.885  -5.278   6.214  0.00  0.00            
ATOM    383 H2'1 DT  X  12       5.919  -4.792   6.080  0.00  0.00            
ATOM    384 H2'2 DT  X  12       7.577  -4.908   5.456  0.00  0.00            
ATOM    385  O3' DT  X  12       8.765  -5.290   7.816  0.00  0.00            
ATOM    386  P   DG  X  13       9.687  -3.982   7.539  0.00  0.00            
ATOM    387  O1P DG  X  13      11.075  -4.173   8.098  0.00  0.00            
ATOM    388  O2P DG  X  13       8.895  -2.774   7.933  0.00  0.00            
ATOM    389  O5' DG  X  13       9.926  -3.892   5.953  0.00  0.00            
ATOM    390  C5' DG  X  13      10.810  -4.724   5.208  0.00  0.00            
ATOM    391 H5'1 DG  X  13      10.544  -5.776   5.325  0.00  0.00            
ATOM    392 H5'2 DG  X  13      11.822  -4.414   5.466  0.00  0.00            
ATOM    393  C4' DG  X  13      10.426  -4.402   3.783  0.00  0.00            
ATOM    394  H4' DG  X  13      11.143  -5.000   3.222  0.00  0.00            
ATOM    395  O4' DG  X  13       9.048  -4.790   3.505  0.00  0.00            
ATOM    396  C1' DG  X  13       8.654  -3.785   2.544  0.00  0.00            
ATOM    397  H1' DG  X  13       8.930  -4.021   1.517  0.00  0.00            
ATOM    398  N9  DG  X  13       7.186  -3.820   2.572  0.00  0.00            
ATOM    399  C8  DG  X  13       6.318  -3.173   3.445  0.00  0.00            
ATOM    400  H8  DG  X  13       6.657  -2.637   4.319  0.00  0.00            
ATOM    401  N7  DG  X  13       5.055  -3.435   3.156  0.00  0.00            
ATOM    402  C5  DG  X  13       5.156  -4.409   2.195  0.00  0.00            
ATOM    403  C6  DG  X  13       4.095  -5.165   1.484  0.00  0.00            
ATOM    404  O6  DG  X  13       2.851  -5.154   1.569  0.00  0.00            
ATOM    405  N1  DG  X  13       4.530  -5.947   0.450  0.00  0.00            
ATOM    406  H1  DG  X  13       3.807  -6.381  -0.104  0.00  0.00            
ATOM    407  C2  DG  X  13       5.854  -6.122   0.244  0.00  0.00            
ATOM    408  N2  DG  X  13       6.127  -6.849  -0.825  0.00  0.00            
ATOM    409  H21 DG  X  13       5.368  -7.115  -1.436  0.00  0.00            
ATOM    410  H22 DG  X  13       7.107  -6.845  -1.070  0.00  0.00            
ATOM    411  N3  DG  X  13       6.873  -5.575   0.841  0.00  0.00            
ATOM    412  C4  DG  X  13       6.445  -4.690   1.837  0.00  0.00            
ATOM    413  C3' DG  X  13      10.719  -2.981   3.228  0.00  0.00            
ATOM    414  H3' DG  X  13      11.245  -2.290   3.887  0.00  0.00            
ATOM    415  C2' DG  X  13       9.313  -2.542   2.967  0.00  0.00            
ATOM    416 H2'1 DG  X  13       8.821  -2.037   3.798  0.00  0.00            
ATOM    417 H2'2 DG  X  13       9.286  -1.815   2.156  0.00  0.00            
ATOM    418  O3' DG  X  13      11.641  -3.092   2.163  0.00  0.00            
ATOM    419  P   DG  X  14      12.143  -1.828   1.317  0.00  0.00            
ATOM    420  O1P DG  X  14      13.274  -2.372   0.474  0.00  0.00            
ATOM    421  O2P DG  X  14      12.259  -0.582   2.125  0.00  0.00            
ATOM    422  O5' DG  X  14      10.949  -1.746   0.278  0.00  0.00            
ATOM    423  C5' DG  X  14      10.737  -2.857  -0.570  0.00  0.00            
ATOM    424 H5'1 DG  X  14      10.874  -3.824  -0.087  0.00  0.00            
ATOM    425 H5'2 DG  X  14      11.525  -2.853  -1.323  0.00  0.00            
ATOM    426  C4' DG  X  14       9.427  -2.927  -1.288  0.00  0.00            
ATOM    427  H4' DG  X  14       9.418  -3.902  -1.775  0.00  0.00            
ATOM    428  O4' DG  X  14       8.344  -2.837  -0.383  0.00  0.00            
ATOM    429  C1' DG  X  14       7.212  -2.428  -1.145  0.00  0.00            
ATOM    430  H1' DG  X  14       6.784  -3.341  -1.561  0.00  0.00            
ATOM    431  N9  DG  X  14       6.271  -1.772  -0.211  0.00  0.00            
ATOM    432  C8  DG  X  14       6.471  -0.969   0.884  0.00  0.00            
ATOM    433  H8  DG  X  14       7.476  -0.677   1.150  0.00  0.00            
ATOM    434  N7  DG  X  14       5.398  -0.585   1.488  0.00  0.00            
ATOM    435  C5  DG  X  14       4.373  -1.342   0.881  0.00  0.00            
ATOM    436  C6  DG  X  14       3.003  -1.551   1.156  0.00  0.00            
ATOM    437  O6  DG  X  14       2.258  -1.034   2.020  0.00  0.00            
ATOM    438  N1  DG  X  14       2.372  -2.444   0.304  0.00  0.00            
ATOM    439  H1  DG  X  14       1.371  -2.522   0.407  0.00  0.00            
ATOM    440  C2  DG  X  14       2.989  -3.030  -0.775  0.00  0.00            
ATOM    441  N2  DG  X  14       2.227  -3.742  -1.599  0.00  0.00            
ATOM    442  H21 DG  X  14       1.279  -3.990  -1.355  0.00  0.00            
ATOM    443  H22 DG  X  14       2.770  -4.265  -2.272  0.00  0.00            
ATOM    444  N3  DG  X  14       4.224  -2.848  -1.130  0.00  0.00            
ATOM    445  C4  DG  X  14       4.910  -1.994  -0.274  0.00  0.00            
ATOM    446  C3' DG  X  14       9.197  -1.891  -2.390  0.00  0.00            
ATOM    447  H3' DG  X  14       9.820  -1.045  -2.098  0.00  0.00            
ATOM    448  C2' DG  X  14       7.740  -1.586  -2.278  0.00  0.00            
ATOM    449 H2'1 DG  X  14       7.546  -0.524  -2.126  0.00  0.00            
ATOM    450 H2'2 DG  X  14       7.326  -1.990  -3.203  0.00  0.00            
ATOM    451  O3' DG  X  14       9.660  -2.350  -3.665  0.00  0.00            
ATOM    452  P   DG  X  15       9.713  -1.373  -4.919  0.00  0.00            
ATOM    453  O1P DG  X  15      10.805  -1.900  -5.742  0.00  0.00            
ATOM    454  O2P DG  X  15       9.721   0.065  -4.408  0.00  0.00            
ATOM    455  O5' DG  X  15       8.320  -1.367  -5.744  0.00  0.00            
ATOM    456  C5' DG  X  15       7.984  -2.448  -6.610  0.00  0.00            
ATOM    457 H5'1 DG  X  15       7.944  -3.370  -6.029  0.00  0.00            
ATOM    458 H5'2 DG  X  15       8.780  -2.753  -7.290  0.00  0.00            
ATOM    459  C4' DG  X  15       6.726  -2.175  -7.486  0.00  0.00            
ATOM    460  H4' DG  X  15       6.532  -3.036  -8.124  0.00  0.00            
ATOM    461  O4' DG  X  15       5.523  -2.072  -6.687  0.00  0.00            
ATOM    462  C1' DG  X  15       5.127  -0.698  -6.651  0.00  0.00            
ATOM    463  H1' DG  X  15       4.166  -0.591  -7.154  0.00  0.00            
ATOM    464  N9  DG  X  15       4.929  -0.454  -5.260  0.00  0.00            
ATOM    465  C8  DG  X  15       5.825   0.047  -4.365  0.00  0.00            
ATOM    466  H8  DG  X  15       6.881   0.191  -4.542  0.00  0.00            
ATOM    467  N7  DG  X  15       5.250   0.414  -3.243  0.00  0.00            
ATOM    468  C5  DG  X  15       3.885  -0.067  -3.363  0.00  0.00            
ATOM    469  C6  DG  X  15       2.800  -0.104  -2.463  0.00  0.00            
ATOM    470  O6  DG  X  15       2.676   0.393  -1.334  0.00  0.00            
ATOM    471  N1  DG  X  15       1.637  -0.647  -2.968  0.00  0.00            
ATOM    472  H1  DG  X  15       0.870  -0.856  -2.345  0.00  0.00            
ATOM    473  C2  DG  X  15       1.599  -1.222  -4.203  0.00  0.00            
ATOM    474  N2  DG  X  15       0.478  -1.720  -4.620  0.00  0.00            
ATOM    475  H21 DG  X  15      -0.384  -1.815  -4.103  0.00  0.00            
ATOM    476  H22 DG  X  15       0.479  -2.082  -5.562  0.00  0.00            
ATOM    477  N3  DG  X  15       2.590  -1.204  -5.084  0.00  0.00            
ATOM    478  C4  DG  X  15       3.715  -0.614  -4.605  0.00  0.00            
ATOM    479  C3' DG  X  15       6.834  -0.960  -8.374  0.00  0.00            
ATOM    480  H3' DG  X  15       7.822  -0.541  -8.567  0.00  0.00            
ATOM    481  C2' DG  X  15       6.182   0.088  -7.502  0.00  0.00            
ATOM    482 H2'1 DG  X  15       6.923   0.563  -6.859  0.00  0.00            
ATOM    483 H2'2 DG  X  15       5.646   0.787  -8.144  0.00  0.00            
ATOM    484  O3' DG  X  15       5.974  -1.218  -9.499  0.00  0.00            
ATOM    485  P   DA  X  16       5.937  -0.367 -10.859  0.00  0.00            
ATOM    486  O1P DA  X  16       5.253  -1.226 -11.804  0.00  0.00            
ATOM    487  O2P DA  X  16       7.272   0.074 -11.256  0.00  0.00            
ATOM    488  O5' DA  X  16       5.088   0.938 -10.505  0.00  0.00            
ATOM    489  C5' DA  X  16       3.725   0.965 -10.412  0.00  0.00            
ATOM    490 H5'1 DA  X  16       3.373   0.030  -9.974  0.00  0.00            
ATOM    491 H5'2 DA  X  16       3.248   0.902 -11.391  0.00  0.00            
ATOM    492  C4' DA  X  16       3.129   2.196  -9.804  0.00  0.00            
ATOM    493  H4' DA  X  16       2.049   2.262  -9.938  0.00  0.00            
ATOM    494  O4' DA  X  16       3.583   2.237  -8.431  0.00  0.00            
ATOM    495  C1' DA  X  16       3.955   3.536  -8.173  0.00  0.00            
ATOM    496  H1' DA  X  16       3.082   4.154  -7.964  0.00  0.00            
ATOM    497  N9  DA  X  16       4.843   3.505  -6.972  0.00  0.00            
ATOM    498  C8  DA  X  16       6.193   3.680  -7.080  0.00  0.00            
ATOM    499  H8  DA  X  16       6.781   3.550  -7.977  0.00  0.00            
ATOM    500  N7  DA  X  16       6.784   3.745  -5.924  0.00  0.00            
ATOM    501  C5  DA  X  16       5.684   3.751  -5.027  0.00  0.00            
ATOM    502  C6  DA  X  16       5.496   3.881  -3.642  0.00  0.00            
ATOM    503  N6  DA  X  16       6.483   4.058  -2.802  0.00  0.00            
ATOM    504  H61 DA  X  16       6.219   3.717  -1.888  0.00  0.00            
ATOM    505  H62 DA  X  16       7.427   4.064  -3.161  0.00  0.00            
ATOM    506  N1  DA  X  16       4.322   3.830  -2.975  0.00  0.00            
ATOM    507  C2  DA  X  16       3.291   3.470  -3.714  0.00  0.00            
ATOM    508  H2  DA  X  16       2.328   3.347  -3.240  0.00  0.00            
ATOM    509  N3  DA  X  16       3.300   3.346  -5.059  0.00  0.00            
ATOM    510  C4  DA  X  16       4.507   3.495  -5.647  0.00  0.00            
ATOM    511  C3' DA  X  16       3.542   3.445 -10.554  0.00  0.00            
ATOM    512  H3' DA  X  16       3.963   3.075 -11.488  0.00  0.00            
ATOM    513  C2' DA  X  16       4.554   3.939  -9.540  0.00  0.00            
ATOM    514 H2'1 DA  X  16       5.462   3.405  -9.820  0.00  0.00            
ATOM    515 H2'2 DA  X  16       4.642   5.026  -9.573  0.00  0.00            
ATOM    516  O3' DA  X  16       2.489   4.331 -10.602  0.00  0.00            
ATOM    517  P   DG  X  17       2.536   5.789 -11.313  0.00  0.00            
ATOM    518  O1P DG  X  17       1.174   6.116 -11.813  0.00  0.00            
ATOM    519  O2P DG  X  17       3.686   5.800 -12.322  0.00  0.00            
ATOM    520  O5' DG  X  17       2.750   6.867 -10.165  0.00  0.00            
ATOM    521  C5' DG  X  17       1.777   7.067  -9.083  0.00  0.00            
ATOM    522 H5'1 DG  X  17       1.585   6.103  -8.611  0.00  0.00            
ATOM    523 H5'2 DG  X  17       0.934   7.649  -9.455  0.00  0.00            
ATOM    524  C4' DG  X  17       2.364   7.946  -7.960  0.00  0.00            
ATOM    525  H4' DG  X  17       1.684   7.962  -7.107  0.00  0.00            
ATOM    526  O4' DG  X  17       3.596   7.294  -7.633  0.00  0.00            
ATOM    527  C1' DG  X  17       4.630   8.227  -7.595  0.00  0.00            
ATOM    528  H1' DG  X  17       4.704   8.661  -6.598  0.00  0.00            
ATOM    529  N9  DG  X  17       5.865   7.428  -7.884  0.00  0.00            
ATOM    530  C8  DG  X  17       6.344   6.941  -9.108  0.00  0.00            
ATOM    531  H8  DG  X  17       5.834   7.170 -10.033  0.00  0.00            
ATOM    532  N7  DG  X  17       7.380   6.175  -8.977  0.00  0.00            
ATOM    533  C5  DG  X  17       7.798   6.369  -7.681  0.00  0.00            
ATOM    534  C6  DG  X  17       8.945   5.930  -6.931  0.00  0.00            
ATOM    535  O6  DG  X  17       9.925   5.336  -7.370  0.00  0.00            
ATOM    536  N1  DG  X  17       8.832   6.116  -5.554  0.00  0.00            
ATOM    537  H1  DG  X  17       9.590   5.908  -4.920  0.00  0.00            
ATOM    538  C2  DG  X  17       7.828   6.783  -4.982  0.00  0.00            
ATOM    539  N2  DG  X  17       7.881   6.843  -3.660  0.00  0.00            
ATOM    540  H21 DG  X  17       8.619   6.316  -3.217  0.00  0.00            
ATOM    541  H22 DG  X  17       7.186   7.347  -3.128  0.00  0.00            
ATOM    542  N3  DG  X  17       6.771   7.304  -5.589  0.00  0.00            
ATOM    543  C4  DG  X  17       6.775   7.017  -6.943  0.00  0.00            
ATOM    544  C3' DG  X  17       2.728   9.366  -8.374  0.00  0.00            
ATOM    545  H3' DG  X  17       2.150   9.668  -9.247  0.00  0.00            
ATOM    546  C2' DG  X  17       4.243   9.188  -8.675  0.00  0.00            
ATOM    547 H2'1 DG  X  17       4.316   8.782  -9.684  0.00  0.00            
ATOM    548 H2'2 DG  X  17       4.821  10.108  -8.595  0.00  0.00            
ATOM    549  O3' DG  X  17       2.474  10.259  -7.295  0.00  0.00            
ATOM    550  P   DG  X  18       2.390  11.885  -7.452  0.00  0.00            
ATOM    551  O1P DG  X  18       0.959  12.255  -7.237  0.00  0.00            
ATOM    552  O2P DG  X  18       3.105  12.270  -8.673  0.00  0.00            
ATOM    553  O5' DG  X  18       3.227  12.512  -6.237  0.00  0.00            
ATOM    554  C5' DG  X  18       2.949  12.173  -4.889  0.00  0.00            
ATOM    555 H5'1 DG  X  18       2.881  11.095  -4.749  0.00  0.00            
ATOM    556 H5'2 DG  X  18       1.975  12.617  -4.681  0.00  0.00            
ATOM    557  C4' DG  X  18       3.991  12.685  -3.992  0.00  0.00            
ATOM    558  H4' DG  X  18       3.561  12.572  -2.996  0.00  0.00            
ATOM    559  O4' DG  X  18       5.159  11.773  -4.103  0.00  0.00            
ATOM    560  C1' DG  X  18       6.208  12.570  -4.644  0.00  0.00            
ATOM    561  H1' DG  X  18       6.949  12.634  -3.847  0.00  0.00            
ATOM    562  N9  DG  X  18       6.873  11.861  -5.777  0.00  0.00            
ATOM    563  C8  DG  X  18       6.494  11.632  -7.103  0.00  0.00            
ATOM    564  H8  DG  X  18       5.610  12.117  -7.491  0.00  0.00            
ATOM    565  N7  DG  X  18       7.262  10.841  -7.789  0.00  0.00            
ATOM    566  C5  DG  X  18       8.143  10.377  -6.848  0.00  0.00            
ATOM    567  C6  DG  X  18       9.284   9.567  -6.995  0.00  0.00            
ATOM    568  O6  DG  X  18       9.876   9.169  -8.003  0.00  0.00            
ATOM    569  N1  DG  X  18       9.923   9.347  -5.780  0.00  0.00            
ATOM    570  H1  DG  X  18      10.700   8.704  -5.843  0.00  0.00            
ATOM    571  C2  DG  X  18       9.575   9.978  -4.625  0.00  0.00            
ATOM    572  N2  DG  X  18      10.148   9.619  -3.506  0.00  0.00            
ATOM    573  H21 DG  X  18      11.044   9.171  -3.635  0.00  0.00            
ATOM    574  H22 DG  X  18       9.708   9.817  -2.619  0.00  0.00            
ATOM    575  N3  DG  X  18       8.554  10.817  -4.477  0.00  0.00            
ATOM    576  C4  DG  X  18       7.897  10.985  -5.633  0.00  0.00            
ATOM    577  C3' DG  X  18       4.483  14.126  -4.142  0.00  0.00            
ATOM    578  H3' DG  X  18       3.770  14.812  -4.598  0.00  0.00            
ATOM    579  C2' DG  X  18       5.647  13.944  -5.078  0.00  0.00            
ATOM    580 H2'1 DG  X  18       5.254  13.937  -6.095  0.00  0.00            
ATOM    581 H2'2 DG  X  18       6.371  14.751  -4.965  0.00  0.00            
ATOM    582  O3' DG  X  18       4.868  14.777  -2.880  0.00  0.00            
ATOM    583  P   DA  X  19       3.796  15.510  -2.010  0.00  0.00            
ATOM    584  O1P DA  X  19       2.679  16.073  -2.929  0.00  0.00            
ATOM    585  O2P DA  X  19       4.589  16.462  -1.201  0.00  0.00            
ATOM    586  O5' DA  X  19       3.145  14.501  -0.966  0.00  0.00            
ATOM    587  C5' DA  X  19       1.728  14.276  -0.850  0.00  0.00            
ATOM    588 H5'1 DA  X  19       1.160  14.562  -1.737  0.00  0.00            
ATOM    589 H5'2 DA  X  19       1.373  14.874  -0.010  0.00  0.00            
ATOM    590  C4' DA  X  19       1.357  12.852  -0.518  0.00  0.00            
ATOM    591  H4' DA  X  19       0.272  12.791  -0.431  0.00  0.00            
ATOM    592  O4' DA  X  19       1.801  11.966  -1.502  0.00  0.00            
ATOM    593  C1' DA  X  19       1.846  10.690  -0.961  0.00  0.00            
ATOM    594  H1' DA  X  19       0.815  10.349  -0.861  0.00  0.00            
ATOM    595  N9  DA  X  19       2.627   9.701  -1.816  0.00  0.00            
ATOM    596  C8  DA  X  19       4.020   9.677  -1.979  0.00  0.00            
ATOM    597  H8  DA  X  19       4.674  10.270  -1.359  0.00  0.00            
ATOM    598  N7  DA  X  19       4.418   8.835  -2.946  0.00  0.00            
ATOM    599  C5  DA  X  19       3.175   8.292  -3.349  0.00  0.00            
ATOM    600  C6  DA  X  19       2.790   7.238  -4.238  0.00  0.00            
ATOM    601  N6  DA  X  19       3.603   6.456  -4.927  0.00  0.00            
ATOM    602  H61 DA  X  19       3.187   5.648  -5.368  0.00  0.00            
ATOM    603  H62 DA  X  19       4.552   6.766  -5.077  0.00  0.00            
ATOM    604  N1  DA  X  19       1.490   6.837  -4.298  0.00  0.00            
ATOM    605  C2  DA  X  19       0.593   7.483  -3.543  0.00  0.00            
ATOM    606  H2  DA  X  19      -0.454   7.230  -3.605  0.00  0.00            
ATOM    607  N3  DA  X  19       0.774   8.474  -2.728  0.00  0.00            
ATOM    608  C4  DA  X  19       2.104   8.785  -2.622  0.00  0.00            
ATOM    609  C3' DA  X  19       2.097  12.395   0.699  0.00  0.00            
ATOM    610  H3' DA  X  19       3.138  12.711   0.639  0.00  0.00            
ATOM    611  C2' DA  X  19       2.166  10.925   0.478  0.00  0.00            
ATOM    612 H2'1 DA  X  19       3.179  10.743   0.839  0.00  0.00            
ATOM    613 H2'2 DA  X  19       1.457  10.315   1.038  0.00  0.00            
ATOM    614  O3' DA  X  19       1.450  12.780   1.944  0.00  0.00            
ATOM    615  P   DG  X  20       2.115  12.397   3.335  0.00  0.00            
ATOM    616  O1P DG  X  20       1.459  13.248   4.341  0.00  0.00            
ATOM    617  O2P DG  X  20       3.595  12.533   3.134  0.00  0.00            
ATOM    618  O5' DG  X  20       1.825  10.887   3.750  0.00  0.00            
ATOM    619  C5' DG  X  20       0.553  10.629   4.313  0.00  0.00            
ATOM    620 H5'1 DG  X  20      -0.184  11.220   3.769  0.00  0.00            
ATOM    621 H5'2 DG  X  20       0.683  11.042   5.314  0.00  0.00            
ATOM    622  C4' DG  X  20       0.175   9.149   4.357  0.00  0.00            
ATOM    623  H4' DG  X  20      -0.870   9.023   4.636  0.00  0.00            
ATOM    624  O4' DG  X  20       0.367   8.585   3.122  0.00  0.00            
ATOM    625  C1' DG  X  20       1.158   7.387   3.125  0.00  0.00            
ATOM    626  H1' DG  X  20       0.580   6.592   2.654  0.00  0.00            
ATOM    627  N9  DG  X  20       2.430   7.564   2.415  0.00  0.00            
ATOM    628  C8  DG  X  20       3.572   8.266   2.748  0.00  0.00            
ATOM    629  H8  DG  X  20       3.628   8.927   3.599  0.00  0.00            
ATOM    630  N7  DG  X  20       4.522   8.184   1.831  0.00  0.00            
ATOM    631  C5  DG  X  20       4.063   7.210   0.929  0.00  0.00            
ATOM    632  C6  DG  X  20       4.651   6.673  -0.243  0.00  0.00            
ATOM    633  O6  DG  X  20       5.800   6.807  -0.697  0.00  0.00            
ATOM    634  N1  DG  X  20       3.749   5.837  -0.901  0.00  0.00            
ATOM    635  H1  DG  X  20       4.031   5.394  -1.765  0.00  0.00            
ATOM    636  C2  DG  X  20       2.446   5.687  -0.595  0.00  0.00            
ATOM    637  N2  DG  X  20       1.695   4.980  -1.437  0.00  0.00            
ATOM    638  H21 DG  X  20       1.995   4.569  -2.310  0.00  0.00            
ATOM    639  H22 DG  X  20       0.778   4.742  -1.085  0.00  0.00            
ATOM    640  N3  DG  X  20       1.880   6.099   0.532  0.00  0.00            
ATOM    641  C4  DG  X  20       2.777   6.901   1.235  0.00  0.00            
ATOM    642  C3' DG  X  20       1.181   8.426   5.294  0.00  0.00            
ATOM    643  H3' DG  X  20       2.108   9.001   5.279  0.00  0.00            
ATOM    644  C2' DG  X  20       1.302   7.020   4.602  0.00  0.00            
ATOM    645 H2'1 DG  X  20       2.290   6.625   4.841  0.00  0.00            
ATOM    646 H2'2 DG  X  20       0.498   6.352   4.910  0.00  0.00            
ATOM    647  O3' DG  X  20       0.644   8.339   6.626  0.00  0.00            
ATOM    648  P   DG  X  21       1.433   9.020   7.809  0.00  0.00            
ATOM    649  O1P DG  X  21       0.572   9.068   9.001  0.00  0.00            
ATOM    650  O2P DG  X  21       2.068  10.233   7.358  0.00  0.00            
ATOM    651  O5' DG  X  21       2.503   7.946   8.228  0.00  0.00            
ATOM    652  C5' DG  X  21       2.132   6.543   8.304  0.00  0.00            
ATOM    653 H5'1 DG  X  21       1.805   6.105   7.362  0.00  0.00            
ATOM    654 H5'2 DG  X  21       1.327   6.373   9.018  0.00  0.00            
ATOM    655  C4' DG  X  21       3.342   5.755   8.865  0.00  0.00            
ATOM    656  H4' DG  X  21       3.735   6.234   9.762  0.00  0.00            
ATOM    657  O4' DG  X  21       2.997   4.418   9.168  0.00  0.00            
ATOM    658  C1' DG  X  21       3.639   3.584   8.177  0.00  0.00            
ATOM    659  H1' DG  X  21       4.469   3.037   8.625  0.00  0.00            
ATOM    660  N9  DG  X  21       2.656   2.709   7.534  0.00  0.00            
ATOM    661  C8  DG  X  21       1.317   2.641   7.792  0.00  0.00            
ATOM    662  H8  DG  X  21       0.876   3.120   8.654  0.00  0.00            
ATOM    663  N7  DG  X  21       0.569   1.995   6.939  0.00  0.00            
ATOM    664  C5  DG  X  21       1.532   1.512   6.061  0.00  0.00            
ATOM    665  C6  DG  X  21       1.353   0.654   4.911  0.00  0.00            
ATOM    666  O6  DG  X  21       0.344   0.177   4.479  0.00  0.00            
ATOM    667  N1  DG  X  21       2.598   0.290   4.403  0.00  0.00            
ATOM    668  H1  DG  X  21       2.516  -0.256   3.557  0.00  0.00            
ATOM    669  C2  DG  X  21       3.816   0.653   4.930  0.00  0.00            
ATOM    670  N2  DG  X  21       4.838   0.087   4.369  0.00  0.00            
ATOM    671  H21 DG  X  21       4.675  -0.557   3.609  0.00  0.00            
ATOM    672  H22 DG  X  21       5.798   0.229   4.653  0.00  0.00            
ATOM    673  N3  DG  X  21       3.990   1.586   5.845  0.00  0.00            
ATOM    674  C4  DG  X  21       2.802   1.882   6.441  0.00  0.00            
ATOM    675  C3' DG  X  21       4.383   5.728   7.789  0.00  0.00            
ATOM    676  H3' DG  X  21       4.170   6.561   7.119  0.00  0.00            
ATOM    677  C2' DG  X  21       4.111   4.512   7.023  0.00  0.00            
ATOM    678 H2'1 DG  X  21       3.242   4.750   6.411  0.00  0.00            
ATOM    679 H2'2 DG  X  21       4.988   4.141   6.493  0.00  0.00            
ATOM    680  O3' DG  X  21       5.676   5.734   8.408  0.00  0.00            
ATOM    681  P   DG3 X  22       6.751   6.887   8.069  0.00  0.00            
ATOM    682  O1P DG3 X  22       7.832   6.650   9.012  0.00  0.00            
ATOM    683  O2P DG3 X  22       6.061   8.191   7.956  0.00  0.00            
ATOM    684  O5' DG3 X  22       7.255   6.531   6.597  0.00  0.00            
ATOM    685  C5' DG3 X  22       8.301   5.645   6.451  0.00  0.00            
ATOM    686 H5'1 DG3 X  22       8.057   4.711   6.957  0.00  0.00            
ATOM    687 H5'2 DG3 X  22       9.215   6.077   6.857  0.00  0.00            
ATOM    688  C4' DG3 X  22       8.638   5.467   4.968  0.00  0.00            
ATOM    689  H4' DG3 X  22       9.612   4.980   4.922  0.00  0.00            
ATOM    690  O4' DG3 X  22       7.555   4.623   4.438  0.00  0.00            
ATOM    691  C1' DG3 X  22       7.067   5.144   3.239  0.00  0.00            
ATOM    692  H1' DG3 X  22       7.662   4.753   2.413  0.00  0.00            
ATOM    693  N9  DG3 X  22       5.659   4.665   3.065  0.00  0.00            
ATOM    694  C8  DG3 X  22       4.580   5.002   3.821  0.00  0.00            
ATOM    695  H8  DG3 X  22       4.691   5.756   4.586  0.00  0.00            
ATOM    696  N7  DG3 X  22       3.450   4.375   3.517  0.00  0.00            
ATOM    697  C5  DG3 X  22       3.901   3.520   2.460  0.00  0.00            
ATOM    698  C6  DG3 X  22       3.174   2.631   1.581  0.00  0.00            
ATOM    699  O6  DG3 X  22       1.984   2.283   1.646  0.00  0.00            
ATOM    700  N1  DG3 X  22       3.880   2.132   0.534  0.00  0.00            
ATOM    701  H1  DG3 X  22       3.425   1.621  -0.209  0.00  0.00            
ATOM    702  C2  DG3 X  22       5.207   2.306   0.485  0.00  0.00            
ATOM    703  N2  DG3 X  22       5.840   1.851  -0.563  0.00  0.00            
ATOM    704  H21 DG3 X  22       5.415   1.093  -1.078  0.00  0.00            
ATOM    705  H22 DG3 X  22       6.826   2.065  -0.607  0.00  0.00            
ATOM    706  N3  DG3 X  22       5.989   3.000   1.262  0.00  0.00            
ATOM    707  C4  DG3 X  22       5.228   3.619   2.217  0.00  0.00            
ATOM    708  C3' DG3 X  22       8.695   6.772   4.038  0.00  0.00            
ATOM    709  H3' DG3 X  22       8.767   7.692   4.621  0.00  0.00            
ATOM    710  C2' DG3 X  22       7.356   6.641   3.425  0.00  0.00            
ATOM    711 H2'1 DG3 X  22       6.659   6.935   4.209  0.00  0.00            
ATOM    712 H2'2 DG3 X  22       7.166   7.174   2.493  0.00  0.00            
ATOM    713  O3' DG3 X  22       9.737   6.611   3.101  0.00  0.00            
ATOM    714  H3T DG3 X  22       9.751   5.731   2.716  0.00  0.00            
END
