# Supplementary material for: Extended molecular dynamics of a c-kit promoter quadruplex
Source: Nucleic Acids Res. 2015 Oct 10;43(18):8673–93. doi: 10.1093/nar/gkv785 (PMC4605300; doi:10.1093/nar/gkv785)
Supplement: SUPPLEMENTARY DATA [file supp_gkv785_nar-00989-f-2015-File018.zip › Supplementary_PDBs_Simulation8/453ns_simulation8_SI.pdb]

CRYST1    0.000    0.000    0.000  90.00  90.00  90.00 P 1           1
ATOM      1  H5T DA5 X   1      -3.198 -12.320   2.545  0.00  0.00            
ATOM      2  O5' DA5 X   1      -3.681 -12.641   1.779  0.00  0.00            
ATOM      3  C5' DA5 X   1      -3.062 -12.343   0.529  0.00  0.00            
ATOM      4 H5'1 DA5 X   1      -3.251 -11.289   0.323  0.00  0.00            
ATOM      5 H5'2 DA5 X   1      -3.424 -13.066  -0.202  0.00  0.00            
ATOM      6  C4' DA5 X   1      -1.527 -12.500   0.506  0.00  0.00            
ATOM      7  H4' DA5 X   1      -1.042 -12.157  -0.409  0.00  0.00            
ATOM      8  O4' DA5 X   1      -0.931 -11.574   1.477  0.00  0.00            
ATOM      9  C1' DA5 X   1       0.082 -12.322   2.151  0.00  0.00            
ATOM     10  H1' DA5 X   1       1.024 -12.232   1.610  0.00  0.00            
ATOM     11  N9  DA5 X   1       0.086 -11.767   3.558  0.00  0.00            
ATOM     12  C8  DA5 X   1       1.129 -11.092   4.151  0.00  0.00            
ATOM     13  H8  DA5 X   1       2.124 -11.027   3.734  0.00  0.00            
ATOM     14  N7  DA5 X   1       0.772 -10.527   5.278  0.00  0.00            
ATOM     15  C5  DA5 X   1      -0.636 -10.804   5.426  0.00  0.00            
ATOM     16  C6  DA5 X   1      -1.574 -10.569   6.468  0.00  0.00            
ATOM     17  N6  DA5 X   1      -1.338  -9.951   7.669  0.00  0.00            
ATOM     18  H61 DA5 X   1      -2.038  -9.537   8.268  0.00  0.00            
ATOM     19  H62 DA5 X   1      -0.405  -9.720   7.978  0.00  0.00            
ATOM     20  N1  DA5 X   1      -2.847 -10.863   6.249  0.00  0.00            
ATOM     21  C2  DA5 X   1      -3.115 -11.414   5.074  0.00  0.00            
ATOM     22  H2  DA5 X   1      -4.136 -11.700   4.866  0.00  0.00            
ATOM     23  N3  DA5 X   1      -2.352 -11.809   4.061  0.00  0.00            
ATOM     24  C4  DA5 X   1      -1.085 -11.448   4.292  0.00  0.00            
ATOM     25  C3' DA5 X   1      -0.992 -13.920   0.845  0.00  0.00            
ATOM     26  H3' DA5 X   1      -1.774 -14.675   0.929  0.00  0.00            
ATOM     27  C2' DA5 X   1      -0.490 -13.768   2.279  0.00  0.00            
ATOM     28 H2'1 DA5 X   1      -1.209 -13.802   3.097  0.00  0.00            
ATOM     29 H2'2 DA5 X   1       0.322 -14.484   2.407  0.00  0.00            
ATOM     30  O3' DA5 X   1       0.026 -14.335  -0.013  0.00  0.00            
ATOM     31  P   DG  X   2      -0.261 -15.093  -1.352  0.00  0.00            
ATOM     32  O1P DG  X   2      -1.354 -16.063  -1.109  0.00  0.00            
ATOM     33  O2P DG  X   2       1.062 -15.634  -1.810  0.00  0.00            
ATOM     34  O5' DG  X   2      -0.706 -13.936  -2.369  0.00  0.00            
ATOM     35  C5' DG  X   2      -2.070 -13.768  -2.841  0.00  0.00            
ATOM     36 H5'1 DG  X   2      -2.814 -13.834  -2.047  0.00  0.00            
ATOM     37 H5'2 DG  X   2      -2.231 -14.651  -3.460  0.00  0.00            
ATOM     38  C4' DG  X   2      -2.373 -12.534  -3.693  0.00  0.00            
ATOM     39  H4' DG  X   2      -3.319 -12.907  -4.087  0.00  0.00            
ATOM     40  O4' DG  X   2      -2.537 -11.352  -2.872  0.00  0.00            
ATOM     41  C1' DG  X   2      -1.725 -10.311  -3.336  0.00  0.00            
ATOM     42  H1' DG  X   2      -2.131  -9.299  -3.358  0.00  0.00            
ATOM     43  N9  DG  X   2      -0.671 -10.316  -2.315  0.00  0.00            
ATOM     44  C8  DG  X   2       0.576 -10.969  -2.309  0.00  0.00            
ATOM     45  H8  DG  X   2       0.876 -11.675  -3.068  0.00  0.00            
ATOM     46  N7  DG  X   2       1.366 -10.703  -1.279  0.00  0.00            
ATOM     47  C5  DG  X   2       0.526  -9.858  -0.502  0.00  0.00            
ATOM     48  C6  DG  X   2       0.826  -9.219   0.732  0.00  0.00            
ATOM     49  O6  DG  X   2       1.859  -9.197   1.372  0.00  0.00            
ATOM     50  N1  DG  X   2      -0.238  -8.502   1.234  0.00  0.00            
ATOM     51  H1  DG  X   2      -0.149  -7.917   2.052  0.00  0.00            
ATOM     52  C2  DG  X   2      -1.412  -8.369   0.641  0.00  0.00            
ATOM     53  N2  DG  X   2      -2.344  -7.723   1.203  0.00  0.00            
ATOM     54  H21 DG  X   2      -2.166  -7.220   2.061  0.00  0.00            
ATOM     55  H22 DG  X   2      -3.225  -7.561   0.737  0.00  0.00            
ATOM     56  N3  DG  X   2      -1.738  -8.934  -0.541  0.00  0.00            
ATOM     57  C4  DG  X   2      -0.715  -9.669  -1.095  0.00  0.00            
ATOM     58  C3' DG  X   2      -1.343 -12.234  -4.758  0.00  0.00            
ATOM     59  H3' DG  X   2      -0.421 -12.751  -4.493  0.00  0.00            
ATOM     60  C2' DG  X   2      -1.262 -10.689  -4.728  0.00  0.00            
ATOM     61 H2'1 DG  X   2      -0.260 -10.312  -4.930  0.00  0.00            
ATOM     62 H2'2 DG  X   2      -2.051 -10.304  -5.375  0.00  0.00            
ATOM     63  O3' DG  X   2      -1.818 -12.580  -6.125  0.00  0.00            
ATOM     64  P   DG  X   3      -1.111 -12.292  -7.511  0.00  0.00            
ATOM     65  O1P DG  X   3      -2.034 -12.785  -8.593  0.00  0.00            
ATOM     66  O2P DG  X   3       0.240 -12.776  -7.574  0.00  0.00            
ATOM     67  O5' DG  X   3      -0.914 -10.745  -7.652  0.00  0.00            
ATOM     68  C5' DG  X   3      -1.773  -9.965  -8.481  0.00  0.00            
ATOM     69 H5'1 DG  X   3      -2.798 -10.107  -8.138  0.00  0.00            
ATOM     70 H5'2 DG  X   3      -1.636 -10.419  -9.462  0.00  0.00            
ATOM     71  C4' DG  X   3      -1.533  -8.485  -8.463  0.00  0.00            
ATOM     72  H4' DG  X   3      -2.319  -7.899  -8.937  0.00  0.00            
ATOM     73  O4' DG  X   3      -1.590  -8.172  -7.073  0.00  0.00            
ATOM     74  C1' DG  X   3      -0.445  -7.430  -6.805  0.00  0.00            
ATOM     75  H1' DG  X   3      -0.589  -6.431  -7.218  0.00  0.00            
ATOM     76  N9  DG  X   3      -0.174  -7.389  -5.348  0.00  0.00            
ATOM     77  C8  DG  X   3       0.910  -7.837  -4.640  0.00  0.00            
ATOM     78  H8  DG  X   3       1.783  -8.208  -5.159  0.00  0.00            
ATOM     79  N7  DG  X   3       1.057  -7.534  -3.422  0.00  0.00            
ATOM     80  C5  DG  X   3      -0.132  -6.780  -3.275  0.00  0.00            
ATOM     81  C6  DG  X   3      -0.636  -6.006  -2.141  0.00  0.00            
ATOM     82  O6  DG  X   3      -0.221  -5.828  -1.006  0.00  0.00            
ATOM     83  N1  DG  X   3      -1.882  -5.560  -2.385  0.00  0.00            
ATOM     84  H1  DG  X   3      -2.298  -5.178  -1.547  0.00  0.00            
ATOM     85  C2  DG  X   3      -2.527  -5.566  -3.545  0.00  0.00            
ATOM     86  N2  DG  X   3      -3.658  -4.976  -3.498  0.00  0.00            
ATOM     87  H21 DG  X   3      -3.937  -4.557  -2.623  0.00  0.00            
ATOM     88  H22 DG  X   3      -4.231  -4.840  -4.319  0.00  0.00            
ATOM     89  N3  DG  X   3      -2.167  -6.205  -4.677  0.00  0.00            
ATOM     90  C4  DG  X   3      -0.949  -6.760  -4.411  0.00  0.00            
ATOM     91  C3' DG  X   3      -0.119  -8.179  -8.984  0.00  0.00            
ATOM     92  H3' DG  X   3       0.121  -8.987  -9.674  0.00  0.00            
ATOM     93  C2' DG  X   3       0.619  -8.089  -7.697  0.00  0.00            
ATOM     94 H2'1 DG  X   3       0.936  -9.026  -7.237  0.00  0.00            
ATOM     95 H2'2 DG  X   3       1.531  -7.507  -7.827  0.00  0.00            
ATOM     96  O3' DG  X   3       0.029  -6.970  -9.665  0.00  0.00            
ATOM     97  P   DG  X   4      -0.609  -6.746 -11.141  0.00  0.00            
ATOM     98  O1P DG  X   4      -1.546  -7.775 -11.557  0.00  0.00            
ATOM     99  O2P DG  X   4       0.550  -6.525 -11.965  0.00  0.00            
ATOM    100  O5' DG  X   4      -1.337  -5.429 -11.012  0.00  0.00            
ATOM    101  C5' DG  X   4      -2.701  -5.267 -10.575  0.00  0.00            
ATOM    102 H5'1 DG  X   4      -3.093  -6.142 -10.057  0.00  0.00            
ATOM    103 H5'2 DG  X   4      -3.263  -5.143 -11.499  0.00  0.00            
ATOM    104  C4' DG  X   4      -2.888  -4.080  -9.628  0.00  0.00            
ATOM    105  H4' DG  X   4      -3.959  -4.040  -9.431  0.00  0.00            
ATOM    106  O4' DG  X   4      -2.185  -4.318  -8.366  0.00  0.00            
ATOM    107  C1' DG  X   4      -1.377  -3.239  -8.192  0.00  0.00            
ATOM    108  H1' DG  X   4      -1.896  -2.499  -7.583  0.00  0.00            
ATOM    109  N9  DG  X   4      -0.144  -3.664  -7.407  0.00  0.00            
ATOM    110  C8  DG  X   4       0.919  -4.371  -7.811  0.00  0.00            
ATOM    111  H8  DG  X   4       1.248  -4.515  -8.830  0.00  0.00            
ATOM    112  N7  DG  X   4       1.712  -4.793  -6.888  0.00  0.00            
ATOM    113  C5  DG  X   4       1.184  -4.231  -5.752  0.00  0.00            
ATOM    114  C6  DG  X   4       1.633  -4.255  -4.400  0.00  0.00            
ATOM    115  O6  DG  X   4       2.671  -4.704  -3.862  0.00  0.00            
ATOM    116  N1  DG  X   4       0.823  -3.594  -3.513  0.00  0.00            
ATOM    117  H1  DG  X   4       1.132  -3.731  -2.561  0.00  0.00            
ATOM    118  C2  DG  X   4      -0.319  -2.950  -3.841  0.00  0.00            
ATOM    119  N2  DG  X   4      -0.996  -2.421  -2.860  0.00  0.00            
ATOM    120  H21 DG  X   4      -0.610  -2.559  -1.936  0.00  0.00            
ATOM    121  H22 DG  X   4      -1.810  -1.853  -3.046  0.00  0.00            
ATOM    122  N3  DG  X   4      -0.658  -2.738  -5.146  0.00  0.00            
ATOM    123  C4  DG  X   4       0.006  -3.543  -6.019  0.00  0.00            
ATOM    124  C3' DG  X   4      -2.373  -2.763 -10.218  0.00  0.00            
ATOM    125  H3' DG  X   4      -2.087  -2.836 -11.267  0.00  0.00            
ATOM    126  C2' DG  X   4      -1.050  -2.633  -9.553  0.00  0.00            
ATOM    127 H2'1 DG  X   4      -0.246  -3.214 -10.004  0.00  0.00            
ATOM    128 H2'2 DG  X   4      -0.779  -1.577  -9.522  0.00  0.00            
ATOM    129  O3' DG  X   4      -3.234  -1.679 -10.026  0.00  0.00            
ATOM    130  P   DA  X   5      -4.440  -1.292 -10.934  0.00  0.00            
ATOM    131  O1P DA  X   5      -4.273  -1.744 -12.340  0.00  0.00            
ATOM    132  O2P DA  X   5      -4.865   0.104 -10.696  0.00  0.00            
ATOM    133  O5' DA  X   5      -5.572  -2.244 -10.179  0.00  0.00            
ATOM    134  C5' DA  X   5      -6.099  -1.878  -8.873  0.00  0.00            
ATOM    135 H5'1 DA  X   5      -6.432  -0.842  -8.820  0.00  0.00            
ATOM    136 H5'2 DA  X   5      -5.259  -1.839  -8.178  0.00  0.00            
ATOM    137  C4' DA  X   5      -7.066  -2.798  -8.116  0.00  0.00            
ATOM    138  H4' DA  X   5      -7.192  -2.463  -7.087  0.00  0.00            
ATOM    139  O4' DA  X   5      -8.249  -2.701  -8.944  0.00  0.00            
ATOM    140  C1' DA  X   5      -8.523  -3.939  -9.590  0.00  0.00            
ATOM    141  H1' DA  X   5      -9.357  -4.451  -9.109  0.00  0.00            
ATOM    142  N9  DA  X   5      -8.888  -3.796 -10.965  0.00  0.00            
ATOM    143  C8  DA  X   5      -8.128  -3.668 -12.093  0.00  0.00            
ATOM    144  H8  DA  X   5      -7.061  -3.829 -12.124  0.00  0.00            
ATOM    145  N7  DA  X   5      -8.773  -3.343 -13.171  0.00  0.00            
ATOM    146  C5  DA  X   5     -10.117  -3.359 -12.661  0.00  0.00            
ATOM    147  C6  DA  X   5     -11.432  -3.042 -13.217  0.00  0.00            
ATOM    148  N6  DA  X   5     -11.735  -2.508 -14.348  0.00  0.00            
ATOM    149  H61 DA  X   5     -12.724  -2.528 -14.556  0.00  0.00            
ATOM    150  H62 DA  X   5     -11.130  -2.492 -15.156  0.00  0.00            
ATOM    151  N1  DA  X   5     -12.530  -3.177 -12.467  0.00  0.00            
ATOM    152  C2  DA  X   5     -12.405  -3.536 -11.228  0.00  0.00            
ATOM    153  H2  DA  X   5     -13.332  -3.667 -10.689  0.00  0.00            
ATOM    154  N3  DA  X   5     -11.314  -3.827 -10.512  0.00  0.00            
ATOM    155  C4  DA  X   5     -10.189  -3.694 -11.335  0.00  0.00            
ATOM    156  C3' DA  X   5      -6.782  -4.302  -8.059  0.00  0.00            
ATOM    157  H3' DA  X   5      -5.694  -4.378  -8.087  0.00  0.00            
ATOM    158  C2' DA  X   5      -7.356  -4.906  -9.337  0.00  0.00            
ATOM    159 H2'1 DA  X   5      -6.684  -4.792 -10.188  0.00  0.00            
ATOM    160 H2'2 DA  X   5      -7.630  -5.961  -9.292  0.00  0.00            
ATOM    161  O3' DA  X   5      -7.394  -5.005  -7.001  0.00  0.00            
ATOM    162  P   DG  X   6      -6.698  -5.348  -5.559  0.00  0.00            
ATOM    163  O1P DG  X   6      -5.305  -4.879  -5.603  0.00  0.00            
ATOM    164  O2P DG  X   6      -6.883  -6.788  -5.282  0.00  0.00            
ATOM    165  O5' DG  X   6      -7.497  -4.531  -4.505  0.00  0.00            
ATOM    166  C5' DG  X   6      -6.877  -4.065  -3.323  0.00  0.00            
ATOM    167 H5'1 DG  X   6      -6.081  -3.355  -3.544  0.00  0.00            
ATOM    168 H5'2 DG  X   6      -6.417  -4.918  -2.824  0.00  0.00            
ATOM    169  C4' DG  X   6      -7.776  -3.319  -2.404  0.00  0.00            
ATOM    170  H4' DG  X   6      -8.550  -4.003  -2.058  0.00  0.00            
ATOM    171  O4' DG  X   6      -7.006  -2.848  -1.274  0.00  0.00            
ATOM    172  C1' DG  X   6      -6.793  -1.439  -1.420  0.00  0.00            
ATOM    173  H1' DG  X   6      -7.360  -1.018  -0.590  0.00  0.00            
ATOM    174  N9  DG  X   6      -5.354  -1.196  -1.264  0.00  0.00            
ATOM    175  C8  DG  X   6      -4.485  -0.983  -2.270  0.00  0.00            
ATOM    176  H8  DG  X   6      -4.710  -1.008  -3.326  0.00  0.00            
ATOM    177  N7  DG  X   6      -3.252  -0.863  -1.880  0.00  0.00            
ATOM    178  C5  DG  X   6      -3.279  -1.106  -0.496  0.00  0.00            
ATOM    179  C6  DG  X   6      -2.315  -1.203   0.492  0.00  0.00            
ATOM    180  O6  DG  X   6      -1.121  -0.990   0.442  0.00  0.00            
ATOM    181  N1  DG  X   6      -2.767  -1.229   1.747  0.00  0.00            
ATOM    182  H1  DG  X   6      -2.067  -1.319   2.468  0.00  0.00            
ATOM    183  C2  DG  X   6      -4.077  -1.091   2.054  0.00  0.00            
ATOM    184  N2  DG  X   6      -4.407  -0.879   3.312  0.00  0.00            
ATOM    185  H21 DG  X   6      -3.788  -1.132   4.068  0.00  0.00            
ATOM    186  H22 DG  X   6      -5.353  -0.553   3.450  0.00  0.00            
ATOM    187  N3  DG  X   6      -5.050  -1.104   1.170  0.00  0.00            
ATOM    188  C4  DG  X   6      -4.603  -1.152  -0.098  0.00  0.00            
ATOM    189  C3' DG  X   6      -8.444  -2.074  -3.009  0.00  0.00            
ATOM    190  H3' DG  X   6      -8.685  -2.258  -4.057  0.00  0.00            
ATOM    191  C2' DG  X   6      -7.447  -0.932  -2.716  0.00  0.00            
ATOM    192 H2'1 DG  X   6      -6.774  -0.797  -3.563  0.00  0.00            
ATOM    193 H2'2 DG  X   6      -7.912   0.054  -2.689  0.00  0.00            
ATOM    194  O3' DG  X   6      -9.706  -1.927  -2.330  0.00  0.00            
ATOM    195  P   DG  X   7     -10.651  -0.707  -2.581  0.00  0.00            
ATOM    196  O1P DG  X   7     -12.075  -1.037  -2.332  0.00  0.00            
ATOM    197  O2P DG  X   7     -10.331  -0.091  -3.949  0.00  0.00            
ATOM    198  O5' DG  X   7     -10.214   0.423  -1.590  0.00  0.00            
ATOM    199  C5' DG  X   7     -10.265   0.178  -0.175  0.00  0.00            
ATOM    200 H5'1 DG  X   7      -9.939  -0.847  -0.001  0.00  0.00            
ATOM    201 H5'2 DG  X   7     -11.280   0.247   0.215  0.00  0.00            
ATOM    202  C4' DG  X   7      -9.426   1.140   0.738  0.00  0.00            
ATOM    203  H4' DG  X   7      -9.403   0.804   1.775  0.00  0.00            
ATOM    204  O4' DG  X   7      -8.058   1.138   0.294  0.00  0.00            
ATOM    205  C1' DG  X   7      -7.681   2.513   0.444  0.00  0.00            
ATOM    206  H1' DG  X   7      -7.668   2.894   1.465  0.00  0.00            
ATOM    207  N9  DG  X   7      -6.432   2.742  -0.305  0.00  0.00            
ATOM    208  C8  DG  X   7      -6.260   3.027  -1.620  0.00  0.00            
ATOM    209  H8  DG  X   7      -7.063   2.985  -2.341  0.00  0.00            
ATOM    210  N7  DG  X   7      -4.974   3.006  -2.017  0.00  0.00            
ATOM    211  C5  DG  X   7      -4.287   2.747  -0.886  0.00  0.00            
ATOM    212  C6  DG  X   7      -2.852   2.440  -0.659  0.00  0.00            
ATOM    213  O6  DG  X   7      -1.914   2.513  -1.473  0.00  0.00            
ATOM    214  N1  DG  X   7      -2.592   2.162   0.673  0.00  0.00            
ATOM    215  H1  DG  X   7      -1.623   1.971   0.884  0.00  0.00            
ATOM    216  C2  DG  X   7      -3.467   2.242   1.698  0.00  0.00            
ATOM    217  N2  DG  X   7      -3.082   2.201   2.931  0.00  0.00            
ATOM    218  H21 DG  X   7      -2.148   1.825   3.002  0.00  0.00            
ATOM    219  H22 DG  X   7      -3.752   2.261   3.685  0.00  0.00            
ATOM    220  N3  DG  X   7      -4.818   2.369   1.466  0.00  0.00            
ATOM    221  C4  DG  X   7      -5.160   2.506   0.196  0.00  0.00            
ATOM    222  C3' DG  X   7      -9.962   2.572   0.614  0.00  0.00            
ATOM    223  H3' DG  X   7     -10.837   2.681  -0.027  0.00  0.00            
ATOM    224  C2' DG  X   7      -8.881   3.285  -0.216  0.00  0.00            
ATOM    225 H2'1 DG  X   7      -9.032   3.053  -1.269  0.00  0.00            
ATOM    226 H2'2 DG  X   7      -8.915   4.337   0.067  0.00  0.00            
ATOM    227  O3' DG  X   7     -10.055   3.151   1.918  0.00  0.00            
ATOM    228  P   DG  X   8     -11.340   3.053   2.731  0.00  0.00            
ATOM    229  O1P DG  X   8     -11.802   1.695   2.858  0.00  0.00            
ATOM    230  O2P DG  X   8     -12.324   4.150   2.378  0.00  0.00            
ATOM    231  O5' DG  X   8     -10.722   3.519   4.114  0.00  0.00            
ATOM    232  C5' DG  X   8      -9.959   2.675   4.814  0.00  0.00            
ATOM    233 H5'1 DG  X   8      -9.801   1.726   4.301  0.00  0.00            
ATOM    234 H5'2 DG  X   8     -10.477   2.532   5.762  0.00  0.00            
ATOM    235  C4' DG  X   8      -8.611   3.324   5.288  0.00  0.00            
ATOM    236  H4' DG  X   8      -8.191   2.585   5.969  0.00  0.00            
ATOM    237  O4' DG  X   8      -7.636   3.496   4.247  0.00  0.00            
ATOM    238  C1' DG  X   8      -7.142   4.800   4.346  0.00  0.00            
ATOM    239  H1' DG  X   8      -6.409   4.774   5.153  0.00  0.00            
ATOM    240  N9  DG  X   8      -6.530   5.288   3.103  0.00  0.00            
ATOM    241  C8  DG  X   8      -7.152   5.571   1.905  0.00  0.00            
ATOM    242  H8  DG  X   8      -8.232   5.571   1.865  0.00  0.00            
ATOM    243  N7  DG  X   8      -6.329   5.806   0.895  0.00  0.00            
ATOM    244  C5  DG  X   8      -5.039   5.719   1.463  0.00  0.00            
ATOM    245  C6  DG  X   8      -3.703   5.953   0.953  0.00  0.00            
ATOM    246  O6  DG  X   8      -3.357   6.140  -0.230  0.00  0.00            
ATOM    247  N1  DG  X   8      -2.729   5.738   1.901  0.00  0.00            
ATOM    248  H1  DG  X   8      -1.769   5.781   1.591  0.00  0.00            
ATOM    249  C2  DG  X   8      -2.999   5.225   3.053  0.00  0.00            
ATOM    250  N2  DG  X   8      -1.895   4.951   3.697  0.00  0.00            
ATOM    251  H21 DG  X   8      -0.941   4.964   3.367  0.00  0.00            
ATOM    252  H22 DG  X   8      -2.028   4.572   4.623  0.00  0.00            
ATOM    253  N3  DG  X   8      -4.153   5.094   3.700  0.00  0.00            
ATOM    254  C4  DG  X   8      -5.165   5.372   2.832  0.00  0.00            
ATOM    255  C3' DG  X   8      -8.865   4.762   5.954  0.00  0.00            
ATOM    256  H3' DG  X   8      -9.882   5.021   6.247  0.00  0.00            
ATOM    257  C2' DG  X   8      -8.301   5.632   4.811  0.00  0.00            
ATOM    258 H2'1 DG  X   8      -9.129   5.835   4.133  0.00  0.00            
ATOM    259 H2'2 DG  X   8      -7.905   6.556   5.235  0.00  0.00            
ATOM    260  O3' DG  X   8      -8.126   4.985   7.131  0.00  0.00            
ATOM    261  P   DC  X   9      -8.523   4.244   8.558  0.00  0.00            
ATOM    262  O1P DC  X   9      -9.494   3.164   8.306  0.00  0.00            
ATOM    263  O2P DC  X   9      -8.939   5.250   9.517  0.00  0.00            
ATOM    264  O5' DC  X   9      -7.139   3.624   9.019  0.00  0.00            
ATOM    265  C5' DC  X   9      -6.544   2.632   8.173  0.00  0.00            
ATOM    266 H5'1 DC  X   9      -6.192   3.049   7.229  0.00  0.00            
ATOM    267 H5'2 DC  X   9      -7.278   1.906   7.823  0.00  0.00            
ATOM    268  C4' DC  X   9      -5.390   1.809   8.756  0.00  0.00            
ATOM    269  H4' DC  X   9      -5.182   1.035   8.018  0.00  0.00            
ATOM    270  O4' DC  X   9      -4.271   2.708   8.910  0.00  0.00            
ATOM    271  C1' DC  X   9      -4.041   2.801  10.316  0.00  0.00            
ATOM    272  H1' DC  X   9      -3.169   2.222  10.618  0.00  0.00            
ATOM    273  N1  DC  X   9      -3.751   4.173  10.647  0.00  0.00            
ATOM    274  C6  DC  X   9      -4.492   5.203  10.118  0.00  0.00            
ATOM    275  H6  DC  X   9      -5.336   5.057   9.460  0.00  0.00            
ATOM    276  C5  DC  X   9      -4.123   6.436  10.588  0.00  0.00            
ATOM    277  H5  DC  X   9      -4.579   7.307  10.140  0.00  0.00            
ATOM    278  C4  DC  X   9      -3.096   6.604  11.497  0.00  0.00            
ATOM    279  N4  DC  X   9      -2.815   7.804  11.846  0.00  0.00            
ATOM    280  H41 DC  X   9      -2.162   7.980  12.597  0.00  0.00            
ATOM    281  H42 DC  X   9      -3.322   8.514  11.338  0.00  0.00            
ATOM    282  N3  DC  X   9      -2.412   5.632  12.092  0.00  0.00            
ATOM    283  C2  DC  X   9      -2.806   4.388  11.703  0.00  0.00            
ATOM    284  O2  DC  X   9      -2.230   3.480  12.269  0.00  0.00            
ATOM    285  C3' DC  X   9      -5.645   1.198  10.106  0.00  0.00            
ATOM    286  H3' DC  X   9      -6.718   1.029  10.194  0.00  0.00            
ATOM    287  C2' DC  X   9      -5.252   2.233  11.060  0.00  0.00            
ATOM    288 H2'1 DC  X   9      -6.069   2.954  11.109  0.00  0.00            
ATOM    289 H2'2 DC  X   9      -4.965   1.826  12.030  0.00  0.00            
ATOM    290  O3' DC  X   9      -4.877   0.028  10.218  0.00  0.00            
ATOM    291  P   DG  X  10      -5.352  -1.431   9.792  0.00  0.00            
ATOM    292  O1P DG  X  10      -6.140  -1.394   8.553  0.00  0.00            
ATOM    293  O2P DG  X  10      -5.971  -2.072  10.969  0.00  0.00            
ATOM    294  O5' DG  X  10      -3.988  -2.156   9.500  0.00  0.00            
ATOM    295  C5' DG  X  10      -3.088  -2.639  10.547  0.00  0.00            
ATOM    296 H5'1 DG  X  10      -3.080  -3.724  10.448  0.00  0.00            
ATOM    297 H5'2 DG  X  10      -3.429  -2.416  11.558  0.00  0.00            
ATOM    298  C4' DG  X  10      -1.685  -2.048  10.491  0.00  0.00            
ATOM    299  H4' DG  X  10      -1.147  -2.482  11.334  0.00  0.00            
ATOM    300  O4' DG  X  10      -1.046  -2.373   9.267  0.00  0.00            
ATOM    301  C1' DG  X  10      -0.755  -1.083   8.648  0.00  0.00            
ATOM    302  H1' DG  X  10       0.255  -0.828   8.965  0.00  0.00            
ATOM    303  N9  DG  X  10      -0.942  -1.289   7.220  0.00  0.00            
ATOM    304  C8  DG  X  10      -2.196  -1.098   6.512  0.00  0.00            
ATOM    305  H8  DG  X  10      -2.915  -0.455   6.998  0.00  0.00            
ATOM    306  N7  DG  X  10      -2.170  -1.567   5.271  0.00  0.00            
ATOM    307  C5  DG  X  10      -0.872  -2.033   5.069  0.00  0.00            
ATOM    308  C6  DG  X  10      -0.150  -2.538   3.948  0.00  0.00            
ATOM    309  O6  DG  X  10      -0.541  -2.933   2.836  0.00  0.00            
ATOM    310  N1  DG  X  10       1.151  -2.856   4.163  0.00  0.00            
ATOM    311  H1  DG  X  10       1.634  -3.338   3.418  0.00  0.00            
ATOM    312  C2  DG  X  10       1.763  -2.780   5.376  0.00  0.00            
ATOM    313  N2  DG  X  10       2.965  -3.175   5.385  0.00  0.00            
ATOM    314  H21 DG  X  10       3.216  -3.767   4.605  0.00  0.00            
ATOM    315  H22 DG  X  10       3.519  -3.074   6.224  0.00  0.00            
ATOM    316  N3  DG  X  10       1.200  -2.270   6.402  0.00  0.00            
ATOM    317  C4  DG  X  10      -0.133  -1.936   6.265  0.00  0.00            
ATOM    318  C3' DG  X  10      -1.762  -0.544  10.799  0.00  0.00            
ATOM    319  H3' DG  X  10      -2.667  -0.213  11.307  0.00  0.00            
ATOM    320  C2' DG  X  10      -1.670   0.001   9.362  0.00  0.00            
ATOM    321 H2'1 DG  X  10      -2.648   0.171   8.912  0.00  0.00            
ATOM    322 H2'2 DG  X  10      -1.115   0.938   9.333  0.00  0.00            
ATOM    323  O3' DG  X  10      -0.557  -0.118  11.492  0.00  0.00            
ATOM    324  P   DC  X  11      -0.161  -0.538  12.920  0.00  0.00            
ATOM    325  O1P DC  X  11      -1.357  -1.058  13.573  0.00  0.00            
ATOM    326  O2P DC  X  11       0.642   0.507  13.551  0.00  0.00            
ATOM    327  O5' DC  X  11       0.721  -1.832  12.501  0.00  0.00            
ATOM    328  C5' DC  X  11       1.675  -2.381  13.437  0.00  0.00            
ATOM    329 H5'1 DC  X  11       1.240  -2.520  14.428  0.00  0.00            
ATOM    330 H5'2 DC  X  11       2.472  -1.665  13.638  0.00  0.00            
ATOM    331  C4' DC  X  11       2.313  -3.788  13.112  0.00  0.00            
ATOM    332  H4' DC  X  11       2.931  -4.259  13.875  0.00  0.00            
ATOM    333  O4' DC  X  11       1.277  -4.641  12.832  0.00  0.00            
ATOM    334  C1' DC  X  11       1.488  -5.247  11.529  0.00  0.00            
ATOM    335  H1' DC  X  11       2.130  -6.118  11.666  0.00  0.00            
ATOM    336  N1  DC  X  11       0.260  -5.899  10.867  0.00  0.00            
ATOM    337  C6  DC  X  11      -0.369  -5.280   9.815  0.00  0.00            
ATOM    338  H6  DC  X  11      -0.021  -4.304   9.511  0.00  0.00            
ATOM    339  C5  DC  X  11      -1.479  -5.899   9.199  0.00  0.00            
ATOM    340  H5  DC  X  11      -1.973  -5.452   8.350  0.00  0.00            
ATOM    341  C4  DC  X  11      -1.967  -7.108   9.823  0.00  0.00            
ATOM    342  N4  DC  X  11      -3.128  -7.651   9.477  0.00  0.00            
ATOM    343  H41 DC  X  11      -3.501  -8.390  10.056  0.00  0.00            
ATOM    344  H42 DC  X  11      -3.567  -7.287   8.643  0.00  0.00            
ATOM    345  N3  DC  X  11      -1.433  -7.567  10.924  0.00  0.00            
ATOM    346  C2  DC  X  11      -0.324  -7.056  11.449  0.00  0.00            
ATOM    347  O2  DC  X  11       0.049  -7.549  12.524  0.00  0.00            
ATOM    348  C3' DC  X  11       3.082  -3.617  11.739  0.00  0.00            
ATOM    349  H3' DC  X  11       3.341  -2.578  11.539  0.00  0.00            
ATOM    350  C2' DC  X  11       2.220  -4.239  10.630  0.00  0.00            
ATOM    351 H2'1 DC  X  11       1.701  -3.387  10.190  0.00  0.00            
ATOM    352 H2'2 DC  X  11       2.806  -4.703   9.836  0.00  0.00            
ATOM    353  O3' DC  X  11       4.297  -4.311  11.775  0.00  0.00            
ATOM    354  P   DT  X  12       5.541  -4.010  10.931  0.00  0.00            
ATOM    355  O1P DT  X  12       6.731  -4.463  11.638  0.00  0.00            
ATOM    356  O2P DT  X  12       5.553  -2.568  10.693  0.00  0.00            
ATOM    357  O5' DT  X  12       5.488  -4.788   9.544  0.00  0.00            
ATOM    358  C5' DT  X  12       6.000  -6.134   9.507  0.00  0.00            
ATOM    359 H5'1 DT  X  12       5.432  -6.792  10.165  0.00  0.00            
ATOM    360 H5'2 DT  X  12       7.044  -6.155   9.819  0.00  0.00            
ATOM    361  C4' DT  X  12       5.950  -6.757   8.125  0.00  0.00            
ATOM    362  H4' DT  X  12       6.558  -7.661   8.085  0.00  0.00            
ATOM    363  O4' DT  X  12       4.681  -7.014   7.654  0.00  0.00            
ATOM    364  C1' DT  X  12       4.754  -6.960   6.225  0.00  0.00            
ATOM    365  H1' DT  X  12       5.318  -7.811   5.843  0.00  0.00            
ATOM    366  N1  DT  X  12       3.386  -7.067   5.714  0.00  0.00            
ATOM    367  C6  DT  X  12       2.309  -6.352   6.252  0.00  0.00            
ATOM    368  H6  DT  X  12       2.473  -5.821   7.178  0.00  0.00            
ATOM    369  C5  DT  X  12       1.080  -6.454   5.676  0.00  0.00            
ATOM    370  C7  DT  X  12      -0.131  -5.819   6.254  0.00  0.00            
ATOM    371  H71 DT  X  12      -0.882  -6.525   6.610  0.00  0.00            
ATOM    372  H72 DT  X  12       0.152  -5.146   7.063  0.00  0.00            
ATOM    373  H73 DT  X  12      -0.586  -5.251   5.443  0.00  0.00            
ATOM    374  C4  DT  X  12       0.881  -7.241   4.497  0.00  0.00            
ATOM    375  O4  DT  X  12      -0.165  -7.530   3.910  0.00  0.00            
ATOM    376  N3  DT  X  12       2.013  -7.832   3.946  0.00  0.00            
ATOM    377  H3  DT  X  12       1.917  -8.186   3.005  0.00  0.00            
ATOM    378  C2  DT  X  12       3.279  -7.687   4.465  0.00  0.00            
ATOM    379  O2  DT  X  12       4.215  -8.106   3.804  0.00  0.00            
ATOM    380  C3' DT  X  12       6.557  -5.725   7.175  0.00  0.00            
ATOM    381  H3' DT  X  12       6.767  -4.754   7.622  0.00  0.00            
ATOM    382  C2' DT  X  12       5.548  -5.677   6.110  0.00  0.00            
ATOM    383 H2'1 DT  X  12       4.852  -4.844   6.214  0.00  0.00            
ATOM    384 H2'2 DT  X  12       6.003  -5.651   5.120  0.00  0.00            
ATOM    385  O3' DT  X  12       7.678  -6.288   6.542  0.00  0.00            
ATOM    386  P   DG  X  13       8.868  -5.336   5.996  0.00  0.00            
ATOM    387  O1P DG  X  13      10.109  -5.798   6.540  0.00  0.00            
ATOM    388  O2P DG  X  13       8.516  -3.934   6.204  0.00  0.00            
ATOM    389  O5' DG  X  13       8.788  -5.482   4.387  0.00  0.00            
ATOM    390  C5' DG  X  13       9.588  -6.411   3.683  0.00  0.00            
ATOM    391 H5'1 DG  X  13       9.383  -7.400   4.092  0.00  0.00            
ATOM    392 H5'2 DG  X  13      10.665  -6.238   3.686  0.00  0.00            
ATOM    393  C4' DG  X  13       9.227  -6.508   2.162  0.00  0.00            
ATOM    394  H4' DG  X  13       9.682  -7.426   1.786  0.00  0.00            
ATOM    395  O4' DG  X  13       7.814  -6.630   2.050  0.00  0.00            
ATOM    396  C1' DG  X  13       7.290  -5.564   1.323  0.00  0.00            
ATOM    397  H1' DG  X  13       7.159  -5.782   0.262  0.00  0.00            
ATOM    398  N9  DG  X  13       5.932  -5.317   1.856  0.00  0.00            
ATOM    399  C8  DG  X  13       5.563  -4.508   2.900  0.00  0.00            
ATOM    400  H8  DG  X  13       6.284  -4.014   3.535  0.00  0.00            
ATOM    401  N7  DG  X  13       4.280  -4.410   3.031  0.00  0.00            
ATOM    402  C5  DG  X  13       3.724  -5.156   2.004  0.00  0.00            
ATOM    403  C6  DG  X  13       2.399  -5.480   1.628  0.00  0.00            
ATOM    404  O6  DG  X  13       1.359  -5.125   2.164  0.00  0.00            
ATOM    405  N1  DG  X  13       2.281  -6.177   0.440  0.00  0.00            
ATOM    406  H1  DG  X  13       1.404  -6.178  -0.061  0.00  0.00            
ATOM    407  C2  DG  X  13       3.415  -6.620  -0.263  0.00  0.00            
ATOM    408  N2  DG  X  13       3.135  -7.123  -1.472  0.00  0.00            
ATOM    409  H21 DG  X  13       2.176  -7.187  -1.781  0.00  0.00            
ATOM    410  H22 DG  X  13       3.901  -7.553  -1.972  0.00  0.00            
ATOM    411  N3  DG  X  13       4.669  -6.347   0.067  0.00  0.00            
ATOM    412  C4  DG  X  13       4.777  -5.671   1.241  0.00  0.00            
ATOM    413  C3' DG  X  13       9.587  -5.255   1.404  0.00  0.00            
ATOM    414  H3' DG  X  13      10.442  -4.774   1.879  0.00  0.00            
ATOM    415  C2' DG  X  13       8.271  -4.442   1.436  0.00  0.00            
ATOM    416 H2'1 DG  X  13       8.284  -3.984   2.425  0.00  0.00            
ATOM    417 H2'2 DG  X  13       8.187  -3.744   0.603  0.00  0.00            
ATOM    418  O3' DG  X  13       9.898  -5.701   0.123  0.00  0.00            
ATOM    419  P   DG  X  14      10.455  -4.912  -1.083  0.00  0.00            
ATOM    420  O1P DG  X  14      11.221  -5.913  -1.876  0.00  0.00            
ATOM    421  O2P DG  X  14      11.051  -3.697  -0.562  0.00  0.00            
ATOM    422  O5' DG  X  14       9.176  -4.553  -1.899  0.00  0.00            
ATOM    423  C5' DG  X  14       8.382  -5.502  -2.578  0.00  0.00            
ATOM    424 H5'1 DG  X  14       8.273  -6.412  -1.989  0.00  0.00            
ATOM    425 H5'2 DG  X  14       8.743  -5.585  -3.603  0.00  0.00            
ATOM    426  C4' DG  X  14       6.974  -4.953  -2.846  0.00  0.00            
ATOM    427  H4' DG  X  14       6.373  -5.720  -3.336  0.00  0.00            
ATOM    428  O4' DG  X  14       6.394  -4.508  -1.646  0.00  0.00            
ATOM    429  C1' DG  X  14       5.347  -3.636  -1.967  0.00  0.00            
ATOM    430  H1' DG  X  14       4.456  -4.208  -2.227  0.00  0.00            
ATOM    431  N9  DG  X  14       4.981  -2.852  -0.768  0.00  0.00            
ATOM    432  C8  DG  X  14       5.828  -2.147   0.041  0.00  0.00            
ATOM    433  H8  DG  X  14       6.869  -2.157  -0.246  0.00  0.00            
ATOM    434  N7  DG  X  14       5.222  -1.480   1.026  0.00  0.00            
ATOM    435  C5  DG  X  14       3.835  -1.773   0.807  0.00  0.00            
ATOM    436  C6  DG  X  14       2.643  -1.360   1.524  0.00  0.00            
ATOM    437  O6  DG  X  14       2.598  -0.709   2.620  0.00  0.00            
ATOM    438  N1  DG  X  14       1.484  -1.897   1.055  0.00  0.00            
ATOM    439  H1  DG  X  14       0.653  -1.696   1.594  0.00  0.00            
ATOM    440  C2  DG  X  14       1.441  -2.612  -0.098  0.00  0.00            
ATOM    441  N2  DG  X  14       0.357  -3.319  -0.237  0.00  0.00            
ATOM    442  H21 DG  X  14      -0.302  -2.996   0.456  0.00  0.00            
ATOM    443  H22 DG  X  14       0.599  -4.290  -0.373  0.00  0.00            
ATOM    444  N3  DG  X  14       2.475  -3.045  -0.754  0.00  0.00            
ATOM    445  C4  DG  X  14       3.675  -2.557  -0.315  0.00  0.00            
ATOM    446  C3' DG  X  14       6.948  -3.741  -3.795  0.00  0.00            
ATOM    447  H3' DG  X  14       7.912  -3.248  -3.673  0.00  0.00            
ATOM    448  C2' DG  X  14       5.748  -2.935  -3.176  0.00  0.00            
ATOM    449 H2'1 DG  X  14       6.204  -1.991  -2.877  0.00  0.00            
ATOM    450 H2'2 DG  X  14       4.978  -2.773  -3.931  0.00  0.00            
ATOM    451  O3' DG  X  14       6.718  -4.002  -5.181  0.00  0.00            
ATOM    452  P   DG  X  15       6.841  -2.824  -6.288  0.00  0.00            
ATOM    453  O1P DG  X  15       7.380  -3.419  -7.500  0.00  0.00            
ATOM    454  O2P DG  X  15       7.556  -1.671  -5.722  0.00  0.00            
ATOM    455  O5' DG  X  15       5.328  -2.351  -6.505  0.00  0.00            
ATOM    456  C5' DG  X  15       4.493  -3.064  -7.305  0.00  0.00            
ATOM    457 H5'1 DG  X  15       4.055  -3.925  -6.800  0.00  0.00            
ATOM    458 H5'2 DG  X  15       4.953  -3.482  -8.200  0.00  0.00            
ATOM    459  C4' DG  X  15       3.334  -2.200  -7.866  0.00  0.00            
ATOM    460  H4' DG  X  15       2.773  -2.870  -8.517  0.00  0.00            
ATOM    461  O4' DG  X  15       2.525  -1.646  -6.914  0.00  0.00            
ATOM    462  C1' DG  X  15       2.688  -0.305  -6.805  0.00  0.00            
ATOM    463  H1' DG  X  15       1.753   0.210  -7.025  0.00  0.00            
ATOM    464  N9  DG  X  15       2.916  -0.046  -5.431  0.00  0.00            
ATOM    465  C8  DG  X  15       4.074  -0.155  -4.765  0.00  0.00            
ATOM    466  H8  DG  X  15       5.033  -0.364  -5.219  0.00  0.00            
ATOM    467  N7  DG  X  15       3.956   0.003  -3.481  0.00  0.00            
ATOM    468  C5  DG  X  15       2.575   0.224  -3.296  0.00  0.00            
ATOM    469  C6  DG  X  15       1.831   0.412  -2.093  0.00  0.00            
ATOM    470  O6  DG  X  15       2.214   0.414  -0.911  0.00  0.00            
ATOM    471  N1  DG  X  15       0.497   0.524  -2.352  0.00  0.00            
ATOM    472  H1  DG  X  15      -0.164   0.411  -1.598  0.00  0.00            
ATOM    473  C2  DG  X  15      -0.007   0.642  -3.589  0.00  0.00            
ATOM    474  N2  DG  X  15      -1.317   0.791  -3.682  0.00  0.00            
ATOM    475  H21 DG  X  15      -1.849   0.959  -2.839  0.00  0.00            
ATOM    476  H22 DG  X  15      -1.786   0.834  -4.576  0.00  0.00            
ATOM    477  N3  DG  X  15       0.658   0.543  -4.769  0.00  0.00            
ATOM    478  C4  DG  X  15       1.973   0.247  -4.490  0.00  0.00            
ATOM    479  C3' DG  X  15       3.837  -1.067  -8.786  0.00  0.00            
ATOM    480  H3' DG  X  15       4.892  -1.306  -8.916  0.00  0.00            
ATOM    481  C2' DG  X  15       3.699   0.133  -7.825  0.00  0.00            
ATOM    482 H2'1 DG  X  15       4.681   0.228  -7.363  0.00  0.00            
ATOM    483 H2'2 DG  X  15       3.376   1.079  -8.261  0.00  0.00            
ATOM    484  O3' DG  X  15       3.027  -0.854  -9.992  0.00  0.00            
ATOM    485  P   DA  X  16       3.346   0.223 -11.009  0.00  0.00            
ATOM    486  O1P DA  X  16       2.783  -0.116 -12.339  0.00  0.00            
ATOM    487  O2P DA  X  16       4.803   0.544 -10.977  0.00  0.00            
ATOM    488  O5' DA  X  16       2.516   1.451 -10.480  0.00  0.00            
ATOM    489  C5' DA  X  16       1.125   1.500 -10.379  0.00  0.00            
ATOM    490 H5'1 DA  X  16       0.826   0.632  -9.791  0.00  0.00            
ATOM    491 H5'2 DA  X  16       0.595   1.428 -11.328  0.00  0.00            
ATOM    492  C4' DA  X  16       0.737   2.920  -9.752  0.00  0.00            
ATOM    493  H4' DA  X  16      -0.341   3.072  -9.808  0.00  0.00            
ATOM    494  O4' DA  X  16       0.935   2.893  -8.343  0.00  0.00            
ATOM    495  C1' DA  X  16       1.582   4.080  -7.936  0.00  0.00            
ATOM    496  H1' DA  X  16       0.870   4.885  -7.752  0.00  0.00            
ATOM    497  N9  DA  X  16       2.464   3.842  -6.757  0.00  0.00            
ATOM    498  C8  DA  X  16       3.783   3.392  -6.835  0.00  0.00            
ATOM    499  H8  DA  X  16       4.363   3.245  -7.734  0.00  0.00            
ATOM    500  N7  DA  X  16       4.327   3.227  -5.647  0.00  0.00            
ATOM    501  C5  DA  X  16       3.257   3.517  -4.784  0.00  0.00            
ATOM    502  C6  DA  X  16       3.108   3.501  -3.343  0.00  0.00            
ATOM    503  N6  DA  X  16       4.011   3.323  -2.446  0.00  0.00            
ATOM    504  H61 DA  X  16       3.739   3.544  -1.500  0.00  0.00            
ATOM    505  H62 DA  X  16       4.922   2.964  -2.695  0.00  0.00            
ATOM    506  N1  DA  X  16       1.923   3.600  -2.811  0.00  0.00            
ATOM    507  C2  DA  X  16       0.926   3.885  -3.623  0.00  0.00            
ATOM    508  H2  DA  X  16      -0.056   3.934  -3.178  0.00  0.00            
ATOM    509  N3  DA  X  16       0.859   4.090  -4.909  0.00  0.00            
ATOM    510  C4  DA  X  16       2.148   3.873  -5.426  0.00  0.00            
ATOM    511  C3' DA  X  16       1.377   4.161 -10.276  0.00  0.00            
ATOM    512  H3' DA  X  16       1.945   3.947 -11.181  0.00  0.00            
ATOM    513  C2' DA  X  16       2.377   4.435  -9.183  0.00  0.00            
ATOM    514 H2'1 DA  X  16       3.204   3.763  -9.412  0.00  0.00            
ATOM    515 H2'2 DA  X  16       2.683   5.479  -9.258  0.00  0.00            
ATOM    516  O3' DA  X  16       0.266   5.101 -10.530  0.00  0.00            
ATOM    517  P   DG  X  17       0.461   6.497 -11.184  0.00  0.00            
ATOM    518  O1P DG  X  17      -0.859   6.993 -11.499  0.00  0.00            
ATOM    519  O2P DG  X  17       1.438   6.313 -12.247  0.00  0.00            
ATOM    520  O5' DG  X  17       1.095   7.399  -9.942  0.00  0.00            
ATOM    521  C5' DG  X  17       0.289   7.771  -8.858  0.00  0.00            
ATOM    522 H5'1 DG  X  17      -0.349   6.941  -8.555  0.00  0.00            
ATOM    523 H5'2 DG  X  17      -0.384   8.511  -9.291  0.00  0.00            
ATOM    524  C4' DG  X  17       0.929   8.327  -7.591  0.00  0.00            
ATOM    525  H4' DG  X  17       0.260   8.403  -6.734  0.00  0.00            
ATOM    526  O4' DG  X  17       2.011   7.419  -7.272  0.00  0.00            
ATOM    527  C1' DG  X  17       3.100   8.341  -7.038  0.00  0.00            
ATOM    528  H1' DG  X  17       3.031   8.712  -6.015  0.00  0.00            
ATOM    529  N9  DG  X  17       4.340   7.580  -7.259  0.00  0.00            
ATOM    530  C8  DG  X  17       5.019   7.252  -8.410  0.00  0.00            
ATOM    531  H8  DG  X  17       4.627   7.499  -9.385  0.00  0.00            
ATOM    532  N7  DG  X  17       5.924   6.295  -8.260  0.00  0.00            
ATOM    533  C5  DG  X  17       5.975   6.157  -6.859  0.00  0.00            
ATOM    534  C6  DG  X  17       6.829   5.337  -6.053  0.00  0.00            
ATOM    535  O6  DG  X  17       7.755   4.551  -6.311  0.00  0.00            
ATOM    536  N1  DG  X  17       6.472   5.330  -4.728  0.00  0.00            
ATOM    537  H1  DG  X  17       7.032   4.759  -4.111  0.00  0.00            
ATOM    538  C2  DG  X  17       5.647   6.277  -4.145  0.00  0.00            
ATOM    539  N2  DG  X  17       5.555   6.272  -2.837  0.00  0.00            
ATOM    540  H21 DG  X  17       6.084   5.572  -2.337  0.00  0.00            
ATOM    541  H22 DG  X  17       4.844   6.850  -2.412  0.00  0.00            
ATOM    542  N3  DG  X  17       4.895   7.129  -4.837  0.00  0.00            
ATOM    543  C4  DG  X  17       5.036   6.959  -6.207  0.00  0.00            
ATOM    544  C3' DG  X  17       1.454   9.718  -7.975  0.00  0.00            
ATOM    545  H3' DG  X  17       1.161  10.023  -8.980  0.00  0.00            
ATOM    546  C2' DG  X  17       2.927   9.411  -8.107  0.00  0.00            
ATOM    547 H2'1 DG  X  17       3.094   8.976  -9.092  0.00  0.00            
ATOM    548 H2'2 DG  X  17       3.500  10.316  -7.903  0.00  0.00            
ATOM    549  O3' DG  X  17       1.048  10.655  -7.009  0.00  0.00            
ATOM    550  P   DG  X  18       1.546  12.198  -6.891  0.00  0.00            
ATOM    551  O1P DG  X  18       0.436  13.036  -6.292  0.00  0.00            
ATOM    552  O2P DG  X  18       2.044  12.516  -8.254  0.00  0.00            
ATOM    553  O5' DG  X  18       2.802  12.228  -5.880  0.00  0.00            
ATOM    554  C5' DG  X  18       2.595  12.028  -4.539  0.00  0.00            
ATOM    555 H5'1 DG  X  18       1.922  11.181  -4.416  0.00  0.00            
ATOM    556 H5'2 DG  X  18       2.107  12.870  -4.049  0.00  0.00            
ATOM    557  C4' DG  X  18       3.930  11.519  -3.974  0.00  0.00            
ATOM    558  H4' DG  X  18       3.679  11.135  -2.984  0.00  0.00            
ATOM    559  O4' DG  X  18       4.352  10.310  -4.691  0.00  0.00            
ATOM    560  C1' DG  X  18       5.767  10.119  -4.618  0.00  0.00            
ATOM    561  H1' DG  X  18       6.067   9.161  -4.195  0.00  0.00            
ATOM    562  N9  DG  X  18       6.325  10.161  -5.973  0.00  0.00            
ATOM    563  C8  DG  X  18       6.035  11.000  -6.973  0.00  0.00            
ATOM    564  H8  DG  X  18       5.321  11.808  -6.919  0.00  0.00            
ATOM    565  N7  DG  X  18       6.823  10.826  -7.959  0.00  0.00            
ATOM    566  C5  DG  X  18       7.669   9.750  -7.638  0.00  0.00            
ATOM    567  C6  DG  X  18       8.739   9.098  -8.303  0.00  0.00            
ATOM    568  O6  DG  X  18       9.189   9.320  -9.451  0.00  0.00            
ATOM    569  N1  DG  X  18       9.335   8.122  -7.510  0.00  0.00            
ATOM    570  H1  DG  X  18      10.031   7.591  -8.013  0.00  0.00            
ATOM    571  C2  DG  X  18       8.986   7.866  -6.219  0.00  0.00            
ATOM    572  N2  DG  X  18       9.658   6.964  -5.511  0.00  0.00            
ATOM    573  H21 DG  X  18      10.382   6.425  -5.965  0.00  0.00            
ATOM    574  H22 DG  X  18       9.586   6.899  -4.506  0.00  0.00            
ATOM    575  N3  DG  X  18       7.944   8.399  -5.629  0.00  0.00            
ATOM    576  C4  DG  X  18       7.350   9.336  -6.369  0.00  0.00            
ATOM    577  C3' DG  X  18       5.164  12.395  -4.016  0.00  0.00            
ATOM    578  H3' DG  X  18       5.232  12.984  -4.931  0.00  0.00            
ATOM    579  C2' DG  X  18       6.310  11.395  -3.871  0.00  0.00            
ATOM    580 H2'1 DG  X  18       7.230  11.814  -4.279  0.00  0.00            
ATOM    581 H2'2 DG  X  18       6.627  11.123  -2.865  0.00  0.00            
ATOM    582  O3' DG  X  18       5.303  13.286  -2.913  0.00  0.00            
ATOM    583  P   DA  X  19       4.536  14.755  -2.835  0.00  0.00            
ATOM    584  O1P DA  X  19       4.077  15.200  -4.140  0.00  0.00            
ATOM    585  O2P DA  X  19       5.367  15.696  -2.070  0.00  0.00            
ATOM    586  O5' DA  X  19       3.217  14.356  -2.060  0.00  0.00            
ATOM    587  C5' DA  X  19       3.391  13.775  -0.807  0.00  0.00            
ATOM    588 H5'1 DA  X  19       3.791  14.428  -0.033  0.00  0.00            
ATOM    589 H5'2 DA  X  19       3.965  12.850  -0.860  0.00  0.00            
ATOM    590  C4' DA  X  19       2.002  13.394  -0.217  0.00  0.00            
ATOM    591  H4' DA  X  19       1.248  14.176  -0.298  0.00  0.00            
ATOM    592  O4' DA  X  19       1.574  12.279  -0.971  0.00  0.00            
ATOM    593  C1' DA  X  19       1.451  11.181  -0.079  0.00  0.00            
ATOM    594  H1' DA  X  19       0.412  11.056   0.226  0.00  0.00            
ATOM    595  N9  DA  X  19       1.885   9.966  -0.794  0.00  0.00            
ATOM    596  C8  DA  X  19       3.026   9.240  -0.800  0.00  0.00            
ATOM    597  H8  DA  X  19       3.819   9.351  -0.074  0.00  0.00            
ATOM    598  N7  DA  X  19       3.172   8.376  -1.765  0.00  0.00            
ATOM    599  C5  DA  X  19       1.966   8.500  -2.440  0.00  0.00            
ATOM    600  C6  DA  X  19       1.376   7.877  -3.548  0.00  0.00            
ATOM    601  N6  DA  X  19       1.949   7.029  -4.281  0.00  0.00            
ATOM    602  H61 DA  X  19       1.375   6.655  -5.024  0.00  0.00            
ATOM    603  H62 DA  X  19       2.944   6.881  -4.191  0.00  0.00            
ATOM    604  N1  DA  X  19       0.151   8.207  -3.959  0.00  0.00            
ATOM    605  C2  DA  X  19      -0.463   9.237  -3.363  0.00  0.00            
ATOM    606  H2  DA  X  19      -1.466   9.532  -3.632  0.00  0.00            
ATOM    607  N3  DA  X  19      -0.030   9.895  -2.297  0.00  0.00            
ATOM    608  C4  DA  X  19       1.207   9.495  -1.889  0.00  0.00            
ATOM    609  C3' DA  X  19       1.979  12.900   1.228  0.00  0.00            
ATOM    610  H3' DA  X  19       2.788  13.441   1.720  0.00  0.00            
ATOM    611  C2' DA  X  19       2.293  11.441   1.189  0.00  0.00            
ATOM    612 H2'1 DA  X  19       3.366  11.245   1.187  0.00  0.00            
ATOM    613 H2'2 DA  X  19       1.846  10.920   2.035  0.00  0.00            
ATOM    614  O3' DA  X  19       0.746  13.218   1.798  0.00  0.00            
ATOM    615  P   DG  X  20       0.685  13.050   3.388  0.00  0.00            
ATOM    616  O1P DG  X  20      -0.314  14.003   3.859  0.00  0.00            
ATOM    617  O2P DG  X  20       2.026  13.097   4.008  0.00  0.00            
ATOM    618  O5' DG  X  20       0.101  11.601   3.637  0.00  0.00            
ATOM    619  C5' DG  X  20      -1.311  11.436   3.556  0.00  0.00            
ATOM    620 H5'1 DG  X  20      -1.635  11.723   2.556  0.00  0.00            
ATOM    621 H5'2 DG  X  20      -1.946  11.929   4.292  0.00  0.00            
ATOM    622  C4' DG  X  20      -1.496   9.904   3.756  0.00  0.00            
ATOM    623  H4' DG  X  20      -2.568   9.717   3.712  0.00  0.00            
ATOM    624  O4' DG  X  20      -0.742   9.129   2.793  0.00  0.00            
ATOM    625  C1' DG  X  20      -0.067   8.114   3.525  0.00  0.00            
ATOM    626  H1' DG  X  20      -0.728   7.268   3.716  0.00  0.00            
ATOM    627  N9  DG  X  20       1.135   7.687   2.741  0.00  0.00            
ATOM    628  C8  DG  X  20       2.478   7.861   3.011  0.00  0.00            
ATOM    629  H8  DG  X  20       2.837   8.492   3.810  0.00  0.00            
ATOM    630  N7  DG  X  20       3.285   7.367   2.125  0.00  0.00            
ATOM    631  C5  DG  X  20       2.400   6.687   1.239  0.00  0.00            
ATOM    632  C6  DG  X  20       2.698   5.775   0.123  0.00  0.00            
ATOM    633  O6  DG  X  20       3.747   5.237  -0.245  0.00  0.00            
ATOM    634  N1  DG  X  20       1.574   5.388  -0.517  0.00  0.00            
ATOM    635  H1  DG  X  20       1.659   4.770  -1.311  0.00  0.00            
ATOM    636  C2  DG  X  20       0.328   5.747  -0.140  0.00  0.00            
ATOM    637  N2  DG  X  20      -0.676   5.241  -0.745  0.00  0.00            
ATOM    638  H21 DG  X  20      -0.484   4.292  -1.033  0.00  0.00            
ATOM    639  H22 DG  X  20      -1.576   5.684  -0.623  0.00  0.00            
ATOM    640  N3  DG  X  20       0.006   6.530   0.887  0.00  0.00            
ATOM    641  C4  DG  X  20       1.105   6.996   1.560  0.00  0.00            
ATOM    642  C3' DG  X  20      -1.083   9.387   5.147  0.00  0.00            
ATOM    643  H3' DG  X  20      -0.986  10.303   5.729  0.00  0.00            
ATOM    644  C2' DG  X  20       0.241   8.681   4.922  0.00  0.00            
ATOM    645 H2'1 DG  X  20       1.052   9.409   4.978  0.00  0.00            
ATOM    646 H2'2 DG  X  20       0.440   7.840   5.585  0.00  0.00            
ATOM    647  O3' DG  X  20      -2.087   8.528   5.681  0.00  0.00            
ATOM    648  P   DG  X  21      -2.469   8.424   7.265  0.00  0.00            
ATOM    649  O1P DG  X  21      -3.786   7.681   7.326  0.00  0.00            
ATOM    650  O2P DG  X  21      -2.401   9.822   7.795  0.00  0.00            
ATOM    651  O5' DG  X  21      -1.287   7.671   8.061  0.00  0.00            
ATOM    652  C5' DG  X  21      -1.263   6.273   8.104  0.00  0.00            
ATOM    653 H5'1 DG  X  21      -0.866   5.875   7.170  0.00  0.00            
ATOM    654 H5'2 DG  X  21      -2.236   5.841   8.333  0.00  0.00            
ATOM    655  C4' DG  X  21      -0.270   5.695   9.158  0.00  0.00            
ATOM    656  H4' DG  X  21      -0.447   6.279  10.061  0.00  0.00            
ATOM    657  O4' DG  X  21      -0.455   4.284   9.319  0.00  0.00            
ATOM    658  C1' DG  X  21       0.461   3.570   8.607  0.00  0.00            
ATOM    659  H1' DG  X  21       0.697   2.754   9.291  0.00  0.00            
ATOM    660  N9  DG  X  21      -0.148   2.986   7.431  0.00  0.00            
ATOM    661  C8  DG  X  21      -1.477   2.855   7.116  0.00  0.00            
ATOM    662  H8  DG  X  21      -2.231   3.302   7.747  0.00  0.00            
ATOM    663  N7  DG  X  21      -1.688   2.107   6.051  0.00  0.00            
ATOM    664  C5  DG  X  21      -0.406   1.674   5.643  0.00  0.00            
ATOM    665  C6  DG  X  21       0.143   0.987   4.497  0.00  0.00            
ATOM    666  O6  DG  X  21      -0.496   0.715   3.467  0.00  0.00            
ATOM    667  N1  DG  X  21       1.431   0.737   4.589  0.00  0.00            
ATOM    668  H1  DG  X  21       1.762   0.274   3.754  0.00  0.00            
ATOM    669  C2  DG  X  21       2.276   1.154   5.513  0.00  0.00            
ATOM    670  N2  DG  X  21       3.545   0.913   5.343  0.00  0.00            
ATOM    671  H21 DG  X  21       3.911   0.343   4.594  0.00  0.00            
ATOM    672  H22 DG  X  21       4.307   1.387   5.807  0.00  0.00            
ATOM    673  N3  DG  X  21       1.858   1.800   6.606  0.00  0.00            
ATOM    674  C4  DG  X  21       0.537   2.067   6.649  0.00  0.00            
ATOM    675  C3' DG  X  21       1.185   5.915   8.599  0.00  0.00            
ATOM    676  H3' DG  X  21       1.188   6.441   7.644  0.00  0.00            
ATOM    677  C2' DG  X  21       1.677   4.499   8.416  0.00  0.00            
ATOM    678 H2'1 DG  X  21       2.164   4.339   7.454  0.00  0.00            
ATOM    679 H2'2 DG  X  21       2.442   4.254   9.154  0.00  0.00            
ATOM    680  O3' DG  X  21       2.093   6.488   9.465  0.00  0.00            
ATOM    681  P   DG3 X  22       3.223   7.502   8.978  0.00  0.00            
ATOM    682  O1P DG3 X  22       4.108   7.740  10.179  0.00  0.00            
ATOM    683  O2P DG3 X  22       2.552   8.660   8.323  0.00  0.00            
ATOM    684  O5' DG3 X  22       4.067   6.634   7.876  0.00  0.00            
ATOM    685  C5' DG3 X  22       4.988   5.686   8.283  0.00  0.00            
ATOM    686 H5'1 DG3 X  22       4.567   4.846   8.835  0.00  0.00            
ATOM    687 H5'2 DG3 X  22       5.754   6.214   8.853  0.00  0.00            
ATOM    688  C4' DG3 X  22       5.614   5.064   7.042  0.00  0.00            
ATOM    689  H4' DG3 X  22       6.311   4.350   7.480  0.00  0.00            
ATOM    690  O4' DG3 X  22       4.599   4.422   6.276  0.00  0.00            
ATOM    691  C1' DG3 X  22       4.722   4.850   4.934  0.00  0.00            
ATOM    692  H1' DG3 X  22       5.510   4.255   4.472  0.00  0.00            
ATOM    693  N9  DG3 X  22       3.367   4.542   4.364  0.00  0.00            
ATOM    694  C8  DG3 X  22       2.175   5.122   4.765  0.00  0.00            
ATOM    695  H8  DG3 X  22       1.967   5.791   5.587  0.00  0.00            
ATOM    696  N7  DG3 X  22       1.173   4.617   4.047  0.00  0.00            
ATOM    697  C5  DG3 X  22       1.778   3.751   3.124  0.00  0.00            
ATOM    698  C6  DG3 X  22       1.237   2.986   2.042  0.00  0.00            
ATOM    699  O6  DG3 X  22       0.101   2.906   1.597  0.00  0.00            
ATOM    700  N1  DG3 X  22       2.170   2.318   1.327  0.00  0.00            
ATOM    701  H1  DG3 X  22       1.928   1.752   0.525  0.00  0.00            
ATOM    702  C2  DG3 X  22       3.532   2.299   1.613  0.00  0.00            
ATOM    703  N2  DG3 X  22       4.222   1.513   0.893  0.00  0.00            
ATOM    704  H21 DG3 X  22       3.780   0.746   0.408  0.00  0.00            
ATOM    705  H22 DG3 X  22       5.216   1.491   1.073  0.00  0.00            
ATOM    706  N3  DG3 X  22       4.064   3.001   2.559  0.00  0.00            
ATOM    707  C4  DG3 X  22       3.127   3.638   3.361  0.00  0.00            
ATOM    708  C3' DG3 X  22       6.265   6.134   6.184  0.00  0.00            
ATOM    709  H3' DG3 X  22       6.379   7.095   6.685  0.00  0.00            
ATOM    710  C2' DG3 X  22       5.251   6.240   5.051  0.00  0.00            
ATOM    711 H2'1 DG3 X  22       4.478   6.972   5.288  0.00  0.00            
ATOM    712 H2'2 DG3 X  22       5.751   6.515   4.123  0.00  0.00            
ATOM    713  O3' DG3 X  22       7.477   5.658   5.636  0.00  0.00            
ATOM    714  H3T DG3 X  22       7.712   6.376   5.043  0.00  0.00            
END
