# Supplementary material for: Extended molecular dynamics of a c-kit promoter quadruplex
Source: Nucleic Acids Res. 2015 Oct 10;43(18):8673–93. doi: 10.1093/nar/gkv785 (PMC4605300; doi:10.1093/nar/gkv785)
Supplement: SUPPLEMENTARY DATA [file supp_gkv785_nar-00989-f-2015-File018.zip › Supplementary_PDBs_Simulation8/284ns_simulation8_SI.pdb]

CRYST1    0.000    0.000    0.000  90.00  90.00  90.00 P 1           1
ATOM      1  H5T DA5 X   1       1.106 -11.446   4.502  0.00  0.00            
ATOM      2  O5' DA5 X   1       0.942 -11.433   3.556  0.00  0.00            
ATOM      3  C5' DA5 X   1      -0.025 -12.398   3.359  0.00  0.00            
ATOM      4 H5'1 DA5 X   1       0.291 -13.437   3.453  0.00  0.00            
ATOM      5 H5'2 DA5 X   1      -0.326 -12.290   2.317  0.00  0.00            
ATOM      6  C4' DA5 X   1      -1.248 -12.129   4.266  0.00  0.00            
ATOM      7  H4' DA5 X   1      -1.980 -12.937   4.260  0.00  0.00            
ATOM      8  O4' DA5 X   1      -0.756 -12.044   5.637  0.00  0.00            
ATOM      9  C1' DA5 X   1      -1.156 -10.842   6.201  0.00  0.00            
ATOM     10  H1' DA5 X   1      -2.097 -10.946   6.741  0.00  0.00            
ATOM     11  N9  DA5 X   1      -0.144 -10.445   7.272  0.00  0.00            
ATOM     12  C8  DA5 X   1      -0.402  -9.926   8.488  0.00  0.00            
ATOM     13  H8  DA5 X   1      -1.422  -9.853   8.835  0.00  0.00            
ATOM     14  N7  DA5 X   1       0.635  -9.717   9.271  0.00  0.00            
ATOM     15  C5  DA5 X   1       1.646  -9.955   8.341  0.00  0.00            
ATOM     16  C6  DA5 X   1       3.040  -9.912   8.468  0.00  0.00            
ATOM     17  N6  DA5 X   1       3.716  -9.461   9.488  0.00  0.00            
ATOM     18  H61 DA5 X   1       4.722  -9.497   9.414  0.00  0.00            
ATOM     19  H62 DA5 X   1       3.181  -9.011  10.217  0.00  0.00            
ATOM     20  N1  DA5 X   1       3.848 -10.331   7.525  0.00  0.00            
ATOM     21  C2  DA5 X   1       3.369 -10.886   6.434  0.00  0.00            
ATOM     22  H2  DA5 X   1       4.089 -11.266   5.725  0.00  0.00            
ATOM     23  N3  DA5 X   1       2.040 -10.982   6.173  0.00  0.00            
ATOM     24  C4  DA5 X   1       1.208 -10.470   7.145  0.00  0.00            
ATOM     25  C3' DA5 X   1      -1.859 -10.754   4.002  0.00  0.00            
ATOM     26  H3' DA5 X   1      -1.557 -10.390   3.021  0.00  0.00            
ATOM     27  C2' DA5 X   1      -1.342  -9.839   5.072  0.00  0.00            
ATOM     28 H2'1 DA5 X   1      -0.466  -9.270   4.765  0.00  0.00            
ATOM     29 H2'2 DA5 X   1      -2.176  -9.169   5.280  0.00  0.00            
ATOM     30  O3' DA5 X   1      -3.283 -10.912   4.120  0.00  0.00            
ATOM     31  P   DG  X   2      -4.122 -11.437   2.787  0.00  0.00            
ATOM     32  O1P DG  X   2      -5.553 -11.574   3.155  0.00  0.00            
ATOM     33  O2P DG  X   2      -3.384 -12.561   2.169  0.00  0.00            
ATOM     34  O5' DG  X   2      -3.954 -10.067   1.846  0.00  0.00            
ATOM     35  C5' DG  X   2      -4.570  -8.815   2.235  0.00  0.00            
ATOM     36 H5'1 DG  X   2      -3.943  -8.288   2.955  0.00  0.00            
ATOM     37 H5'2 DG  X   2      -5.560  -8.969   2.666  0.00  0.00            
ATOM     38  C4' DG  X   2      -4.732  -7.909   1.029  0.00  0.00            
ATOM     39  H4' DG  X   2      -5.483  -7.174   1.318  0.00  0.00            
ATOM     40  O4' DG  X   2      -3.621  -7.092   0.814  0.00  0.00            
ATOM     41  C1' DG  X   2      -3.741  -6.550  -0.477  0.00  0.00            
ATOM     42  H1' DG  X   2      -4.421  -5.701  -0.405  0.00  0.00            
ATOM     43  N9  DG  X   2      -2.524  -6.165  -1.145  0.00  0.00            
ATOM     44  C8  DG  X   2      -1.222  -6.493  -0.848  0.00  0.00            
ATOM     45  H8  DG  X   2      -0.907  -7.191  -0.086  0.00  0.00            
ATOM     46  N7  DG  X   2      -0.359  -5.926  -1.643  0.00  0.00            
ATOM     47  C5  DG  X   2      -1.130  -5.268  -2.593  0.00  0.00            
ATOM     48  C6  DG  X   2      -0.824  -4.487  -3.755  0.00  0.00            
ATOM     49  O6  DG  X   2       0.316  -4.264  -4.195  0.00  0.00            
ATOM     50  N1  DG  X   2      -1.883  -3.941  -4.394  0.00  0.00            
ATOM     51  H1  DG  X   2      -1.769  -3.302  -5.167  0.00  0.00            
ATOM     52  C2  DG  X   2      -3.109  -4.154  -4.051  0.00  0.00            
ATOM     53  N2  DG  X   2      -4.104  -3.657  -4.824  0.00  0.00            
ATOM     54  H21 DG  X   2      -3.927  -3.067  -5.625  0.00  0.00            
ATOM     55  H22 DG  X   2      -5.012  -3.898  -4.452  0.00  0.00            
ATOM     56  N3  DG  X   2      -3.479  -4.888  -3.019  0.00  0.00            
ATOM     57  C4  DG  X   2      -2.477  -5.362  -2.264  0.00  0.00            
ATOM     58  C3' DG  X   2      -5.244  -8.537  -0.287  0.00  0.00            
ATOM     59  H3' DG  X   2      -4.967  -9.574  -0.486  0.00  0.00            
ATOM     60  C2' DG  X   2      -4.435  -7.713  -1.355  0.00  0.00            
ATOM     61 H2'1 DG  X   2      -3.688  -8.333  -1.850  0.00  0.00            
ATOM     62 H2'2 DG  X   2      -5.107  -7.402  -2.156  0.00  0.00            
ATOM     63  O3' DG  X   2      -6.616  -8.307  -0.606  0.00  0.00            
ATOM     64  P   DG  X   3      -7.375  -9.182  -1.777  0.00  0.00            
ATOM     65  O1P DG  X   3      -8.786  -9.393  -1.563  0.00  0.00            
ATOM     66  O2P DG  X   3      -6.559 -10.398  -2.072  0.00  0.00            
ATOM     67  O5' DG  X   3      -7.261  -8.243  -3.043  0.00  0.00            
ATOM     68  C5' DG  X   3      -7.821  -6.898  -2.996  0.00  0.00            
ATOM     69 H5'1 DG  X   3      -7.147  -6.254  -2.429  0.00  0.00            
ATOM     70 H5'2 DG  X   3      -8.867  -6.895  -2.688  0.00  0.00            
ATOM     71  C4' DG  X   3      -7.783  -6.218  -4.367  0.00  0.00            
ATOM     72  H4' DG  X   3      -8.352  -5.290  -4.308  0.00  0.00            
ATOM     73  O4' DG  X   3      -6.465  -5.975  -4.767  0.00  0.00            
ATOM     74  C1' DG  X   3      -6.047  -6.798  -5.817  0.00  0.00            
ATOM     75  H1' DG  X   3      -6.044  -6.242  -6.755  0.00  0.00            
ATOM     76  N9  DG  X   3      -4.771  -7.446  -5.466  0.00  0.00            
ATOM     77  C8  DG  X   3      -4.528  -8.469  -4.629  0.00  0.00            
ATOM     78  H8  DG  X   3      -5.271  -8.917  -3.985  0.00  0.00            
ATOM     79  N7  DG  X   3      -3.339  -8.910  -4.609  0.00  0.00            
ATOM     80  C5  DG  X   3      -2.707  -8.003  -5.482  0.00  0.00            
ATOM     81  C6  DG  X   3      -1.366  -7.973  -5.939  0.00  0.00            
ATOM     82  O6  DG  X   3      -0.448  -8.740  -5.786  0.00  0.00            
ATOM     83  N1  DG  X   3      -1.022  -6.835  -6.611  0.00  0.00            
ATOM     84  H1  DG  X   3      -0.094  -6.834  -7.009  0.00  0.00            
ATOM     85  C2  DG  X   3      -1.948  -5.903  -7.052  0.00  0.00            
ATOM     86  N2  DG  X   3      -1.464  -4.873  -7.637  0.00  0.00            
ATOM     87  H21 DG  X   3      -0.550  -4.952  -8.060  0.00  0.00            
ATOM     88  H22 DG  X   3      -2.158  -4.298  -8.090  0.00  0.00            
ATOM     89  N3  DG  X   3      -3.219  -6.000  -6.722  0.00  0.00            
ATOM     90  C4  DG  X   3      -3.530  -7.029  -5.899  0.00  0.00            
ATOM     91  C3' DG  X   3      -8.393  -6.993  -5.523  0.00  0.00            
ATOM     92  H3' DG  X   3      -9.094  -7.721  -5.116  0.00  0.00            
ATOM     93  C2' DG  X   3      -7.154  -7.825  -6.044  0.00  0.00            
ATOM     94 H2'1 DG  X   3      -7.168  -8.707  -5.404  0.00  0.00            
ATOM     95 H2'2 DG  X   3      -7.219  -7.981  -7.120  0.00  0.00            
ATOM     96  O3' DG  X   3      -9.013  -6.078  -6.459  0.00  0.00            
ATOM     97  P   DG  X   4      -9.771  -6.464  -7.770  0.00  0.00            
ATOM     98  O1P DG  X   4     -10.412  -5.258  -8.330  0.00  0.00            
ATOM     99  O2P DG  X   4     -10.537  -7.639  -7.439  0.00  0.00            
ATOM    100  O5' DG  X   4      -8.561  -6.779  -8.810  0.00  0.00            
ATOM    101  C5' DG  X   4      -7.817  -5.775  -9.402  0.00  0.00            
ATOM    102 H5'1 DG  X   4      -7.565  -5.075  -8.606  0.00  0.00            
ATOM    103 H5'2 DG  X   4      -8.465  -5.193 -10.058  0.00  0.00            
ATOM    104  C4' DG  X   4      -6.547  -6.298 -10.119  0.00  0.00            
ATOM    105  H4' DG  X   4      -6.000  -5.442 -10.512  0.00  0.00            
ATOM    106  O4' DG  X   4      -5.636  -7.000  -9.283  0.00  0.00            
ATOM    107  C1' DG  X   4      -4.644  -7.640 -10.128  0.00  0.00            
ATOM    108  H1' DG  X   4      -3.967  -6.902 -10.561  0.00  0.00            
ATOM    109  N9  DG  X   4      -3.939  -8.569  -9.202  0.00  0.00            
ATOM    110  C8  DG  X   4      -4.458  -9.504  -8.251  0.00  0.00            
ATOM    111  H8  DG  X   4      -5.451  -9.613  -7.840  0.00  0.00            
ATOM    112  N7  DG  X   4      -3.550 -10.301  -7.755  0.00  0.00            
ATOM    113  C5  DG  X   4      -2.382  -9.990  -8.456  0.00  0.00            
ATOM    114  C6  DG  X   4      -1.074 -10.561  -8.426  0.00  0.00            
ATOM    115  O6  DG  X   4      -0.623 -11.387  -7.607  0.00  0.00            
ATOM    116  N1  DG  X   4      -0.225 -10.111  -9.383  0.00  0.00            
ATOM    117  H1  DG  X   4       0.732 -10.427  -9.451  0.00  0.00            
ATOM    118  C2  DG  X   4      -0.516  -9.010 -10.153  0.00  0.00            
ATOM    119  N2  DG  X   4       0.453  -8.517 -10.772  0.00  0.00            
ATOM    120  H21 DG  X   4       1.391  -8.879 -10.870  0.00  0.00            
ATOM    121  H22 DG  X   4       0.289  -7.567 -11.073  0.00  0.00            
ATOM    122  N3  DG  X   4      -1.696  -8.358 -10.124  0.00  0.00            
ATOM    123  C4  DG  X   4      -2.627  -8.897  -9.273  0.00  0.00            
ATOM    124  C3' DG  X   4      -6.748  -7.197 -11.323  0.00  0.00            
ATOM    125  H3' DG  X   4      -7.742  -7.646 -11.332  0.00  0.00            
ATOM    126  C2' DG  X   4      -5.619  -8.244 -11.152  0.00  0.00            
ATOM    127 H2'1 DG  X   4      -6.024  -9.171 -10.748  0.00  0.00            
ATOM    128 H2'2 DG  X   4      -5.256  -8.567 -12.127  0.00  0.00            
ATOM    129  O3' DG  X   4      -6.576  -6.540 -12.584  0.00  0.00            
ATOM    130  P   DA  X   5      -7.698  -5.554 -13.133  0.00  0.00            
ATOM    131  O1P DA  X   5      -9.065  -6.057 -12.968  0.00  0.00            
ATOM    132  O2P DA  X   5      -7.270  -5.243 -14.530  0.00  0.00            
ATOM    133  O5' DA  X   5      -7.610  -4.213 -12.227  0.00  0.00            
ATOM    134  C5' DA  X   5      -6.639  -3.170 -12.412  0.00  0.00            
ATOM    135 H5'1 DA  X   5      -6.429  -3.192 -13.481  0.00  0.00            
ATOM    136 H5'2 DA  X   5      -5.673  -3.426 -11.978  0.00  0.00            
ATOM    137  C4' DA  X   5      -7.166  -1.821 -11.982  0.00  0.00            
ATOM    138  H4' DA  X   5      -6.307  -1.167 -12.134  0.00  0.00            
ATOM    139  O4' DA  X   5      -8.240  -1.460 -12.784  0.00  0.00            
ATOM    140  C1' DA  X   5      -9.396  -1.152 -12.004  0.00  0.00            
ATOM    141  H1' DA  X   5      -9.451  -0.069 -11.903  0.00  0.00            
ATOM    142  N9  DA  X   5     -10.574  -1.624 -12.719  0.00  0.00            
ATOM    143  C8  DA  X   5     -10.799  -2.892 -13.194  0.00  0.00            
ATOM    144  H8  DA  X   5     -10.147  -3.724 -12.977  0.00  0.00            
ATOM    145  N7  DA  X   5     -11.757  -3.010 -14.017  0.00  0.00            
ATOM    146  C5  DA  X   5     -12.253  -1.739 -13.985  0.00  0.00            
ATOM    147  C6  DA  X   5     -13.421  -1.134 -14.507  0.00  0.00            
ATOM    148  N6  DA  X   5     -14.368  -1.712 -15.222  0.00  0.00            
ATOM    149  H61 DA  X   5     -15.053  -1.110 -15.657  0.00  0.00            
ATOM    150  H62 DA  X   5     -14.266  -2.670 -15.526  0.00  0.00            
ATOM    151  N1  DA  X   5     -13.694   0.174 -14.305  0.00  0.00            
ATOM    152  C2  DA  X   5     -12.917   0.830 -13.488  0.00  0.00            
ATOM    153  H2  DA  X   5     -13.117   1.872 -13.285  0.00  0.00            
ATOM    154  N3  DA  X   5     -11.798   0.467 -12.888  0.00  0.00            
ATOM    155  C4  DA  X   5     -11.590  -0.862 -13.165  0.00  0.00            
ATOM    156  C3' DA  X   5      -7.644  -1.845 -10.535  0.00  0.00            
ATOM    157  H3' DA  X   5      -7.232  -2.748 -10.085  0.00  0.00            
ATOM    158  C2' DA  X   5      -9.168  -1.897 -10.650  0.00  0.00            
ATOM    159 H2'1 DA  X   5      -9.475  -2.918 -10.873  0.00  0.00            
ATOM    160 H2'2 DA  X   5      -9.720  -1.515  -9.792  0.00  0.00            
ATOM    161  O3' DA  X   5      -7.213  -0.683  -9.809  0.00  0.00            
ATOM    162  P   DG  X   6      -6.057  -0.710  -8.739  0.00  0.00            
ATOM    163  O1P DG  X   6      -5.496   0.654  -8.734  0.00  0.00            
ATOM    164  O2P DG  X   6      -5.120  -1.847  -8.995  0.00  0.00            
ATOM    165  O5' DG  X   6      -6.749  -0.898  -7.302  0.00  0.00            
ATOM    166  C5' DG  X   6      -7.572  -2.005  -6.983  0.00  0.00            
ATOM    167 H5'1 DG  X   6      -7.002  -2.919  -7.147  0.00  0.00            
ATOM    168 H5'2 DG  X   6      -8.460  -2.077  -7.612  0.00  0.00            
ATOM    169  C4' DG  X   6      -8.043  -1.976  -5.588  0.00  0.00            
ATOM    170  H4' DG  X   6      -8.821  -2.734  -5.501  0.00  0.00            
ATOM    171  O4' DG  X   6      -6.978  -2.304  -4.718  0.00  0.00            
ATOM    172  C1' DG  X   6      -6.933  -1.213  -3.801  0.00  0.00            
ATOM    173  H1' DG  X   6      -7.549  -1.430  -2.930  0.00  0.00            
ATOM    174  N9  DG  X   6      -5.476  -1.085  -3.656  0.00  0.00            
ATOM    175  C8  DG  X   6      -4.461  -0.529  -4.412  0.00  0.00            
ATOM    176  H8  DG  X   6      -4.718  -0.015  -5.326  0.00  0.00            
ATOM    177  N7  DG  X   6      -3.258  -0.648  -3.997  0.00  0.00            
ATOM    178  C5  DG  X   6      -3.416  -1.246  -2.754  0.00  0.00            
ATOM    179  C6  DG  X   6      -2.462  -1.597  -1.807  0.00  0.00            
ATOM    180  O6  DG  X   6      -1.253  -1.440  -1.781  0.00  0.00            
ATOM    181  N1  DG  X   6      -3.070  -2.192  -0.669  0.00  0.00            
ATOM    182  H1  DG  X   6      -2.390  -2.418   0.042  0.00  0.00            
ATOM    183  C2  DG  X   6      -4.380  -2.560  -0.575  0.00  0.00            
ATOM    184  N2  DG  X   6      -4.694  -3.117   0.539  0.00  0.00            
ATOM    185  H21 DG  X   6      -3.995  -3.213   1.262  0.00  0.00            
ATOM    186  H22 DG  X   6      -5.649  -3.410   0.682  0.00  0.00            
ATOM    187  N3  DG  X   6      -5.279  -2.270  -1.511  0.00  0.00            
ATOM    188  C4  DG  X   6      -4.731  -1.573  -2.592  0.00  0.00            
ATOM    189  C3' DG  X   6      -8.678  -0.597  -5.178  0.00  0.00            
ATOM    190  H3' DG  X   6      -8.870  -0.099  -6.128  0.00  0.00            
ATOM    191  C2' DG  X   6      -7.432   0.016  -4.529  0.00  0.00            
ATOM    192 H2'1 DG  X   6      -6.717   0.454  -5.225  0.00  0.00            
ATOM    193 H2'2 DG  X   6      -7.720   0.860  -3.903  0.00  0.00            
ATOM    194  O3' DG  X   6      -9.724  -0.819  -4.245  0.00  0.00            
ATOM    195  P   DG  X   7     -10.482   0.259  -3.482  0.00  0.00            
ATOM    196  O1P DG  X   7     -11.842  -0.233  -3.206  0.00  0.00            
ATOM    197  O2P DG  X   7     -10.254   1.537  -4.137  0.00  0.00            
ATOM    198  O5' DG  X   7      -9.545   0.418  -2.212  0.00  0.00            
ATOM    199  C5' DG  X   7      -9.495  -0.547  -1.196  0.00  0.00            
ATOM    200 H5'1 DG  X   7      -9.215  -1.496  -1.654  0.00  0.00            
ATOM    201 H5'2 DG  X   7     -10.500  -0.680  -0.796  0.00  0.00            
ATOM    202  C4' DG  X   7      -8.325  -0.188  -0.251  0.00  0.00            
ATOM    203  H4' DG  X   7      -8.140  -1.025   0.423  0.00  0.00            
ATOM    204  O4' DG  X   7      -7.155   0.061  -0.903  0.00  0.00            
ATOM    205  C1' DG  X   7      -6.294   0.748  -0.013  0.00  0.00            
ATOM    206  H1' DG  X   7      -5.849   0.007   0.651  0.00  0.00            
ATOM    207  N9  DG  X   7      -5.296   1.582  -0.761  0.00  0.00            
ATOM    208  C8  DG  X   7      -5.461   2.210  -1.983  0.00  0.00            
ATOM    209  H8  DG  X   7      -6.400   2.398  -2.482  0.00  0.00            
ATOM    210  N7  DG  X   7      -4.324   2.541  -2.590  0.00  0.00            
ATOM    211  C5  DG  X   7      -3.383   2.038  -1.722  0.00  0.00            
ATOM    212  C6  DG  X   7      -1.969   2.028  -1.802  0.00  0.00            
ATOM    213  O6  DG  X   7      -1.273   2.482  -2.636  0.00  0.00            
ATOM    214  N1  DG  X   7      -1.364   1.379  -0.707  0.00  0.00            
ATOM    215  H1  DG  X   7      -0.365   1.232  -0.740  0.00  0.00            
ATOM    216  C2  DG  X   7      -2.073   0.960   0.373  0.00  0.00            
ATOM    217  N2  DG  X   7      -1.521   0.229   1.326  0.00  0.00            
ATOM    218  H21 DG  X   7      -0.518   0.184   1.429  0.00  0.00            
ATOM    219  H22 DG  X   7      -2.106  -0.174   2.045  0.00  0.00            
ATOM    220  N3  DG  X   7      -3.401   0.948   0.490  0.00  0.00            
ATOM    221  C4  DG  X   7      -3.960   1.541  -0.609  0.00  0.00            
ATOM    222  C3' DG  X   7      -8.599   0.998   0.678  0.00  0.00            
ATOM    223  H3' DG  X   7      -9.208   1.730   0.149  0.00  0.00            
ATOM    224  C2' DG  X   7      -7.201   1.586   0.891  0.00  0.00            
ATOM    225 H2'1 DG  X   7      -7.242   2.588   0.462  0.00  0.00            
ATOM    226 H2'2 DG  X   7      -6.805   1.708   1.899  0.00  0.00            
ATOM    227  O3' DG  X   7      -9.091   0.521   1.954  0.00  0.00            
ATOM    228  P   DG  X   8     -10.142   1.351   2.816  0.00  0.00            
ATOM    229  O1P DG  X   8     -10.778   0.486   3.798  0.00  0.00            
ATOM    230  O2P DG  X   8     -11.021   2.158   1.915  0.00  0.00            
ATOM    231  O5' DG  X   8      -9.228   2.359   3.621  0.00  0.00            
ATOM    232  C5' DG  X   8      -8.555   1.864   4.807  0.00  0.00            
ATOM    233 H5'1 DG  X   8      -8.042   0.905   4.885  0.00  0.00            
ATOM    234 H5'2 DG  X   8      -9.295   1.857   5.607  0.00  0.00            
ATOM    235  C4' DG  X   8      -7.428   2.820   5.259  0.00  0.00            
ATOM    236  H4' DG  X   8      -6.827   2.331   6.026  0.00  0.00            
ATOM    237  O4' DG  X   8      -6.645   3.078   4.092  0.00  0.00            
ATOM    238  C1' DG  X   8      -6.198   4.344   4.092  0.00  0.00            
ATOM    239  H1' DG  X   8      -5.422   4.400   4.854  0.00  0.00            
ATOM    240  N9  DG  X   8      -5.678   4.701   2.718  0.00  0.00            
ATOM    241  C8  DG  X   8      -6.306   4.810   1.519  0.00  0.00            
ATOM    242  H8  DG  X   8      -7.384   4.793   1.460  0.00  0.00            
ATOM    243  N7  DG  X   8      -5.429   4.879   0.513  0.00  0.00            
ATOM    244  C5  DG  X   8      -4.160   4.782   1.151  0.00  0.00            
ATOM    245  C6  DG  X   8      -2.814   4.853   0.683  0.00  0.00            
ATOM    246  O6  DG  X   8      -2.521   5.132  -0.493  0.00  0.00            
ATOM    247  N1  DG  X   8      -1.834   4.486   1.555  0.00  0.00            
ATOM    248  H1  DG  X   8      -0.852   4.375   1.344  0.00  0.00            
ATOM    249  C2  DG  X   8      -2.076   4.452   2.888  0.00  0.00            
ATOM    250  N2  DG  X   8      -1.019   4.230   3.648  0.00  0.00            
ATOM    251  H21 DG  X   8      -0.088   4.262   3.257  0.00  0.00            
ATOM    252  H22 DG  X   8      -1.308   4.035   4.596  0.00  0.00            
ATOM    253  N3  DG  X   8      -3.276   4.359   3.477  0.00  0.00            
ATOM    254  C4  DG  X   8      -4.290   4.581   2.496  0.00  0.00            
ATOM    255  C3' DG  X   8      -7.935   4.178   5.680  0.00  0.00            
ATOM    256  H3' DG  X   8      -8.995   4.308   5.900  0.00  0.00            
ATOM    257  C2' DG  X   8      -7.475   5.051   4.497  0.00  0.00            
ATOM    258 H2'1 DG  X   8      -8.245   5.044   3.726  0.00  0.00            
ATOM    259 H2'2 DG  X   8      -7.225   6.071   4.787  0.00  0.00            
ATOM    260  O3' DG  X   8      -7.244   4.612   6.857  0.00  0.00            
ATOM    261  P   DC  X   9      -7.827   4.243   8.311  0.00  0.00            
ATOM    262  O1P DC  X   9      -9.231   3.735   8.141  0.00  0.00            
ATOM    263  O2P DC  X   9      -7.610   5.450   9.151  0.00  0.00            
ATOM    264  O5' DC  X   9      -6.944   2.948   8.894  0.00  0.00            
ATOM    265  C5' DC  X   9      -5.547   3.076   9.133  0.00  0.00            
ATOM    266 H5'1 DC  X   9      -5.324   3.876   9.841  0.00  0.00            
ATOM    267 H5'2 DC  X   9      -5.155   3.434   8.181  0.00  0.00            
ATOM    268  C4' DC  X   9      -4.873   1.790   9.692  0.00  0.00            
ATOM    269  H4' DC  X   9      -4.998   1.013   8.938  0.00  0.00            
ATOM    270  O4' DC  X   9      -3.496   2.094   9.880  0.00  0.00            
ATOM    271  C1' DC  X   9      -3.192   2.031  11.231  0.00  0.00            
ATOM    272  H1' DC  X   9      -2.708   1.072  11.414  0.00  0.00            
ATOM    273  N1  DC  X   9      -2.192   3.020  11.683  0.00  0.00            
ATOM    274  C6  DC  X   9      -0.954   2.625  12.119  0.00  0.00            
ATOM    275  H6  DC  X   9      -0.600   1.618  11.954  0.00  0.00            
ATOM    276  C5  DC  X   9      -0.129   3.542  12.716  0.00  0.00            
ATOM    277  H5  DC  X   9       0.849   3.290  13.097  0.00  0.00            
ATOM    278  C4  DC  X   9      -0.604   4.800  12.888  0.00  0.00            
ATOM    279  N4  DC  X   9       0.172   5.677  13.463  0.00  0.00            
ATOM    280  H41 DC  X   9      -0.186   6.610  13.608  0.00  0.00            
ATOM    281  H42 DC  X   9       1.052   5.372  13.854  0.00  0.00            
ATOM    282  N3  DC  X   9      -1.773   5.234  12.485  0.00  0.00            
ATOM    283  C2  DC  X   9      -2.536   4.382  11.844  0.00  0.00            
ATOM    284  O2  DC  X   9      -3.545   4.900  11.385  0.00  0.00            
ATOM    285  C3' DC  X   9      -5.377   1.268  11.004  0.00  0.00            
ATOM    286  H3' DC  X   9      -6.445   1.405  11.170  0.00  0.00            
ATOM    287  C2' DC  X   9      -4.498   1.975  12.020  0.00  0.00            
ATOM    288 H2'1 DC  X   9      -4.908   2.971  12.183  0.00  0.00            
ATOM    289 H2'2 DC  X   9      -4.418   1.434  12.963  0.00  0.00            
ATOM    290  O3' DC  X   9      -5.032  -0.183  11.114  0.00  0.00            
ATOM    291  P   DG  X  10      -5.809  -1.278  10.502  0.00  0.00            
ATOM    292  O1P DG  X  10      -6.945  -0.726   9.760  0.00  0.00            
ATOM    293  O2P DG  X  10      -6.123  -2.202  11.620  0.00  0.00            
ATOM    294  O5' DG  X  10      -4.767  -1.960   9.400  0.00  0.00            
ATOM    295  C5' DG  X  10      -3.707  -2.716   9.919  0.00  0.00            
ATOM    296 H5'1 DG  X  10      -3.894  -3.787   9.841  0.00  0.00            
ATOM    297 H5'2 DG  X  10      -3.703  -2.620  11.004  0.00  0.00            
ATOM    298  C4' DG  X  10      -2.294  -2.475   9.341  0.00  0.00            
ATOM    299  H4' DG  X  10      -1.508  -3.039   9.843  0.00  0.00            
ATOM    300  O4' DG  X  10      -2.357  -2.941   8.031  0.00  0.00            
ATOM    301  C1' DG  X  10      -1.529  -2.053   7.270  0.00  0.00            
ATOM    302  H1' DG  X  10      -0.517  -2.457   7.300  0.00  0.00            
ATOM    303  N9  DG  X  10      -1.837  -2.183   5.912  0.00  0.00            
ATOM    304  C8  DG  X  10      -2.963  -1.769   5.253  0.00  0.00            
ATOM    305  H8  DG  X  10      -3.769  -1.345   5.835  0.00  0.00            
ATOM    306  N7  DG  X  10      -3.030  -1.955   3.982  0.00  0.00            
ATOM    307  C5  DG  X  10      -1.767  -2.497   3.734  0.00  0.00            
ATOM    308  C6  DG  X  10      -1.230  -3.124   2.574  0.00  0.00            
ATOM    309  O6  DG  X  10      -1.751  -3.308   1.504  0.00  0.00            
ATOM    310  N1  DG  X  10       0.133  -3.449   2.745  0.00  0.00            
ATOM    311  H1  DG  X  10       0.671  -3.866   1.999  0.00  0.00            
ATOM    312  C2  DG  X  10       0.766  -3.527   3.935  0.00  0.00            
ATOM    313  N2  DG  X  10       1.945  -4.030   3.952  0.00  0.00            
ATOM    314  H21 DG  X  10       2.327  -4.444   3.114  0.00  0.00            
ATOM    315  H22 DG  X  10       2.436  -4.148   4.827  0.00  0.00            
ATOM    316  N3  DG  X  10       0.278  -3.108   5.069  0.00  0.00            
ATOM    317  C4  DG  X  10      -0.981  -2.562   4.869  0.00  0.00            
ATOM    318  C3' DG  X  10      -1.773  -1.055   9.356  0.00  0.00            
ATOM    319  H3' DG  X  10      -2.416  -0.323   9.844  0.00  0.00            
ATOM    320  C2' DG  X  10      -1.614  -0.675   7.830  0.00  0.00            
ATOM    321 H2'1 DG  X  10      -2.462  -0.108   7.443  0.00  0.00            
ATOM    322 H2'2 DG  X  10      -0.690  -0.121   7.662  0.00  0.00            
ATOM    323  O3' DG  X  10      -0.521  -0.938   9.965  0.00  0.00            
ATOM    324  P   DC  X  11      -0.262  -1.295  11.506  0.00  0.00            
ATOM    325  O1P DC  X  11      -1.492  -1.120  12.202  0.00  0.00            
ATOM    326  O2P DC  X  11       0.939  -0.516  11.870  0.00  0.00            
ATOM    327  O5' DC  X  11       0.101  -2.883  11.629  0.00  0.00            
ATOM    328  C5' DC  X  11       1.363  -3.308  11.257  0.00  0.00            
ATOM    329 H5'1 DC  X  11       2.118  -3.080  12.009  0.00  0.00            
ATOM    330 H5'2 DC  X  11       1.679  -2.862  10.313  0.00  0.00            
ATOM    331  C4' DC  X  11       1.273  -4.831  11.093  0.00  0.00            
ATOM    332  H4' DC  X  11       1.168  -5.213  12.109  0.00  0.00            
ATOM    333  O4' DC  X  11       0.174  -5.216  10.235  0.00  0.00            
ATOM    334  C1' DC  X  11       0.503  -6.291   9.374  0.00  0.00            
ATOM    335  H1' DC  X  11       0.442  -7.178  10.006  0.00  0.00            
ATOM    336  N1  DC  X  11      -0.505  -6.368   8.268  0.00  0.00            
ATOM    337  C6  DC  X  11      -0.257  -5.874   7.037  0.00  0.00            
ATOM    338  H6  DC  X  11       0.690  -5.399   6.825  0.00  0.00            
ATOM    339  C5  DC  X  11      -1.352  -6.044   6.210  0.00  0.00            
ATOM    340  H5  DC  X  11      -1.309  -5.631   5.213  0.00  0.00            
ATOM    341  C4  DC  X  11      -2.599  -6.493   6.617  0.00  0.00            
ATOM    342  N4  DC  X  11      -3.674  -6.543   5.928  0.00  0.00            
ATOM    343  H41 DC  X  11      -4.555  -6.683   6.403  0.00  0.00            
ATOM    344  H42 DC  X  11      -3.742  -6.381   4.934  0.00  0.00            
ATOM    345  N3  DC  X  11      -2.799  -6.910   7.810  0.00  0.00            
ATOM    346  C2  DC  X  11      -1.744  -6.887   8.645  0.00  0.00            
ATOM    347  O2  DC  X  11      -1.963  -7.372   9.750  0.00  0.00            
ATOM    348  C3' DC  X  11       2.547  -5.490  10.502  0.00  0.00            
ATOM    349  H3' DC  X  11       3.317  -4.728  10.372  0.00  0.00            
ATOM    350  C2' DC  X  11       1.990  -5.913   9.118  0.00  0.00            
ATOM    351 H2'1 DC  X  11       1.867  -4.995   8.543  0.00  0.00            
ATOM    352 H2'2 DC  X  11       2.518  -6.652   8.516  0.00  0.00            
ATOM    353  O3' DC  X  11       2.934  -6.693  11.140  0.00  0.00            
ATOM    354  P   DT  X  12       4.271  -6.771  12.085  0.00  0.00            
ATOM    355  O1P DT  X  12       4.168  -8.041  12.844  0.00  0.00            
ATOM    356  O2P DT  X  12       4.500  -5.506  12.813  0.00  0.00            
ATOM    357  O5' DT  X  12       5.536  -6.845  10.995  0.00  0.00            
ATOM    358  C5' DT  X  12       5.910  -5.785  10.189  0.00  0.00            
ATOM    359 H5'1 DT  X  12       5.935  -4.847  10.743  0.00  0.00            
ATOM    360 H5'2 DT  X  12       5.124  -5.632   9.449  0.00  0.00            
ATOM    361  C4' DT  X  12       7.301  -5.987   9.520  0.00  0.00            
ATOM    362  H4' DT  X  12       8.083  -6.191  10.253  0.00  0.00            
ATOM    363  O4' DT  X  12       7.163  -7.060   8.542  0.00  0.00            
ATOM    364  C1' DT  X  12       7.430  -6.564   7.255  0.00  0.00            
ATOM    365  H1' DT  X  12       8.474  -6.786   7.032  0.00  0.00            
ATOM    366  N1  DT  X  12       6.498  -7.288   6.272  0.00  0.00            
ATOM    367  C6  DT  X  12       5.095  -7.061   6.265  0.00  0.00            
ATOM    368  H6  DT  X  12       4.628  -6.363   6.943  0.00  0.00            
ATOM    369  C5  DT  X  12       4.316  -7.723   5.339  0.00  0.00            
ATOM    370  C7  DT  X  12       2.813  -7.522   5.369  0.00  0.00            
ATOM    371  H71 DT  X  12       2.447  -7.538   4.343  0.00  0.00            
ATOM    372  H72 DT  X  12       2.396  -8.399   5.866  0.00  0.00            
ATOM    373  H73 DT  X  12       2.539  -6.611   5.901  0.00  0.00            
ATOM    374  C4  DT  X  12       4.867  -8.699   4.414  0.00  0.00            
ATOM    375  O4  DT  X  12       4.220  -9.366   3.634  0.00  0.00            
ATOM    376  N3  DT  X  12       6.229  -8.821   4.490  0.00  0.00            
ATOM    377  H3  DT  X  12       6.664  -9.456   3.836  0.00  0.00            
ATOM    378  C2  DT  X  12       7.075  -8.214   5.399  0.00  0.00            
ATOM    379  O2  DT  X  12       8.330  -8.316   5.372  0.00  0.00            
ATOM    380  C3' DT  X  12       7.701  -4.786   8.700  0.00  0.00            
ATOM    381  H3' DT  X  12       7.260  -3.906   9.170  0.00  0.00            
ATOM    382  C2' DT  X  12       7.218  -5.099   7.276  0.00  0.00            
ATOM    383 H2'1 DT  X  12       6.148  -4.891   7.310  0.00  0.00            
ATOM    384 H2'2 DT  X  12       7.701  -4.462   6.536  0.00  0.00            
ATOM    385  O3' DT  X  12       9.156  -4.557   8.793  0.00  0.00            
ATOM    386  P   DG  X  13       9.785  -3.320   8.089  0.00  0.00            
ATOM    387  O1P DG  X  13      11.131  -3.131   8.566  0.00  0.00            
ATOM    388  O2P DG  X  13       8.802  -2.180   8.114  0.00  0.00            
ATOM    389  O5' DG  X  13       9.913  -3.680   6.573  0.00  0.00            
ATOM    390  C5' DG  X  13      10.888  -4.564   6.074  0.00  0.00            
ATOM    391 H5'1 DG  X  13      10.802  -5.501   6.624  0.00  0.00            
ATOM    392 H5'2 DG  X  13      11.921  -4.274   6.269  0.00  0.00            
ATOM    393  C4' DG  X  13      10.585  -4.851   4.548  0.00  0.00            
ATOM    394  H4' DG  X  13      11.324  -5.518   4.106  0.00  0.00            
ATOM    395  O4' DG  X  13       9.301  -5.596   4.378  0.00  0.00            
ATOM    396  C1' DG  X  13       8.629  -4.936   3.328  0.00  0.00            
ATOM    397  H1' DG  X  13       8.931  -5.258   2.331  0.00  0.00            
ATOM    398  N9  DG  X  13       7.231  -5.125   3.449  0.00  0.00            
ATOM    399  C8  DG  X  13       6.340  -4.312   4.121  0.00  0.00            
ATOM    400  H8  DG  X  13       6.618  -3.620   4.902  0.00  0.00            
ATOM    401  N7  DG  X  13       5.119  -4.490   3.836  0.00  0.00            
ATOM    402  C5  DG  X  13       5.177  -5.475   2.842  0.00  0.00            
ATOM    403  C6  DG  X  13       4.094  -6.152   2.191  0.00  0.00            
ATOM    404  O6  DG  X  13       2.874  -6.000   2.250  0.00  0.00            
ATOM    405  N1  DG  X  13       4.562  -7.234   1.401  0.00  0.00            
ATOM    406  H1  DG  X  13       3.806  -7.834   1.101  0.00  0.00            
ATOM    407  C2  DG  X  13       5.859  -7.594   1.349  0.00  0.00            
ATOM    408  N2  DG  X  13       6.269  -8.540   0.601  0.00  0.00            
ATOM    409  H21 DG  X  13       5.578  -9.068   0.088  0.00  0.00            
ATOM    410  H22 DG  X  13       7.242  -8.771   0.467  0.00  0.00            
ATOM    411  N3  DG  X  13       6.836  -7.033   1.929  0.00  0.00            
ATOM    412  C4  DG  X  13       6.447  -5.929   2.665  0.00  0.00            
ATOM    413  C3' DG  X  13      10.547  -3.559   3.778  0.00  0.00            
ATOM    414  H3' DG  X  13      10.963  -2.672   4.255  0.00  0.00            
ATOM    415  C2' DG  X  13       9.040  -3.492   3.559  0.00  0.00            
ATOM    416 H2'1 DG  X  13       8.659  -3.291   4.561  0.00  0.00            
ATOM    417 H2'2 DG  X  13       8.736  -2.805   2.770  0.00  0.00            
ATOM    418  O3' DG  X  13      11.384  -3.715   2.609  0.00  0.00            
ATOM    419  P   DG  X  14      11.462  -2.469   1.588  0.00  0.00            
ATOM    420  O1P DG  X  14      12.584  -2.717   0.611  0.00  0.00            
ATOM    421  O2P DG  X  14      11.636  -1.254   2.366  0.00  0.00            
ATOM    422  O5' DG  X  14      10.075  -2.471   0.801  0.00  0.00            
ATOM    423  C5' DG  X  14       9.715  -3.619  -0.027  0.00  0.00            
ATOM    424 H5'1 DG  X  14       9.706  -4.457   0.670  0.00  0.00            
ATOM    425 H5'2 DG  X  14      10.436  -3.751  -0.834  0.00  0.00            
ATOM    426  C4' DG  X  14       8.339  -3.353  -0.716  0.00  0.00            
ATOM    427  H4' DG  X  14       8.162  -4.219  -1.355  0.00  0.00            
ATOM    428  O4' DG  X  14       7.312  -3.108   0.220  0.00  0.00            
ATOM    429  C1' DG  X  14       6.270  -2.478  -0.483  0.00  0.00            
ATOM    430  H1' DG  X  14       5.815  -3.164  -1.199  0.00  0.00            
ATOM    431  N9  DG  X  14       5.224  -1.897   0.389  0.00  0.00            
ATOM    432  C8  DG  X  14       5.379  -1.289   1.608  0.00  0.00            
ATOM    433  H8  DG  X  14       6.360  -1.133   2.029  0.00  0.00            
ATOM    434  N7  DG  X  14       4.262  -0.916   2.218  0.00  0.00            
ATOM    435  C5  DG  X  14       3.239  -1.148   1.274  0.00  0.00            
ATOM    436  C6  DG  X  14       1.811  -1.038   1.209  0.00  0.00            
ATOM    437  O6  DG  X  14       1.050  -0.552   2.076  0.00  0.00            
ATOM    438  N1  DG  X  14       1.200  -1.729   0.195  0.00  0.00            
ATOM    439  H1  DG  X  14       0.196  -1.831   0.176  0.00  0.00            
ATOM    440  C2  DG  X  14       1.881  -2.232  -0.844  0.00  0.00            
ATOM    441  N2  DG  X  14       1.167  -2.573  -1.922  0.00  0.00            
ATOM    442  H21 DG  X  14       0.307  -2.057  -2.038  0.00  0.00            
ATOM    443  H22 DG  X  14       1.515  -2.991  -2.773  0.00  0.00            
ATOM    444  N3  DG  X  14       3.190  -2.299  -0.918  0.00  0.00            
ATOM    445  C4  DG  X  14       3.827  -1.814   0.189  0.00  0.00            
ATOM    446  C3' DG  X  14       8.294  -2.108  -1.660  0.00  0.00            
ATOM    447  H3' DG  X  14       9.111  -1.413  -1.465  0.00  0.00            
ATOM    448  C2' DG  X  14       6.943  -1.481  -1.323  0.00  0.00            
ATOM    449 H2'1 DG  X  14       7.082  -0.571  -0.739  0.00  0.00            
ATOM    450 H2'2 DG  X  14       6.402  -1.172  -2.217  0.00  0.00            
ATOM    451  O3' DG  X  14       8.285  -2.483  -3.064  0.00  0.00            
ATOM    452  P   DG  X  15       8.792  -1.491  -4.173  0.00  0.00            
ATOM    453  O1P DG  X  15       9.982  -2.012  -4.928  0.00  0.00            
ATOM    454  O2P DG  X  15       8.770  -0.188  -3.539  0.00  0.00            
ATOM    455  O5' DG  X  15       7.558  -1.399  -5.279  0.00  0.00            
ATOM    456  C5' DG  X  15       7.189  -2.527  -6.160  0.00  0.00            
ATOM    457 H5'1 DG  X  15       7.095  -3.478  -5.636  0.00  0.00            
ATOM    458 H5'2 DG  X  15       8.019  -2.717  -6.839  0.00  0.00            
ATOM    459  C4' DG  X  15       6.031  -2.389  -7.206  0.00  0.00            
ATOM    460  H4' DG  X  15       5.918  -3.280  -7.824  0.00  0.00            
ATOM    461  O4' DG  X  15       4.815  -2.223  -6.554  0.00  0.00            
ATOM    462  C1' DG  X  15       4.500  -0.831  -6.530  0.00  0.00            
ATOM    463  H1' DG  X  15       3.698  -0.646  -7.245  0.00  0.00            
ATOM    464  N9  DG  X  15       3.962  -0.501  -5.188  0.00  0.00            
ATOM    465  C8  DG  X  15       4.694  -0.020  -4.121  0.00  0.00            
ATOM    466  H8  DG  X  15       5.771  -0.113  -4.108  0.00  0.00            
ATOM    467  N7  DG  X  15       4.022   0.451  -3.140  0.00  0.00            
ATOM    468  C5  DG  X  15       2.709   0.252  -3.531  0.00  0.00            
ATOM    469  C6  DG  X  15       1.516   0.518  -2.830  0.00  0.00            
ATOM    470  O6  DG  X  15       1.333   0.970  -1.699  0.00  0.00            
ATOM    471  N1  DG  X  15       0.422   0.219  -3.586  0.00  0.00            
ATOM    472  H1  DG  X  15      -0.443   0.268  -3.066  0.00  0.00            
ATOM    473  C2  DG  X  15       0.392  -0.384  -4.820  0.00  0.00            
ATOM    474  N2  DG  X  15      -0.683  -0.681  -5.460  0.00  0.00            
ATOM    475  H21 DG  X  15      -1.617  -0.672  -5.075  0.00  0.00            
ATOM    476  H22 DG  X  15      -0.520  -1.073  -6.377  0.00  0.00            
ATOM    477  N3  DG  X  15       1.518  -0.764  -5.408  0.00  0.00            
ATOM    478  C4  DG  X  15       2.649  -0.343  -4.817  0.00  0.00            
ATOM    479  C3' DG  X  15       6.249  -1.116  -8.047  0.00  0.00            
ATOM    480  H3' DG  X  15       7.326  -1.026  -8.184  0.00  0.00            
ATOM    481  C2' DG  X  15       5.631  -0.028  -7.203  0.00  0.00            
ATOM    482 H2'1 DG  X  15       6.293   0.304  -6.404  0.00  0.00            
ATOM    483 H2'2 DG  X  15       5.386   0.860  -7.787  0.00  0.00            
ATOM    484  O3' DG  X  15       5.415  -1.333  -9.229  0.00  0.00            
ATOM    485  P   DA  X  16       5.647  -0.479 -10.532  0.00  0.00            
ATOM    486  O1P DA  X  16       5.064  -1.360 -11.582  0.00  0.00            
ATOM    487  O2P DA  X  16       6.974   0.050 -10.724  0.00  0.00            
ATOM    488  O5' DA  X  16       4.680   0.779 -10.376  0.00  0.00            
ATOM    489  C5' DA  X  16       3.249   0.596 -10.312  0.00  0.00            
ATOM    490 H5'1 DA  X  16       2.999  -0.345  -9.822  0.00  0.00            
ATOM    491 H5'2 DA  X  16       2.707   0.457 -11.247  0.00  0.00            
ATOM    492  C4' DA  X  16       2.627   1.720  -9.451  0.00  0.00            
ATOM    493  H4' DA  X  16       1.555   1.526  -9.454  0.00  0.00            
ATOM    494  O4' DA  X  16       3.074   1.667  -8.126  0.00  0.00            
ATOM    495  C1' DA  X  16       3.102   3.001  -7.631  0.00  0.00            
ATOM    496  H1' DA  X  16       2.095   3.343  -7.394  0.00  0.00            
ATOM    497  N9  DA  X  16       3.909   3.118  -6.404  0.00  0.00            
ATOM    498  C8  DA  X  16       5.233   3.047  -6.235  0.00  0.00            
ATOM    499  H8  DA  X  16       5.903   2.835  -7.056  0.00  0.00            
ATOM    500  N7  DA  X  16       5.642   3.416  -5.030  0.00  0.00            
ATOM    501  C5  DA  X  16       4.411   3.478  -4.339  0.00  0.00            
ATOM    502  C6  DA  X  16       4.066   3.944  -2.989  0.00  0.00            
ATOM    503  N6  DA  X  16       4.939   4.330  -2.053  0.00  0.00            
ATOM    504  H61 DA  X  16       4.669   4.528  -1.099  0.00  0.00            
ATOM    505  H62 DA  X  16       5.906   4.409  -2.332  0.00  0.00            
ATOM    506  N1  DA  X  16       2.823   3.820  -2.541  0.00  0.00            
ATOM    507  C2  DA  X  16       1.888   3.549  -3.482  0.00  0.00            
ATOM    508  H2  DA  X  16       0.856   3.671  -3.182  0.00  0.00            
ATOM    509  N3  DA  X  16       2.012   3.366  -4.797  0.00  0.00            
ATOM    510  C4  DA  X  16       3.357   3.367  -5.208  0.00  0.00            
ATOM    511  C3' DA  X  16       2.953   3.071  -9.950  0.00  0.00            
ATOM    512  H3' DA  X  16       3.575   3.020 -10.844  0.00  0.00            
ATOM    513  C2' DA  X  16       3.718   3.683  -8.831  0.00  0.00            
ATOM    514 H2'1 DA  X  16       4.780   3.483  -8.971  0.00  0.00            
ATOM    515 H2'2 DA  X  16       3.587   4.765  -8.857  0.00  0.00            
ATOM    516  O3' DA  X  16       1.731   3.748 -10.355  0.00  0.00            
ATOM    517  P   DG  X  17       1.738   5.271 -10.803  0.00  0.00            
ATOM    518  O1P DG  X  17       0.503   5.469 -11.652  0.00  0.00            
ATOM    519  O2P DG  X  17       3.040   5.528 -11.392  0.00  0.00            
ATOM    520  O5' DG  X  17       1.577   6.178  -9.539  0.00  0.00            
ATOM    521  C5' DG  X  17       0.431   6.157  -8.705  0.00  0.00            
ATOM    522 H5'1 DG  X  17       0.328   5.118  -8.393  0.00  0.00            
ATOM    523 H5'2 DG  X  17      -0.418   6.506  -9.294  0.00  0.00            
ATOM    524  C4' DG  X  17       0.594   7.029  -7.459  0.00  0.00            
ATOM    525  H4' DG  X  17      -0.232   6.854  -6.770  0.00  0.00            
ATOM    526  O4' DG  X  17       1.785   6.571  -6.884  0.00  0.00            
ATOM    527  C1' DG  X  17       2.692   7.663  -6.931  0.00  0.00            
ATOM    528  H1' DG  X  17       2.695   8.248  -6.011  0.00  0.00            
ATOM    529  N9  DG  X  17       4.078   7.157  -7.256  0.00  0.00            
ATOM    530  C8  DG  X  17       4.690   6.899  -8.454  0.00  0.00            
ATOM    531  H8  DG  X  17       4.182   6.889  -9.407  0.00  0.00            
ATOM    532  N7  DG  X  17       5.918   6.420  -8.350  0.00  0.00            
ATOM    533  C5  DG  X  17       6.122   6.495  -6.939  0.00  0.00            
ATOM    534  C6  DG  X  17       7.172   5.983  -6.096  0.00  0.00            
ATOM    535  O6  DG  X  17       8.176   5.398  -6.435  0.00  0.00            
ATOM    536  N1  DG  X  17       7.029   6.242  -4.797  0.00  0.00            
ATOM    537  H1  DG  X  17       7.606   5.665  -4.202  0.00  0.00            
ATOM    538  C2  DG  X  17       6.001   6.902  -4.241  0.00  0.00            
ATOM    539  N2  DG  X  17       6.007   7.131  -2.899  0.00  0.00            
ATOM    540  H21 DG  X  17       6.775   6.816  -2.323  0.00  0.00            
ATOM    541  H22 DG  X  17       5.240   7.563  -2.406  0.00  0.00            
ATOM    542  N3  DG  X  17       4.927   7.221  -4.895  0.00  0.00            
ATOM    543  C4  DG  X  17       5.014   6.924  -6.260  0.00  0.00            
ATOM    544  C3' DG  X  17       0.616   8.580  -7.781  0.00  0.00            
ATOM    545  H3' DG  X  17       0.043   8.816  -8.677  0.00  0.00            
ATOM    546  C2' DG  X  17       2.174   8.672  -7.964  0.00  0.00            
ATOM    547 H2'1 DG  X  17       2.462   8.244  -8.923  0.00  0.00            
ATOM    548 H2'2 DG  X  17       2.628   9.605  -7.630  0.00  0.00            
ATOM    549  O3' DG  X  17       0.069   9.297  -6.672  0.00  0.00            
ATOM    550  P   DG  X  18      -0.013  10.950  -6.692  0.00  0.00            
ATOM    551  O1P DG  X  18      -1.166  11.378  -5.806  0.00  0.00            
ATOM    552  O2P DG  X  18       0.045  11.422  -8.074  0.00  0.00            
ATOM    553  O5' DG  X  18       1.270  11.457  -5.917  0.00  0.00            
ATOM    554  C5' DG  X  18       1.410  11.392  -4.535  0.00  0.00            
ATOM    555 H5'1 DG  X  18       1.139  10.395  -4.187  0.00  0.00            
ATOM    556 H5'2 DG  X  18       0.605  11.983  -4.098  0.00  0.00            
ATOM    557  C4' DG  X  18       2.780  11.892  -4.007  0.00  0.00            
ATOM    558  H4' DG  X  18       2.815  11.918  -2.918  0.00  0.00            
ATOM    559  O4' DG  X  18       3.710  10.958  -4.449  0.00  0.00            
ATOM    560  C1' DG  X  18       4.808  11.755  -4.835  0.00  0.00            
ATOM    561  H1' DG  X  18       5.450  11.982  -3.984  0.00  0.00            
ATOM    562  N9  DG  X  18       5.614  10.867  -5.788  0.00  0.00            
ATOM    563  C8  DG  X  18       5.446  10.714  -7.171  0.00  0.00            
ATOM    564  H8  DG  X  18       4.636  11.173  -7.721  0.00  0.00            
ATOM    565  N7  DG  X  18       6.419  10.078  -7.733  0.00  0.00            
ATOM    566  C5  DG  X  18       7.295   9.823  -6.665  0.00  0.00            
ATOM    567  C6  DG  X  18       8.517   9.042  -6.599  0.00  0.00            
ATOM    568  O6  DG  X  18       9.080   8.410  -7.513  0.00  0.00            
ATOM    569  N1  DG  X  18       9.129   9.035  -5.353  0.00  0.00            
ATOM    570  H1  DG  X  18       9.961   8.470  -5.249  0.00  0.00            
ATOM    571  C2  DG  X  18       8.717   9.789  -4.342  0.00  0.00            
ATOM    572  N2  DG  X  18       9.346   9.687  -3.189  0.00  0.00            
ATOM    573  H21 DG  X  18       9.845   8.827  -3.019  0.00  0.00            
ATOM    574  H22 DG  X  18       8.905  10.234  -2.463  0.00  0.00            
ATOM    575  N3  DG  X  18       7.516  10.426  -4.296  0.00  0.00            
ATOM    576  C4  DG  X  18       6.854  10.391  -5.509  0.00  0.00            
ATOM    577  C3' DG  X  18       3.134  13.291  -4.536  0.00  0.00            
ATOM    578  H3' DG  X  18       2.365  13.864  -5.053  0.00  0.00            
ATOM    579  C2' DG  X  18       4.259  13.032  -5.522  0.00  0.00            
ATOM    580 H2'1 DG  X  18       3.888  12.870  -6.534  0.00  0.00            
ATOM    581 H2'2 DG  X  18       5.095  13.729  -5.489  0.00  0.00            
ATOM    582  O3' DG  X  18       3.862  13.962  -3.491  0.00  0.00            
ATOM    583  P   DA  X  19       3.131  15.206  -2.678  0.00  0.00            
ATOM    584  O1P DA  X  19       2.197  15.964  -3.583  0.00  0.00            
ATOM    585  O2P DA  X  19       4.247  15.954  -1.977  0.00  0.00            
ATOM    586  O5' DA  X  19       2.381  14.364  -1.491  0.00  0.00            
ATOM    587  C5' DA  X  19       2.975  13.881  -0.311  0.00  0.00            
ATOM    588 H5'1 DA  X  19       3.311  14.729   0.286  0.00  0.00            
ATOM    589 H5'2 DA  X  19       3.835  13.243  -0.519  0.00  0.00            
ATOM    590  C4' DA  X  19       1.874  13.072   0.380  0.00  0.00            
ATOM    591  H4' DA  X  19       0.931  13.574   0.600  0.00  0.00            
ATOM    592  O4' DA  X  19       1.562  11.950  -0.409  0.00  0.00            
ATOM    593  C1' DA  X  19       1.733  10.775   0.434  0.00  0.00            
ATOM    594  H1' DA  X  19       0.791  10.535   0.927  0.00  0.00            
ATOM    595  N9  DA  X  19       2.162   9.747  -0.478  0.00  0.00            
ATOM    596  C8  DA  X  19       3.431   9.315  -0.785  0.00  0.00            
ATOM    597  H8  DA  X  19       4.250   9.652  -0.168  0.00  0.00            
ATOM    598  N7  DA  X  19       3.505   8.467  -1.746  0.00  0.00            
ATOM    599  C5  DA  X  19       2.194   8.259  -2.185  0.00  0.00            
ATOM    600  C6  DA  X  19       1.524   7.551  -3.149  0.00  0.00            
ATOM    601  N6  DA  X  19       2.023   6.756  -4.058  0.00  0.00            
ATOM    602  H61 DA  X  19       1.457   6.373  -4.802  0.00  0.00            
ATOM    603  H62 DA  X  19       3.030   6.690  -4.056  0.00  0.00            
ATOM    604  N1  DA  X  19       0.251   7.746  -3.360  0.00  0.00            
ATOM    605  C2  DA  X  19      -0.439   8.630  -2.655  0.00  0.00            
ATOM    606  H2  DA  X  19      -1.511   8.692  -2.773  0.00  0.00            
ATOM    607  N3  DA  X  19       0.066   9.371  -1.671  0.00  0.00            
ATOM    608  C4  DA  X  19       1.398   9.152  -1.459  0.00  0.00            
ATOM    609  C3' DA  X  19       2.336  12.587   1.778  0.00  0.00            
ATOM    610  H3' DA  X  19       3.282  13.069   2.026  0.00  0.00            
ATOM    611  C2' DA  X  19       2.586  11.145   1.652  0.00  0.00            
ATOM    612 H2'1 DA  X  19       3.656  11.024   1.485  0.00  0.00            
ATOM    613 H2'2 DA  X  19       2.326  10.566   2.538  0.00  0.00            
ATOM    614  O3' DA  X  19       1.306  12.814   2.693  0.00  0.00            
ATOM    615  P   DG  X  20       1.608  12.791   4.277  0.00  0.00            
ATOM    616  O1P DG  X  20       0.626  13.782   4.839  0.00  0.00            
ATOM    617  O2P DG  X  20       3.105  12.895   4.589  0.00  0.00            
ATOM    618  O5' DG  X  20       1.101  11.322   4.611  0.00  0.00            
ATOM    619  C5' DG  X  20      -0.354  11.007   4.686  0.00  0.00            
ATOM    620 H5'1 DG  X  20      -0.875  11.390   3.808  0.00  0.00            
ATOM    621 H5'2 DG  X  20      -0.686  11.558   5.566  0.00  0.00            
ATOM    622  C4' DG  X  20      -0.770   9.544   4.696  0.00  0.00            
ATOM    623  H4' DG  X  20      -1.846   9.410   4.808  0.00  0.00            
ATOM    624  O4' DG  X  20      -0.399   8.969   3.424  0.00  0.00            
ATOM    625  C1' DG  X  20       0.101   7.697   3.713  0.00  0.00            
ATOM    626  H1' DG  X  20      -0.442   6.867   3.261  0.00  0.00            
ATOM    627  N9  DG  X  20       1.400   7.699   2.984  0.00  0.00            
ATOM    628  C8  DG  X  20       2.673   8.045   3.449  0.00  0.00            
ATOM    629  H8  DG  X  20       2.826   8.634   4.341  0.00  0.00            
ATOM    630  N7  DG  X  20       3.637   7.592   2.628  0.00  0.00            
ATOM    631  C5  DG  X  20       2.892   6.886   1.666  0.00  0.00            
ATOM    632  C6  DG  X  20       3.320   5.977   0.623  0.00  0.00            
ATOM    633  O6  DG  X  20       4.423   5.466   0.409  0.00  0.00            
ATOM    634  N1  DG  X  20       2.368   5.548  -0.266  0.00  0.00            
ATOM    635  H1  DG  X  20       2.756   4.934  -0.968  0.00  0.00            
ATOM    636  C2  DG  X  20       1.030   5.758  -0.042  0.00  0.00            
ATOM    637  N2  DG  X  20       0.265   5.171  -0.864  0.00  0.00            
ATOM    638  H21 DG  X  20       0.564   4.716  -1.715  0.00  0.00            
ATOM    639  H22 DG  X  20      -0.716   5.084  -0.641  0.00  0.00            
ATOM    640  N3  DG  X  20       0.594   6.477   1.032  0.00  0.00            
ATOM    641  C4  DG  X  20       1.593   7.016   1.842  0.00  0.00            
ATOM    642  C3' DG  X  20      -0.094   8.861   5.856  0.00  0.00            
ATOM    643  H3' DG  X  20       0.811   9.391   6.153  0.00  0.00            
ATOM    644  C2' DG  X  20       0.264   7.477   5.205  0.00  0.00            
ATOM    645 H2'1 DG  X  20       1.272   7.107   5.386  0.00  0.00            
ATOM    646 H2'2 DG  X  20      -0.352   6.628   5.502  0.00  0.00            
ATOM    647  O3' DG  X  20      -1.038   8.871   6.883  0.00  0.00            
ATOM    648  P   DG  X  21      -0.610   8.921   8.435  0.00  0.00            
ATOM    649  O1P DG  X  21      -1.911   8.839   9.150  0.00  0.00            
ATOM    650  O2P DG  X  21       0.300  10.039   8.719  0.00  0.00            
ATOM    651  O5' DG  X  21       0.194   7.540   8.580  0.00  0.00            
ATOM    652  C5' DG  X  21       0.683   7.153   9.956  0.00  0.00            
ATOM    653 H5'1 DG  X  21      -0.204   7.027  10.578  0.00  0.00            
ATOM    654 H5'2 DG  X  21       1.256   7.949  10.432  0.00  0.00            
ATOM    655  C4' DG  X  21       1.464   5.888   9.964  0.00  0.00            
ATOM    656  H4' DG  X  21       1.751   5.691  10.997  0.00  0.00            
ATOM    657  O4' DG  X  21       0.705   4.825   9.451  0.00  0.00            
ATOM    658  C1' DG  X  21       1.500   3.954   8.665  0.00  0.00            
ATOM    659  H1' DG  X  21       2.038   3.279   9.332  0.00  0.00            
ATOM    660  N9  DG  X  21       0.555   3.148   7.851  0.00  0.00            
ATOM    661  C8  DG  X  21      -0.816   3.074   7.927  0.00  0.00            
ATOM    662  H8  DG  X  21      -1.358   3.534   8.741  0.00  0.00            
ATOM    663  N7  DG  X  21      -1.407   2.427   6.880  0.00  0.00            
ATOM    664  C5  DG  X  21      -0.294   2.025   6.096  0.00  0.00            
ATOM    665  C6  DG  X  21      -0.281   1.201   4.941  0.00  0.00            
ATOM    666  O6  DG  X  21      -1.196   0.736   4.261  0.00  0.00            
ATOM    667  N1  DG  X  21       1.005   0.833   4.544  0.00  0.00            
ATOM    668  H1  DG  X  21       0.994   0.268   3.706  0.00  0.00            
ATOM    669  C2  DG  X  21       2.124   1.353   5.116  0.00  0.00            
ATOM    670  N2  DG  X  21       3.291   1.120   4.645  0.00  0.00            
ATOM    671  H21 DG  X  21       3.357   0.648   3.755  0.00  0.00            
ATOM    672  H22 DG  X  21       4.055   1.641   5.055  0.00  0.00            
ATOM    673  N3  DG  X  21       2.141   2.093   6.236  0.00  0.00            
ATOM    674  C4  DG  X  21       0.888   2.408   6.706  0.00  0.00            
ATOM    675  C3' DG  X  21       2.687   5.935   9.027  0.00  0.00            
ATOM    676  H3' DG  X  21       2.878   6.906   8.570  0.00  0.00            
ATOM    677  C2' DG  X  21       2.334   4.914   7.885  0.00  0.00            
ATOM    678 H2'1 DG  X  21       1.723   5.489   7.189  0.00  0.00            
ATOM    679 H2'2 DG  X  21       3.139   4.387   7.373  0.00  0.00            
ATOM    680  O3' DG  X  21       3.850   5.389   9.715  0.00  0.00            
ATOM    681  P   DG3 X  22       5.339   5.813   9.298  0.00  0.00            
ATOM    682  O1P DG3 X  22       6.234   5.319  10.365  0.00  0.00            
ATOM    683  O2P DG3 X  22       5.403   7.215   8.993  0.00  0.00            
ATOM    684  O5' DG3 X  22       5.636   5.131   7.906  0.00  0.00            
ATOM    685  C5' DG3 X  22       6.220   3.884   7.754  0.00  0.00            
ATOM    686 H5'1 DG3 X  22       5.652   3.048   8.163  0.00  0.00            
ATOM    687 H5'2 DG3 X  22       7.173   3.905   8.282  0.00  0.00            
ATOM    688  C4' DG3 X  22       6.598   3.575   6.316  0.00  0.00            
ATOM    689  H4' DG3 X  22       7.357   2.806   6.170  0.00  0.00            
ATOM    690  O4' DG3 X  22       5.448   3.293   5.585  0.00  0.00            
ATOM    691  C1' DG3 X  22       5.545   3.866   4.317  0.00  0.00            
ATOM    692  H1' DG3 X  22       6.156   3.321   3.599  0.00  0.00            
ATOM    693  N9  DG3 X  22       4.191   3.963   3.737  0.00  0.00            
ATOM    694  C8  DG3 X  22       3.042   4.531   4.252  0.00  0.00            
ATOM    695  H8  DG3 X  22       3.052   5.124   5.154  0.00  0.00            
ATOM    696  N7  DG3 X  22       1.990   4.320   3.550  0.00  0.00            
ATOM    697  C5  DG3 X  22       2.410   3.566   2.452  0.00  0.00            
ATOM    698  C6  DG3 X  22       1.738   2.959   1.329  0.00  0.00            
ATOM    699  O6  DG3 X  22       0.518   2.864   1.102  0.00  0.00            
ATOM    700  N1  DG3 X  22       2.602   2.516   0.450  0.00  0.00            
ATOM    701  H1  DG3 X  22       2.125   2.326  -0.420  0.00  0.00            
ATOM    702  C2  DG3 X  22       3.877   2.257   0.641  0.00  0.00            
ATOM    703  N2  DG3 X  22       4.515   1.612  -0.356  0.00  0.00            
ATOM    704  H21 DG3 X  22       3.999   1.184  -1.112  0.00  0.00            
ATOM    705  H22 DG3 X  22       5.485   1.370  -0.215  0.00  0.00            
ATOM    706  N3  DG3 X  22       4.575   2.578   1.731  0.00  0.00            
ATOM    707  C4  DG3 X  22       3.739   3.262   2.643  0.00  0.00            
ATOM    708  C3' DG3 X  22       7.200   4.778   5.673  0.00  0.00            
ATOM    709  H3' DG3 X  22       7.355   5.657   6.299  0.00  0.00            
ATOM    710  C2' DG3 X  22       6.242   5.177   4.596  0.00  0.00            
ATOM    711 H2'1 DG3 X  22       5.484   5.835   5.023  0.00  0.00            
ATOM    712 H2'2 DG3 X  22       6.785   5.516   3.714  0.00  0.00            
ATOM    713  O3' DG3 X  22       8.437   4.380   5.053  0.00  0.00            
ATOM    714  H3T DG3 X  22       9.060   5.110   5.021  0.00  0.00            
END
