# Supplementary material for: Extended molecular dynamics of a c-kit promoter quadruplex
Source: Nucleic Acids Res. 2015 Oct 10;43(18):8673–93. doi: 10.1093/nar/gkv785 (PMC4605300; doi:10.1093/nar/gkv785)
Supplement: SUPPLEMENTARY DATA [file supp_gkv785_nar-00989-f-2015-File018.zip › Supplementary_PDBs_Simulation8/100ns_simulation8_SI.pdb]

CRYST1    0.000    0.000    0.000  90.00  90.00  90.00 P 1           1
ATOM      1  H5T DA5 X   1       2.988 -11.662   2.747  0.00  0.00            
ATOM      2  O5' DA5 X   1       2.684 -11.680   1.837  0.00  0.00            
ATOM      3  C5' DA5 X   1       1.549 -12.590   1.893  0.00  0.00            
ATOM      4 H5'1 DA5 X   1       2.001 -13.581   1.926  0.00  0.00            
ATOM      5 H5'2 DA5 X   1       0.937 -12.516   0.994  0.00  0.00            
ATOM      6  C4' DA5 X   1       0.617 -12.511   3.104  0.00  0.00            
ATOM      7  H4' DA5 X   1      -0.255 -13.119   2.867  0.00  0.00            
ATOM      8  O4' DA5 X   1       1.384 -12.973   4.200  0.00  0.00            
ATOM      9  C1' DA5 X   1       1.387 -12.070   5.292  0.00  0.00            
ATOM     10  H1' DA5 X   1       0.605 -12.401   5.975  0.00  0.00            
ATOM     11  N9  DA5 X   1       2.701 -12.112   5.965  0.00  0.00            
ATOM     12  C8  DA5 X   1       2.859 -12.567   7.231  0.00  0.00            
ATOM     13  H8  DA5 X   1       2.077 -12.942   7.875  0.00  0.00            
ATOM     14  N7  DA5 X   1       4.085 -12.519   7.630  0.00  0.00            
ATOM     15  C5  DA5 X   1       4.758 -12.009   6.528  0.00  0.00            
ATOM     16  C6  DA5 X   1       6.106 -11.783   6.181  0.00  0.00            
ATOM     17  N6  DA5 X   1       7.060 -12.142   7.035  0.00  0.00            
ATOM     18  H61 DA5 X   1       8.015 -11.966   6.756  0.00  0.00            
ATOM     19  H62 DA5 X   1       6.860 -12.736   7.827  0.00  0.00            
ATOM     20  N1  DA5 X   1       6.555 -11.501   4.952  0.00  0.00            
ATOM     21  C2  DA5 X   1       5.580 -11.381   4.022  0.00  0.00            
ATOM     22  H2  DA5 X   1       5.840 -11.217   2.987  0.00  0.00            
ATOM     23  N3  DA5 X   1       4.273 -11.513   4.185  0.00  0.00            
ATOM     24  C4  DA5 X   1       3.929 -11.760   5.474  0.00  0.00            
ATOM     25  C3' DA5 X   1       0.196 -11.060   3.487  0.00  0.00            
ATOM     26  H3' DA5 X   1       0.334 -10.488   2.571  0.00  0.00            
ATOM     27  C2' DA5 X   1       1.053 -10.677   4.692  0.00  0.00            
ATOM     28 H2'1 DA5 X   1       1.930 -10.117   4.372  0.00  0.00            
ATOM     29 H2'2 DA5 X   1       0.384 -10.179   5.392  0.00  0.00            
ATOM     30  O3' DA5 X   1      -1.161 -11.068   3.769  0.00  0.00            
ATOM     31  P   DG  X   2      -2.354 -11.184   2.737  0.00  0.00            
ATOM     32  O1P DG  X   2      -3.628 -11.283   3.500  0.00  0.00            
ATOM     33  O2P DG  X   2      -2.065 -12.222   1.734  0.00  0.00            
ATOM     34  O5' DG  X   2      -2.287  -9.768   2.060  0.00  0.00            
ATOM     35  C5' DG  X   2      -2.384  -8.573   2.787  0.00  0.00            
ATOM     36 H5'1 DG  X   2      -1.574  -8.529   3.516  0.00  0.00            
ATOM     37 H5'2 DG  X   2      -3.279  -8.635   3.407  0.00  0.00            
ATOM     38  C4' DG  X   2      -2.589  -7.379   1.791  0.00  0.00            
ATOM     39  H4' DG  X   2      -2.825  -6.508   2.403  0.00  0.00            
ATOM     40  O4' DG  X   2      -1.490  -7.130   0.976  0.00  0.00            
ATOM     41  C1' DG  X   2      -1.827  -6.279  -0.038  0.00  0.00            
ATOM     42  H1' DG  X   2      -1.830  -5.287   0.413  0.00  0.00            
ATOM     43  N9  DG  X   2      -0.960  -6.147  -1.243  0.00  0.00            
ATOM     44  C8  DG  X   2       0.394  -6.443  -1.308  0.00  0.00            
ATOM     45  H8  DG  X   2       0.933  -7.082  -0.623  0.00  0.00            
ATOM     46  N7  DG  X   2       0.952  -5.902  -2.331  0.00  0.00            
ATOM     47  C5  DG  X   2      -0.066  -5.189  -2.961  0.00  0.00            
ATOM     48  C6  DG  X   2      -0.006  -4.352  -4.163  0.00  0.00            
ATOM     49  O6  DG  X   2       1.015  -4.111  -4.795  0.00  0.00            
ATOM     50  N1  DG  X   2      -1.276  -3.843  -4.490  0.00  0.00            
ATOM     51  H1  DG  X   2      -1.409  -3.370  -5.373  0.00  0.00            
ATOM     52  C2  DG  X   2      -2.365  -4.029  -3.769  0.00  0.00            
ATOM     53  N2  DG  X   2      -3.472  -3.453  -4.226  0.00  0.00            
ATOM     54  H21 DG  X   2      -3.496  -2.960  -5.107  0.00  0.00            
ATOM     55  H22 DG  X   2      -4.293  -3.590  -3.652  0.00  0.00            
ATOM     56  N3  DG  X   2      -2.436  -4.730  -2.666  0.00  0.00            
ATOM     57  C4  DG  X   2      -1.274  -5.405  -2.358  0.00  0.00            
ATOM     58  C3' DG  X   2      -3.810  -7.489   0.830  0.00  0.00            
ATOM     59  H3' DG  X   2      -3.803  -8.496   0.414  0.00  0.00            
ATOM     60  C2' DG  X   2      -3.300  -6.695  -0.420  0.00  0.00            
ATOM     61 H2'1 DG  X   2      -3.202  -7.338  -1.294  0.00  0.00            
ATOM     62 H2'2 DG  X   2      -3.977  -5.865  -0.619  0.00  0.00            
ATOM     63  O3' DG  X   2      -5.012  -6.984   1.361  0.00  0.00            
ATOM     64  P   DG  X   3      -6.424  -7.405   0.806  0.00  0.00            
ATOM     65  O1P DG  X   3      -7.446  -6.876   1.805  0.00  0.00            
ATOM     66  O2P DG  X   3      -6.462  -8.878   0.532  0.00  0.00            
ATOM     67  O5' DG  X   3      -6.558  -6.682  -0.549  0.00  0.00            
ATOM     68  C5' DG  X   3      -6.690  -5.274  -0.679  0.00  0.00            
ATOM     69 H5'1 DG  X   3      -5.752  -4.795  -0.400  0.00  0.00            
ATOM     70 H5'2 DG  X   3      -7.440  -4.924   0.028  0.00  0.00            
ATOM     71  C4' DG  X   3      -6.967  -4.809  -2.182  0.00  0.00            
ATOM     72  H4' DG  X   3      -7.192  -3.749  -2.309  0.00  0.00            
ATOM     73  O4' DG  X   3      -5.677  -5.067  -2.851  0.00  0.00            
ATOM     74  C1' DG  X   3      -6.068  -5.741  -4.021  0.00  0.00            
ATOM     75  H1' DG  X   3      -6.405  -5.001  -4.746  0.00  0.00            
ATOM     76  N9  DG  X   3      -4.870  -6.493  -4.467  0.00  0.00            
ATOM     77  C8  DG  X   3      -4.099  -7.410  -3.858  0.00  0.00            
ATOM     78  H8  DG  X   3      -4.482  -7.829  -2.941  0.00  0.00            
ATOM     79  N7  DG  X   3      -2.967  -7.668  -4.442  0.00  0.00            
ATOM     80  C5  DG  X   3      -2.918  -6.799  -5.541  0.00  0.00            
ATOM     81  C6  DG  X   3      -1.867  -6.615  -6.520  0.00  0.00            
ATOM     82  O6  DG  X   3      -0.719  -7.064  -6.599  0.00  0.00            
ATOM     83  N1  DG  X   3      -2.219  -5.606  -7.412  0.00  0.00            
ATOM     84  H1  DG  X   3      -1.602  -5.316  -8.157  0.00  0.00            
ATOM     85  C2  DG  X   3      -3.454  -5.018  -7.507  0.00  0.00            
ATOM     86  N2  DG  X   3      -3.696  -4.160  -8.487  0.00  0.00            
ATOM     87  H21 DG  X   3      -2.836  -3.827  -8.894  0.00  0.00            
ATOM     88  H22 DG  X   3      -4.524  -3.588  -8.396  0.00  0.00            
ATOM     89  N3  DG  X   3      -4.385  -5.196  -6.529  0.00  0.00            
ATOM     90  C4  DG  X   3      -4.066  -6.092  -5.554  0.00  0.00            
ATOM     91  C3' DG  X   3      -8.085  -5.662  -2.836  0.00  0.00            
ATOM     92  H3' DG  X   3      -8.694  -6.228  -2.131  0.00  0.00            
ATOM     93  C2' DG  X   3      -7.233  -6.578  -3.694  0.00  0.00            
ATOM     94 H2'1 DG  X   3      -6.851  -7.336  -3.011  0.00  0.00            
ATOM     95 H2'2 DG  X   3      -7.644  -7.065  -4.579  0.00  0.00            
ATOM     96  O3' DG  X   3      -8.861  -4.768  -3.686  0.00  0.00            
ATOM     97  P   DG  X   4     -10.315  -5.165  -4.238  0.00  0.00            
ATOM     98  O1P DG  X   4     -10.966  -3.851  -4.561  0.00  0.00            
ATOM     99  O2P DG  X   4     -10.932  -6.088  -3.311  0.00  0.00            
ATOM    100  O5' DG  X   4      -9.917  -5.868  -5.594  0.00  0.00            
ATOM    101  C5' DG  X   4      -9.345  -5.200  -6.716  0.00  0.00            
ATOM    102 H5'1 DG  X   4      -8.565  -4.500  -6.421  0.00  0.00            
ATOM    103 H5'2 DG  X   4     -10.110  -4.585  -7.191  0.00  0.00            
ATOM    104  C4' DG  X   4      -8.859  -6.071  -7.858  0.00  0.00            
ATOM    105  H4' DG  X   4      -8.602  -5.349  -8.634  0.00  0.00            
ATOM    106  O4' DG  X   4      -7.627  -6.702  -7.484  0.00  0.00            
ATOM    107  C1' DG  X   4      -7.763  -8.086  -7.814  0.00  0.00            
ATOM    108  H1' DG  X   4      -7.403  -8.284  -8.824  0.00  0.00            
ATOM    109  N9  DG  X   4      -6.900  -8.961  -6.955  0.00  0.00            
ATOM    110  C8  DG  X   4      -7.096  -9.444  -5.744  0.00  0.00            
ATOM    111  H8  DG  X   4      -8.051  -9.252  -5.277  0.00  0.00            
ATOM    112  N7  DG  X   4      -6.105 -10.077  -5.189  0.00  0.00            
ATOM    113  C5  DG  X   4      -5.115  -9.894  -6.186  0.00  0.00            
ATOM    114  C6  DG  X   4      -3.678 -10.218  -6.229  0.00  0.00            
ATOM    115  O6  DG  X   4      -2.921 -10.754  -5.442  0.00  0.00            
ATOM    116  N1  DG  X   4      -3.047  -9.811  -7.389  0.00  0.00            
ATOM    117  H1  DG  X   4      -2.153 -10.268  -7.508  0.00  0.00            
ATOM    118  C2  DG  X   4      -3.667  -9.344  -8.462  0.00  0.00            
ATOM    119  N2  DG  X   4      -2.842  -8.936  -9.337  0.00  0.00            
ATOM    120  H21 DG  X   4      -1.843  -8.993  -9.201  0.00  0.00            
ATOM    121  H22 DG  X   4      -3.208  -8.360 -10.083  0.00  0.00            
ATOM    122  N3  DG  X   4      -4.894  -8.852  -8.404  0.00  0.00            
ATOM    123  C4  DG  X   4      -5.563  -9.181  -7.277  0.00  0.00            
ATOM    124  C3' DG  X   4      -9.864  -7.050  -8.374  0.00  0.00            
ATOM    125  H3' DG  X   4     -10.847  -6.838  -7.954  0.00  0.00            
ATOM    126  C2' DG  X   4      -9.243  -8.370  -7.840  0.00  0.00            
ATOM    127 H2'1 DG  X   4      -9.531  -8.673  -6.834  0.00  0.00            
ATOM    128 H2'2 DG  X   4      -9.579  -9.130  -8.547  0.00  0.00            
ATOM    129  O3' DG  X   4      -9.957  -7.032  -9.732  0.00  0.00            
ATOM    130  P   DA  X   5     -10.830  -5.990 -10.582  0.00  0.00            
ATOM    131  O1P DA  X   5     -12.193  -6.063 -10.012  0.00  0.00            
ATOM    132  O2P DA  X   5     -10.617  -6.366 -11.997  0.00  0.00            
ATOM    133  O5' DA  X   5     -10.142  -4.540 -10.379  0.00  0.00            
ATOM    134  C5' DA  X   5      -8.970  -4.185 -11.087  0.00  0.00            
ATOM    135 H5'1 DA  X   5      -9.025  -4.500 -12.128  0.00  0.00            
ATOM    136 H5'2 DA  X   5      -8.139  -4.758 -10.677  0.00  0.00            
ATOM    137  C4' DA  X   5      -8.663  -2.646 -11.074  0.00  0.00            
ATOM    138  H4' DA  X   5      -7.662  -2.503 -11.484  0.00  0.00            
ATOM    139  O4' DA  X   5      -9.622  -1.958 -11.858  0.00  0.00            
ATOM    140  C1' DA  X   5     -10.379  -1.087 -11.069  0.00  0.00            
ATOM    141  H1' DA  X   5      -9.976  -0.080 -11.177  0.00  0.00            
ATOM    142  N9  DA  X   5     -11.790  -1.027 -11.402  0.00  0.00            
ATOM    143  C8  DA  X   5     -12.798  -1.945 -11.239  0.00  0.00            
ATOM    144  H8  DA  X   5     -12.712  -2.960 -10.880  0.00  0.00            
ATOM    145  N7  DA  X   5     -13.970  -1.528 -11.659  0.00  0.00            
ATOM    146  C5  DA  X   5     -13.746  -0.164 -11.962  0.00  0.00            
ATOM    147  C6  DA  X   5     -14.518   0.921 -12.417  0.00  0.00            
ATOM    148  N6  DA  X   5     -15.770   0.827 -12.781  0.00  0.00            
ATOM    149  H61 DA  X   5     -16.080   1.684 -13.216  0.00  0.00            
ATOM    150  H62 DA  X   5     -16.253  -0.060 -12.789  0.00  0.00            
ATOM    151  N1  DA  X   5     -14.025   2.196 -12.406  0.00  0.00            
ATOM    152  C2  DA  X   5     -12.734   2.346 -12.145  0.00  0.00            
ATOM    153  H2  DA  X   5     -12.374   3.362 -12.087  0.00  0.00            
ATOM    154  N3  DA  X   5     -11.920   1.386 -11.710  0.00  0.00            
ATOM    155  C4  DA  X   5     -12.478   0.137 -11.631  0.00  0.00            
ATOM    156  C3' DA  X   5      -8.693  -2.039  -9.633  0.00  0.00            
ATOM    157  H3' DA  X   5      -8.757  -2.808  -8.863  0.00  0.00            
ATOM    158  C2' DA  X   5      -9.988  -1.384  -9.619  0.00  0.00            
ATOM    159 H2'1 DA  X   5     -10.715  -2.134  -9.306  0.00  0.00            
ATOM    160 H2'2 DA  X   5     -10.045  -0.595  -8.868  0.00  0.00            
ATOM    161  O3' DA  X   5      -7.719  -1.080  -9.249  0.00  0.00            
ATOM    162  P   DG  X   6      -6.281  -1.489  -8.612  0.00  0.00            
ATOM    163  O1P DG  X   6      -5.340  -0.447  -9.114  0.00  0.00            
ATOM    164  O2P DG  X   6      -6.062  -2.906  -8.982  0.00  0.00            
ATOM    165  O5' DG  X   6      -6.357  -1.298  -7.046  0.00  0.00            
ATOM    166  C5' DG  X   6      -7.155  -2.213  -6.318  0.00  0.00            
ATOM    167 H5'1 DG  X   6      -6.704  -3.205  -6.313  0.00  0.00            
ATOM    168 H5'2 DG  X   6      -8.188  -2.075  -6.638  0.00  0.00            
ATOM    169  C4' DG  X   6      -7.190  -1.710  -4.803  0.00  0.00            
ATOM    170  H4' DG  X   6      -7.983  -2.285  -4.325  0.00  0.00            
ATOM    171  O4' DG  X   6      -6.071  -2.086  -4.037  0.00  0.00            
ATOM    172  C1' DG  X   6      -5.717  -0.904  -3.423  0.00  0.00            
ATOM    173  H1' DG  X   6      -6.318  -0.839  -2.516  0.00  0.00            
ATOM    174  N9  DG  X   6      -4.281  -0.801  -3.076  0.00  0.00            
ATOM    175  C8  DG  X   6      -3.191  -0.211  -3.742  0.00  0.00            
ATOM    176  H8  DG  X   6      -3.309   0.275  -4.700  0.00  0.00            
ATOM    177  N7  DG  X   6      -2.070  -0.374  -3.120  0.00  0.00            
ATOM    178  C5  DG  X   6      -2.342  -1.171  -2.017  0.00  0.00            
ATOM    179  C6  DG  X   6      -1.502  -1.884  -1.123  0.00  0.00            
ATOM    180  O6  DG  X   6      -0.275  -1.908  -0.944  0.00  0.00            
ATOM    181  N1  DG  X   6      -2.182  -2.553  -0.140  0.00  0.00            
ATOM    182  H1  DG  X   6      -1.605  -3.021   0.546  0.00  0.00            
ATOM    183  C2  DG  X   6      -3.477  -2.574   0.009  0.00  0.00            
ATOM    184  N2  DG  X   6      -3.933  -3.192   1.015  0.00  0.00            
ATOM    185  H21 DG  X   6      -3.286  -3.671   1.625  0.00  0.00            
ATOM    186  H22 DG  X   6      -4.929  -3.297   1.139  0.00  0.00            
ATOM    187  N3  DG  X   6      -4.327  -1.995  -0.866  0.00  0.00            
ATOM    188  C4  DG  X   6      -3.710  -1.364  -1.923  0.00  0.00            
ATOM    189  C3' DG  X   6      -7.486  -0.239  -4.728  0.00  0.00            
ATOM    190  H3' DG  X   6      -7.790   0.225  -5.667  0.00  0.00            
ATOM    191  C2' DG  X   6      -6.097   0.323  -4.231  0.00  0.00            
ATOM    192 H2'1 DG  X   6      -5.567   0.460  -5.173  0.00  0.00            
ATOM    193 H2'2 DG  X   6      -6.152   1.192  -3.573  0.00  0.00            
ATOM    194  O3' DG  X   6      -8.449   0.043  -3.763  0.00  0.00            
ATOM    195  P   DG  X   7      -9.184   1.395  -3.643  0.00  0.00            
ATOM    196  O1P DG  X   7     -10.631   1.014  -3.764  0.00  0.00            
ATOM    197  O2P DG  X   7      -8.538   2.390  -4.500  0.00  0.00            
ATOM    198  O5' DG  X   7      -8.733   1.659  -2.162  0.00  0.00            
ATOM    199  C5' DG  X   7      -9.167   0.747  -1.128  0.00  0.00            
ATOM    200 H5'1 DG  X   7      -9.244  -0.259  -1.539  0.00  0.00            
ATOM    201 H5'2 DG  X   7     -10.169   1.104  -0.885  0.00  0.00            
ATOM    202  C4' DG  X   7      -8.293   0.676   0.111  0.00  0.00            
ATOM    203  H4' DG  X   7      -8.698   0.018   0.879  0.00  0.00            
ATOM    204  O4' DG  X   7      -6.968   0.300  -0.201  0.00  0.00            
ATOM    205  C1' DG  X   7      -6.036   0.988   0.651  0.00  0.00            
ATOM    206  H1' DG  X   7      -5.419   0.332   1.264  0.00  0.00            
ATOM    207  N9  DG  X   7      -5.067   1.724  -0.139  0.00  0.00            
ATOM    208  C8  DG  X   7      -5.423   2.442  -1.257  0.00  0.00            
ATOM    209  H8  DG  X   7      -6.420   2.794  -1.478  0.00  0.00            
ATOM    210  N7  DG  X   7      -4.368   2.801  -2.007  0.00  0.00            
ATOM    211  C5  DG  X   7      -3.246   2.355  -1.210  0.00  0.00            
ATOM    212  C6  DG  X   7      -1.816   2.458  -1.403  0.00  0.00            
ATOM    213  O6  DG  X   7      -1.226   2.812  -2.439  0.00  0.00            
ATOM    214  N1  DG  X   7      -1.090   2.054  -0.282  0.00  0.00            
ATOM    215  H1  DG  X   7      -0.101   2.253  -0.289  0.00  0.00            
ATOM    216  C2  DG  X   7      -1.623   1.270   0.722  0.00  0.00            
ATOM    217  N2  DG  X   7      -0.791   0.578   1.441  0.00  0.00            
ATOM    218  H21 DG  X   7       0.167   0.892   1.407  0.00  0.00            
ATOM    219  H22 DG  X   7      -1.169   0.128   2.263  0.00  0.00            
ATOM    220  N3  DG  X   7      -2.953   1.071   0.861  0.00  0.00            
ATOM    221  C4  DG  X   7      -3.693   1.631  -0.093  0.00  0.00            
ATOM    222  C3' DG  X   7      -8.220   2.055   0.874  0.00  0.00            
ATOM    223  H3' DG  X   7      -8.234   2.886   0.171  0.00  0.00            
ATOM    224  C2' DG  X   7      -6.887   1.883   1.591  0.00  0.00            
ATOM    225 H2'1 DG  X   7      -6.444   2.871   1.720  0.00  0.00            
ATOM    226 H2'2 DG  X   7      -7.045   1.498   2.598  0.00  0.00            
ATOM    227  O3' DG  X   7      -9.272   2.223   1.793  0.00  0.00            
ATOM    228  P   DG  X   8      -9.699   3.680   2.378  0.00  0.00            
ATOM    229  O1P DG  X   8     -10.863   3.657   3.203  0.00  0.00            
ATOM    230  O2P DG  X   8      -9.577   4.693   1.275  0.00  0.00            
ATOM    231  O5' DG  X   8      -8.542   3.926   3.368  0.00  0.00            
ATOM    232  C5' DG  X   8      -8.412   3.137   4.534  0.00  0.00            
ATOM    233 H5'1 DG  X   8      -8.283   2.099   4.230  0.00  0.00            
ATOM    234 H5'2 DG  X   8      -9.348   3.112   5.093  0.00  0.00            
ATOM    235  C4' DG  X   8      -7.236   3.444   5.494  0.00  0.00            
ATOM    236  H4' DG  X   8      -7.338   2.682   6.267  0.00  0.00            
ATOM    237  O4' DG  X   8      -6.044   3.463   4.829  0.00  0.00            
ATOM    238  C1' DG  X   8      -5.616   4.856   4.788  0.00  0.00            
ATOM    239  H1' DG  X   8      -4.887   5.016   5.581  0.00  0.00            
ATOM    240  N9  DG  X   8      -4.949   5.143   3.496  0.00  0.00            
ATOM    241  C8  DG  X   8      -5.521   5.463   2.347  0.00  0.00            
ATOM    242  H8  DG  X   8      -6.589   5.593   2.267  0.00  0.00            
ATOM    243  N7  DG  X   8      -4.748   5.498   1.343  0.00  0.00            
ATOM    244  C5  DG  X   8      -3.543   5.138   1.890  0.00  0.00            
ATOM    245  C6  DG  X   8      -2.257   5.001   1.317  0.00  0.00            
ATOM    246  O6  DG  X   8      -1.911   5.268   0.148  0.00  0.00            
ATOM    247  N1  DG  X   8      -1.233   4.608   2.202  0.00  0.00            
ATOM    248  H1  DG  X   8      -0.297   4.554   1.825  0.00  0.00            
ATOM    249  C2  DG  X   8      -1.486   4.327   3.531  0.00  0.00            
ATOM    250  N2  DG  X   8      -0.452   4.156   4.340  0.00  0.00            
ATOM    251  H21 DG  X   8       0.473   3.996   3.970  0.00  0.00            
ATOM    252  H22 DG  X   8      -0.731   3.797   5.240  0.00  0.00            
ATOM    253  N3  DG  X   8      -2.658   4.489   4.166  0.00  0.00            
ATOM    254  C4  DG  X   8      -3.618   4.906   3.267  0.00  0.00            
ATOM    255  C3' DG  X   8      -7.462   4.821   6.075  0.00  0.00            
ATOM    256  H3' DG  X   8      -8.539   4.939   6.206  0.00  0.00            
ATOM    257  C2' DG  X   8      -6.753   5.793   5.155  0.00  0.00            
ATOM    258 H2'1 DG  X   8      -7.324   6.024   4.257  0.00  0.00            
ATOM    259 H2'2 DG  X   8      -6.457   6.681   5.714  0.00  0.00            
ATOM    260  O3' DG  X   8      -6.921   4.867   7.375  0.00  0.00            
ATOM    261  P   DC  X   9      -7.753   4.284   8.652  0.00  0.00            
ATOM    262  O1P DC  X   9      -8.854   3.370   8.169  0.00  0.00            
ATOM    263  O2P DC  X   9      -8.033   5.412   9.525  0.00  0.00            
ATOM    264  O5' DC  X   9      -6.604   3.393   9.336  0.00  0.00            
ATOM    265  C5' DC  X   9      -6.280   2.049   8.925  0.00  0.00            
ATOM    266 H5'1 DC  X   9      -6.034   1.984   7.865  0.00  0.00            
ATOM    267 H5'2 DC  X   9      -7.244   1.553   9.040  0.00  0.00            
ATOM    268  C4' DC  X   9      -5.264   1.236   9.762  0.00  0.00            
ATOM    269  H4' DC  X   9      -5.006   0.304   9.262  0.00  0.00            
ATOM    270  O4' DC  X   9      -4.106   2.037   9.874  0.00  0.00            
ATOM    271  C1' DC  X   9      -3.845   2.178  11.223  0.00  0.00            
ATOM    272  H1' DC  X   9      -3.195   1.347  11.496  0.00  0.00            
ATOM    273  N1  DC  X   9      -3.084   3.434  11.307  0.00  0.00            
ATOM    274  C6  DC  X   9      -3.750   4.600  11.123  0.00  0.00            
ATOM    275  H6  DC  X   9      -4.753   4.719  10.742  0.00  0.00            
ATOM    276  C5  DC  X   9      -3.136   5.809  11.288  0.00  0.00            
ATOM    277  H5  DC  X   9      -3.695   6.697  11.036  0.00  0.00            
ATOM    278  C4  DC  X   9      -1.777   5.823  11.670  0.00  0.00            
ATOM    279  N4  DC  X   9      -0.983   6.893  11.634  0.00  0.00            
ATOM    280  H41 DC  X   9       0.015   6.748  11.688  0.00  0.00            
ATOM    281  H42 DC  X   9      -1.398   7.769  11.351  0.00  0.00            
ATOM    282  N3  DC  X   9      -1.092   4.636  11.794  0.00  0.00            
ATOM    283  C2  DC  X   9      -1.707   3.430  11.667  0.00  0.00            
ATOM    284  O2  DC  X   9      -1.047   2.385  11.711  0.00  0.00            
ATOM    285  C3' DC  X   9      -5.901   0.986  11.140  0.00  0.00            
ATOM    286  H3' DC  X   9      -6.977   1.100  11.020  0.00  0.00            
ATOM    287  C2' DC  X   9      -5.194   2.084  11.902  0.00  0.00            
ATOM    288 H2'1 DC  X   9      -5.704   3.029  11.714  0.00  0.00            
ATOM    289 H2'2 DC  X   9      -5.051   1.871  12.961  0.00  0.00            
ATOM    290  O3' DC  X   9      -5.591  -0.115  11.882  0.00  0.00            
ATOM    291  P   DG  X  10      -6.110  -1.555  11.353  0.00  0.00            
ATOM    292  O1P DG  X  10      -7.169  -1.389  10.344  0.00  0.00            
ATOM    293  O2P DG  X  10      -6.335  -2.374  12.600  0.00  0.00            
ATOM    294  O5' DG  X  10      -4.725  -2.092  10.610  0.00  0.00            
ATOM    295  C5' DG  X  10      -3.654  -2.754  11.273  0.00  0.00            
ATOM    296 H5'1 DG  X  10      -3.888  -3.791  11.514  0.00  0.00            
ATOM    297 H5'2 DG  X  10      -3.448  -2.131  12.144  0.00  0.00            
ATOM    298  C4' DG  X  10      -2.418  -2.799  10.391  0.00  0.00            
ATOM    299  H4' DG  X  10      -1.772  -3.607  10.735  0.00  0.00            
ATOM    300  O4' DG  X  10      -2.682  -3.101   9.040  0.00  0.00            
ATOM    301  C1' DG  X  10      -1.822  -2.340   8.282  0.00  0.00            
ATOM    302  H1' DG  X  10      -0.804  -2.732   8.312  0.00  0.00            
ATOM    303  N9  DG  X  10      -2.272  -2.430   6.869  0.00  0.00            
ATOM    304  C8  DG  X  10      -3.535  -2.473   6.279  0.00  0.00            
ATOM    305  H8  DG  X  10      -4.461  -2.346   6.820  0.00  0.00            
ATOM    306  N7  DG  X  10      -3.505  -2.770   5.035  0.00  0.00            
ATOM    307  C5  DG  X  10      -2.139  -2.965   4.769  0.00  0.00            
ATOM    308  C6  DG  X  10      -1.407  -3.464   3.625  0.00  0.00            
ATOM    309  O6  DG  X  10      -1.778  -3.946   2.552  0.00  0.00            
ATOM    310  N1  DG  X  10      -0.050  -3.419   3.814  0.00  0.00            
ATOM    311  H1  DG  X  10       0.499  -3.781   3.047  0.00  0.00            
ATOM    312  C2  DG  X  10       0.584  -3.245   4.985  0.00  0.00            
ATOM    313  N2  DG  X  10       1.854  -3.423   4.893  0.00  0.00            
ATOM    314  H21 DG  X  10       2.326  -3.858   4.112  0.00  0.00            
ATOM    315  H22 DG  X  10       2.305  -3.226   5.774  0.00  0.00            
ATOM    316  N3  DG  X  10      -0.029  -2.877   6.078  0.00  0.00            
ATOM    317  C4  DG  X  10      -1.374  -2.634   5.847  0.00  0.00            
ATOM    318  C3' DG  X  10      -1.631  -1.466  10.375  0.00  0.00            
ATOM    319  H3' DG  X  10      -2.122  -0.728  11.010  0.00  0.00            
ATOM    320  C2' DG  X  10      -1.815  -0.990   8.965  0.00  0.00            
ATOM    321 H2'1 DG  X  10      -2.731  -0.415   8.834  0.00  0.00            
ATOM    322 H2'2 DG  X  10      -0.927  -0.411   8.708  0.00  0.00            
ATOM    323  O3' DG  X  10      -0.202  -1.578  10.442  0.00  0.00            
ATOM    324  P   DC  X  11       0.393  -2.099  11.843  0.00  0.00            
ATOM    325  O1P DC  X  11      -0.629  -1.806  12.866  0.00  0.00            
ATOM    326  O2P DC  X  11       1.755  -1.655  11.976  0.00  0.00            
ATOM    327  O5' DC  X  11       0.380  -3.655  11.551  0.00  0.00            
ATOM    328  C5' DC  X  11       1.104  -4.197  10.412  0.00  0.00            
ATOM    329 H5'1 DC  X  11       2.178  -4.081  10.550  0.00  0.00            
ATOM    330 H5'2 DC  X  11       0.842  -3.691   9.483  0.00  0.00            
ATOM    331  C4' DC  X  11       0.774  -5.657  10.297  0.00  0.00            
ATOM    332  H4' DC  X  11       1.045  -6.205  11.199  0.00  0.00            
ATOM    333  O4' DC  X  11      -0.652  -5.760  10.011  0.00  0.00            
ATOM    334  C1' DC  X  11      -0.764  -6.630   8.974  0.00  0.00            
ATOM    335  H1' DC  X  11      -0.645  -7.679   9.244  0.00  0.00            
ATOM    336  N1  DC  X  11      -2.095  -6.602   8.281  0.00  0.00            
ATOM    337  C6  DC  X  11      -2.375  -5.881   7.145  0.00  0.00            
ATOM    338  H6  DC  X  11      -1.574  -5.283   6.738  0.00  0.00            
ATOM    339  C5  DC  X  11      -3.599  -6.068   6.476  0.00  0.00            
ATOM    340  H5  DC  X  11      -3.743  -5.560   5.534  0.00  0.00            
ATOM    341  C4  DC  X  11      -4.588  -6.867   7.103  0.00  0.00            
ATOM    342  N4  DC  X  11      -5.741  -7.169   6.564  0.00  0.00            
ATOM    343  H41 DC  X  11      -6.344  -7.589   7.256  0.00  0.00            
ATOM    344  H42 DC  X  11      -5.995  -6.701   5.706  0.00  0.00            
ATOM    345  N3  DC  X  11      -4.384  -7.381   8.305  0.00  0.00            
ATOM    346  C2  DC  X  11      -3.190  -7.328   8.892  0.00  0.00            
ATOM    347  O2  DC  X  11      -3.071  -7.926   9.935  0.00  0.00            
ATOM    348  C3' DC  X  11       1.568  -6.327   9.158  0.00  0.00            
ATOM    349  H3' DC  X  11       2.407  -5.685   8.887  0.00  0.00            
ATOM    350  C2' DC  X  11       0.461  -6.439   8.114  0.00  0.00            
ATOM    351 H2'1 DC  X  11       0.398  -5.476   7.606  0.00  0.00            
ATOM    352 H2'2 DC  X  11       0.586  -7.276   7.427  0.00  0.00            
ATOM    353  O3' DC  X  11       1.916  -7.611   9.472  0.00  0.00            
ATOM    354  P   DT  X  12       3.203  -7.977  10.333  0.00  0.00            
ATOM    355  O1P DT  X  12       2.933  -9.360  10.784  0.00  0.00            
ATOM    356  O2P DT  X  12       3.522  -6.910  11.278  0.00  0.00            
ATOM    357  O5' DT  X  12       4.168  -8.013   9.125  0.00  0.00            
ATOM    358  C5' DT  X  12       5.306  -8.872   9.118  0.00  0.00            
ATOM    359 H5'1 DT  X  12       5.045  -9.920   9.267  0.00  0.00            
ATOM    360 H5'2 DT  X  12       6.065  -8.592   9.849  0.00  0.00            
ATOM    361  C4' DT  X  12       6.010  -8.714   7.704  0.00  0.00            
ATOM    362  H4' DT  X  12       6.923  -9.308   7.648  0.00  0.00            
ATOM    363  O4' DT  X  12       5.135  -9.030   6.594  0.00  0.00            
ATOM    364  C1' DT  X  12       5.470  -8.162   5.547  0.00  0.00            
ATOM    365  H1' DT  X  12       6.386  -8.591   5.141  0.00  0.00            
ATOM    366  N1  DT  X  12       4.402  -8.046   4.408  0.00  0.00            
ATOM    367  C6  DT  X  12       3.215  -7.499   4.722  0.00  0.00            
ATOM    368  H6  DT  X  12       3.087  -7.096   5.716  0.00  0.00            
ATOM    369  C5  DT  X  12       2.256  -7.491   3.766  0.00  0.00            
ATOM    370  C7  DT  X  12       0.885  -6.864   4.063  0.00  0.00            
ATOM    371  H71 DT  X  12       0.891  -6.306   4.999  0.00  0.00            
ATOM    372  H72 DT  X  12       0.635  -6.223   3.218  0.00  0.00            
ATOM    373  H73 DT  X  12       0.173  -7.690   4.068  0.00  0.00            
ATOM    374  C4  DT  X  12       2.514  -8.014   2.371  0.00  0.00            
ATOM    375  O4  DT  X  12       1.712  -8.243   1.485  0.00  0.00            
ATOM    376  N3  DT  X  12       3.823  -8.347   2.153  0.00  0.00            
ATOM    377  H3  DT  X  12       3.978  -8.660   1.205  0.00  0.00            
ATOM    378  C2  DT  X  12       4.821  -8.446   3.128  0.00  0.00            
ATOM    379  O2  DT  X  12       5.968  -8.780   2.805  0.00  0.00            
ATOM    380  C3' DT  X  12       6.445  -7.238   7.542  0.00  0.00            
ATOM    381  H3' DT  X  12       6.187  -6.586   8.376  0.00  0.00            
ATOM    382  C2' DT  X  12       5.684  -6.813   6.275  0.00  0.00            
ATOM    383 H2'1 DT  X  12       4.715  -6.441   6.608  0.00  0.00            
ATOM    384 H2'2 DT  X  12       6.014  -6.073   5.548  0.00  0.00            
ATOM    385  O3' DT  X  12       7.829  -7.187   7.326  0.00  0.00            
ATOM    386  P   DG  X  13       8.630  -5.830   7.042  0.00  0.00            
ATOM    387  O1P DG  X  13      10.023  -6.049   7.495  0.00  0.00            
ATOM    388  O2P DG  X  13       7.919  -4.658   7.623  0.00  0.00            
ATOM    389  O5' DG  X  13       8.666  -5.713   5.459  0.00  0.00            
ATOM    390  C5' DG  X  13       9.351  -6.665   4.636  0.00  0.00            
ATOM    391 H5'1 DG  X  13       8.797  -7.587   4.815  0.00  0.00            
ATOM    392 H5'2 DG  X  13      10.412  -6.773   4.859  0.00  0.00            
ATOM    393  C4' DG  X  13       9.216  -6.273   3.142  0.00  0.00            
ATOM    394  H4' DG  X  13       9.871  -6.904   2.540  0.00  0.00            
ATOM    395  O4' DG  X  13       7.844  -6.403   2.933  0.00  0.00            
ATOM    396  C1' DG  X  13       7.433  -5.273   2.177  0.00  0.00            
ATOM    397  H1' DG  X  13       7.596  -5.333   1.102  0.00  0.00            
ATOM    398  N9  DG  X  13       5.953  -5.138   2.351  0.00  0.00            
ATOM    399  C8  DG  X  13       5.288  -4.763   3.465  0.00  0.00            
ATOM    400  H8  DG  X  13       5.810  -4.509   4.375  0.00  0.00            
ATOM    401  N7  DG  X  13       4.045  -4.424   3.260  0.00  0.00            
ATOM    402  C5  DG  X  13       3.845  -4.853   1.927  0.00  0.00            
ATOM    403  C6  DG  X  13       2.647  -4.829   1.115  0.00  0.00            
ATOM    404  O6  DG  X  13       1.477  -4.605   1.399  0.00  0.00            
ATOM    405  N1  DG  X  13       2.913  -5.101  -0.145  0.00  0.00            
ATOM    406  H1  DG  X  13       2.112  -5.087  -0.763  0.00  0.00            
ATOM    407  C2  DG  X  13       4.105  -5.508  -0.645  0.00  0.00            
ATOM    408  N2  DG  X  13       4.169  -5.871  -1.894  0.00  0.00            
ATOM    409  H21 DG  X  13       3.357  -5.825  -2.493  0.00  0.00            
ATOM    410  H22 DG  X  13       5.075  -6.061  -2.299  0.00  0.00            
ATOM    411  N3  DG  X  13       5.164  -5.770   0.072  0.00  0.00            
ATOM    412  C4  DG  X  13       5.010  -5.279   1.362  0.00  0.00            
ATOM    413  C3' DG  X  13       9.638  -4.827   2.984  0.00  0.00            
ATOM    414  H3' DG  X  13      10.052  -4.407   3.901  0.00  0.00            
ATOM    415  C2' DG  X  13       8.350  -4.115   2.587  0.00  0.00            
ATOM    416 H2'1 DG  X  13       7.963  -3.667   3.502  0.00  0.00            
ATOM    417 H2'2 DG  X  13       8.558  -3.384   1.807  0.00  0.00            
ATOM    418  O3' DG  X  13      10.558  -4.880   1.895  0.00  0.00            
ATOM    419  P   DG  X  14      11.555  -3.724   1.626  0.00  0.00            
ATOM    420  O1P DG  X  14      12.730  -4.169   0.835  0.00  0.00            
ATOM    421  O2P DG  X  14      11.744  -2.994   2.871  0.00  0.00            
ATOM    422  O5' DG  X  14      10.646  -2.775   0.719  0.00  0.00            
ATOM    423  C5' DG  X  14      10.496  -3.008  -0.643  0.00  0.00            
ATOM    424 H5'1 DG  X  14      10.195  -4.045  -0.796  0.00  0.00            
ATOM    425 H5'2 DG  X  14      11.411  -2.704  -1.152  0.00  0.00            
ATOM    426  C4' DG  X  14       9.250  -2.276  -1.185  0.00  0.00            
ATOM    427  H4' DG  X  14       9.090  -2.660  -2.192  0.00  0.00            
ATOM    428  O4' DG  X  14       8.074  -2.713  -0.412  0.00  0.00            
ATOM    429  C1' DG  X  14       7.310  -1.454  -0.302  0.00  0.00            
ATOM    430  H1' DG  X  14       6.913  -1.209  -1.285  0.00  0.00            
ATOM    431  N9  DG  X  14       6.243  -1.602   0.692  0.00  0.00            
ATOM    432  C8  DG  X  14       6.250  -1.300   2.061  0.00  0.00            
ATOM    433  H8  DG  X  14       7.111  -1.080   2.675  0.00  0.00            
ATOM    434  N7  DG  X  14       5.036  -1.138   2.566  0.00  0.00            
ATOM    435  C5  DG  X  14       4.185  -1.468   1.487  0.00  0.00            
ATOM    436  C6  DG  X  14       2.748  -1.414   1.392  0.00  0.00            
ATOM    437  O6  DG  X  14       1.899  -1.084   2.184  0.00  0.00            
ATOM    438  N1  DG  X  14       2.231  -1.680   0.177  0.00  0.00            
ATOM    439  H1  DG  X  14       1.223  -1.642   0.124  0.00  0.00            
ATOM    440  C2  DG  X  14       2.986  -2.128  -0.843  0.00  0.00            
ATOM    441  N2  DG  X  14       2.315  -2.361  -1.940  0.00  0.00            
ATOM    442  H21 DG  X  14       1.316  -2.254  -1.843  0.00  0.00            
ATOM    443  H22 DG  X  14       2.812  -2.663  -2.766  0.00  0.00            
ATOM    444  N3  DG  X  14       4.335  -2.130  -0.856  0.00  0.00            
ATOM    445  C4  DG  X  14       4.895  -1.777   0.351  0.00  0.00            
ATOM    446  C3' DG  X  14       9.468  -0.743  -1.030  0.00  0.00            
ATOM    447  H3' DG  X  14      10.404  -0.433  -0.567  0.00  0.00            
ATOM    448  C2' DG  X  14       8.450  -0.447   0.075  0.00  0.00            
ATOM    449 H2'1 DG  X  14       8.860  -0.722   1.046  0.00  0.00            
ATOM    450 H2'2 DG  X  14       8.086   0.580   0.077  0.00  0.00            
ATOM    451  O3' DG  X  14       9.124  -0.041  -2.209  0.00  0.00            
ATOM    452  P   DG  X  15       9.906  -0.202  -3.592  0.00  0.00            
ATOM    453  O1P DG  X  15      10.883  -1.237  -3.366  0.00  0.00            
ATOM    454  O2P DG  X  15      10.354   1.152  -3.982  0.00  0.00            
ATOM    455  O5' DG  X  15       8.863  -0.641  -4.726  0.00  0.00            
ATOM    456  C5' DG  X  15       8.656  -2.013  -5.137  0.00  0.00            
ATOM    457 H5'1 DG  X  15       8.630  -2.665  -4.265  0.00  0.00            
ATOM    458 H5'2 DG  X  15       9.432  -2.433  -5.778  0.00  0.00            
ATOM    459  C4' DG  X  15       7.301  -2.150  -5.843  0.00  0.00            
ATOM    460  H4' DG  X  15       7.187  -3.193  -6.137  0.00  0.00            
ATOM    461  O4' DG  X  15       6.178  -1.857  -4.985  0.00  0.00            
ATOM    462  C1' DG  X  15       5.410  -0.848  -5.508  0.00  0.00            
ATOM    463  H1' DG  X  15       4.580  -1.268  -6.076  0.00  0.00            
ATOM    464  N9  DG  X  15       4.865  -0.139  -4.407  0.00  0.00            
ATOM    465  C8  DG  X  15       5.490   0.524  -3.409  0.00  0.00            
ATOM    466  H8  DG  X  15       6.566   0.576  -3.351  0.00  0.00            
ATOM    467  N7  DG  X  15       4.695   1.025  -2.594  0.00  0.00            
ATOM    468  C5  DG  X  15       3.398   0.714  -3.024  0.00  0.00            
ATOM    469  C6  DG  X  15       2.096   1.006  -2.562  0.00  0.00            
ATOM    470  O6  DG  X  15       1.813   1.658  -1.548  0.00  0.00            
ATOM    471  N1  DG  X  15       1.004   0.430  -3.245  0.00  0.00            
ATOM    472  H1  DG  X  15       0.098   0.576  -2.821  0.00  0.00            
ATOM    473  C2  DG  X  15       1.200  -0.396  -4.323  0.00  0.00            
ATOM    474  N2  DG  X  15       0.109  -0.866  -4.830  0.00  0.00            
ATOM    475  H21 DG  X  15      -0.800  -0.881  -4.391  0.00  0.00            
ATOM    476  H22 DG  X  15       0.248  -1.533  -5.576  0.00  0.00            
ATOM    477  N3  DG  X  15       2.392  -0.641  -4.848  0.00  0.00            
ATOM    478  C4  DG  X  15       3.484  -0.063  -4.160  0.00  0.00            
ATOM    479  C3' DG  X  15       7.140  -1.145  -7.043  0.00  0.00            
ATOM    480  H3' DG  X  15       8.065  -0.624  -7.295  0.00  0.00            
ATOM    481  C2' DG  X  15       6.253  -0.036  -6.388  0.00  0.00            
ATOM    482 H2'1 DG  X  15       6.786   0.690  -5.774  0.00  0.00            
ATOM    483 H2'2 DG  X  15       5.735   0.556  -7.143  0.00  0.00            
ATOM    484  O3' DG  X  15       6.574  -1.875  -8.133  0.00  0.00            
ATOM    485  P   DA  X  16       6.797  -1.440  -9.576  0.00  0.00            
ATOM    486  O1P DA  X  16       6.356  -2.588 -10.461  0.00  0.00            
ATOM    487  O2P DA  X  16       8.158  -0.890  -9.817  0.00  0.00            
ATOM    488  O5' DA  X  16       5.823  -0.183  -9.843  0.00  0.00            
ATOM    489  C5' DA  X  16       4.425  -0.443  -9.853  0.00  0.00            
ATOM    490 H5'1 DA  X  16       4.136  -1.282  -9.220  0.00  0.00            
ATOM    491 H5'2 DA  X  16       4.280  -0.730 -10.895  0.00  0.00            
ATOM    492  C4' DA  X  16       3.512   0.746  -9.514  0.00  0.00            
ATOM    493  H4' DA  X  16       2.473   0.482  -9.710  0.00  0.00            
ATOM    494  O4' DA  X  16       3.661   1.158  -8.128  0.00  0.00            
ATOM    495  C1' DA  X  16       3.842   2.576  -8.164  0.00  0.00            
ATOM    496  H1' DA  X  16       2.877   3.076  -8.247  0.00  0.00            
ATOM    497  N9  DA  X  16       4.565   3.043  -6.928  0.00  0.00            
ATOM    498  C8  DA  X  16       5.972   3.247  -6.795  0.00  0.00            
ATOM    499  H8  DA  X  16       6.673   3.078  -7.600  0.00  0.00            
ATOM    500  N7  DA  X  16       6.325   3.597  -5.618  0.00  0.00            
ATOM    501  C5  DA  X  16       5.090   3.609  -4.899  0.00  0.00            
ATOM    502  C6  DA  X  16       4.662   4.043  -3.569  0.00  0.00            
ATOM    503  N6  DA  X  16       5.463   4.335  -2.565  0.00  0.00            
ATOM    504  H61 DA  X  16       5.032   4.840  -1.804  0.00  0.00            
ATOM    505  H62 DA  X  16       6.455   4.268  -2.742  0.00  0.00            
ATOM    506  N1  DA  X  16       3.321   4.052  -3.251  0.00  0.00            
ATOM    507  C2  DA  X  16       2.452   3.699  -4.190  0.00  0.00            
ATOM    508  H2  DA  X  16       1.432   3.633  -3.842  0.00  0.00            
ATOM    509  N3  DA  X  16       2.691   3.221  -5.394  0.00  0.00            
ATOM    510  C4  DA  X  16       4.006   3.269  -5.733  0.00  0.00            
ATOM    511  C3' DA  X  16       3.796   1.972 -10.402  0.00  0.00            
ATOM    512  H3' DA  X  16       4.410   1.656 -11.246  0.00  0.00            
ATOM    513  C2' DA  X  16       4.579   2.900  -9.454  0.00  0.00            
ATOM    514 H2'1 DA  X  16       5.587   2.507  -9.315  0.00  0.00            
ATOM    515 H2'2 DA  X  16       4.633   3.938  -9.781  0.00  0.00            
ATOM    516  O3' DA  X  16       2.559   2.547 -10.791  0.00  0.00            
ATOM    517  P   DG  X  17       2.583   3.794 -11.724  0.00  0.00            
ATOM    518  O1P DG  X  17       1.293   3.783 -12.476  0.00  0.00            
ATOM    519  O2P DG  X  17       3.861   3.959 -12.460  0.00  0.00            
ATOM    520  O5' DG  X  17       2.512   5.055 -10.706  0.00  0.00            
ATOM    521  C5' DG  X  17       1.282   5.204  -9.982  0.00  0.00            
ATOM    522 H5'1 DG  X  17       1.090   4.219  -9.554  0.00  0.00            
ATOM    523 H5'2 DG  X  17       0.432   5.287 -10.659  0.00  0.00            
ATOM    524  C4' DG  X  17       1.304   6.256  -8.797  0.00  0.00            
ATOM    525  H4' DG  X  17       0.405   6.100  -8.202  0.00  0.00            
ATOM    526  O4' DG  X  17       2.423   5.993  -7.981  0.00  0.00            
ATOM    527  C1' DG  X  17       3.219   7.168  -7.910  0.00  0.00            
ATOM    528  H1' DG  X  17       2.809   7.758  -7.091  0.00  0.00            
ATOM    529  N9  DG  X  17       4.665   6.833  -7.815  0.00  0.00            
ATOM    530  C8  DG  X  17       5.514   6.551  -8.859  0.00  0.00            
ATOM    531  H8  DG  X  17       5.091   6.380  -9.838  0.00  0.00            
ATOM    532  N7  DG  X  17       6.776   6.545  -8.534  0.00  0.00            
ATOM    533  C5  DG  X  17       6.700   6.772  -7.175  0.00  0.00            
ATOM    534  C6  DG  X  17       7.817   6.906  -6.288  0.00  0.00            
ATOM    535  O6  DG  X  17       8.996   6.806  -6.596  0.00  0.00            
ATOM    536  N1  DG  X  17       7.434   7.395  -5.006  0.00  0.00            
ATOM    537  H1  DG  X  17       8.129   7.748  -4.362  0.00  0.00            
ATOM    538  C2  DG  X  17       6.161   7.298  -4.601  0.00  0.00            
ATOM    539  N2  DG  X  17       5.849   7.720  -3.386  0.00  0.00            
ATOM    540  H21 DG  X  17       6.579   8.226  -2.902  0.00  0.00            
ATOM    541  H22 DG  X  17       4.896   7.854  -3.083  0.00  0.00            
ATOM    542  N3  DG  X  17       5.069   7.094  -5.385  0.00  0.00            
ATOM    543  C4  DG  X  17       5.416   6.896  -6.681  0.00  0.00            
ATOM    544  C3' DG  X  17       1.371   7.764  -9.146  0.00  0.00            
ATOM    545  H3' DG  X  17       0.928   7.886 -10.134  0.00  0.00            
ATOM    546  C2' DG  X  17       2.840   7.927  -9.169  0.00  0.00            
ATOM    547 H2'1 DG  X  17       3.269   7.522 -10.086  0.00  0.00            
ATOM    548 H2'2 DG  X  17       3.208   8.946  -9.056  0.00  0.00            
ATOM    549  O3' DG  X  17       0.590   8.520  -8.200  0.00  0.00            
ATOM    550  P   DG  X  18       0.560  10.054  -8.215  0.00  0.00            
ATOM    551  O1P DG  X  18      -0.669  10.498  -7.483  0.00  0.00            
ATOM    552  O2P DG  X  18       0.728  10.479  -9.581  0.00  0.00            
ATOM    553  O5' DG  X  18       1.807  10.488  -7.364  0.00  0.00            
ATOM    554  C5' DG  X  18       1.788  10.344  -5.922  0.00  0.00            
ATOM    555 H5'1 DG  X  18       1.831   9.261  -5.807  0.00  0.00            
ATOM    556 H5'2 DG  X  18       0.875  10.794  -5.527  0.00  0.00            
ATOM    557  C4' DG  X  18       3.027  11.015  -5.283  0.00  0.00            
ATOM    558  H4' DG  X  18       2.952  11.062  -4.195  0.00  0.00            
ATOM    559  O4' DG  X  18       4.211  10.334  -5.711  0.00  0.00            
ATOM    560  C1' DG  X  18       5.227  11.330  -5.789  0.00  0.00            
ATOM    561  H1' DG  X  18       5.454  11.579  -4.753  0.00  0.00            
ATOM    562  N9  DG  X  18       6.333  10.882  -6.661  0.00  0.00            
ATOM    563  C8  DG  X  18       6.376  10.751  -8.041  0.00  0.00            
ATOM    564  H8  DG  X  18       5.490  10.837  -8.651  0.00  0.00            
ATOM    565  N7  DG  X  18       7.551  10.389  -8.462  0.00  0.00            
ATOM    566  C5  DG  X  18       8.369  10.345  -7.343  0.00  0.00            
ATOM    567  C6  DG  X  18       9.744   9.978  -7.098  0.00  0.00            
ATOM    568  O6  DG  X  18      10.609   9.838  -7.924  0.00  0.00            
ATOM    569  N1  DG  X  18      10.059   9.750  -5.766  0.00  0.00            
ATOM    570  H1  DG  X  18      11.039   9.602  -5.575  0.00  0.00            
ATOM    571  C2  DG  X  18       9.214   9.877  -4.722  0.00  0.00            
ATOM    572  N2  DG  X  18       9.453   9.381  -3.537  0.00  0.00            
ATOM    573  H21 DG  X  18      10.388   9.051  -3.339  0.00  0.00            
ATOM    574  H22 DG  X  18       8.899   9.594  -2.717  0.00  0.00            
ATOM    575  N3  DG  X  18       7.971  10.294  -4.884  0.00  0.00            
ATOM    576  C4  DG  X  18       7.586  10.543  -6.237  0.00  0.00            
ATOM    577  C3' DG  X  18       3.169  12.499  -5.778  0.00  0.00            
ATOM    578  H3' DG  X  18       2.387  12.649  -6.523  0.00  0.00            
ATOM    579  C2' DG  X  18       4.539  12.548  -6.405  0.00  0.00            
ATOM    580 H2'1 DG  X  18       4.304  12.384  -7.457  0.00  0.00            
ATOM    581 H2'2 DG  X  18       5.028  13.515  -6.523  0.00  0.00            
ATOM    582  O3' DG  X  18       3.157  13.481  -4.717  0.00  0.00            
ATOM    583  P   DA  X  19       1.784  13.857  -4.014  0.00  0.00            
ATOM    584  O1P DA  X  19       0.664  13.833  -4.969  0.00  0.00            
ATOM    585  O2P DA  X  19       2.068  15.093  -3.254  0.00  0.00            
ATOM    586  O5' DA  X  19       1.489  12.692  -2.989  0.00  0.00            
ATOM    587  C5' DA  X  19       2.159  12.676  -1.759  0.00  0.00            
ATOM    588 H5'1 DA  X  19       2.603  13.628  -1.465  0.00  0.00            
ATOM    589 H5'2 DA  X  19       2.769  11.773  -1.756  0.00  0.00            
ATOM    590  C4' DA  X  19       1.016  12.515  -0.768  0.00  0.00            
ATOM    591  H4' DA  X  19       0.290  13.323  -0.845  0.00  0.00            
ATOM    592  O4' DA  X  19       0.286  11.325  -0.995  0.00  0.00            
ATOM    593  C1' DA  X  19       0.882  10.224  -0.340  0.00  0.00            
ATOM    594  H1' DA  X  19       0.052   9.676   0.107  0.00  0.00            
ATOM    595  N9  DA  X  19       1.548   9.294  -1.261  0.00  0.00            
ATOM    596  C8  DA  X  19       2.894   9.178  -1.507  0.00  0.00            
ATOM    597  H8  DA  X  19       3.664   9.572  -0.859  0.00  0.00            
ATOM    598  N7  DA  X  19       3.161   8.526  -2.609  0.00  0.00            
ATOM    599  C5  DA  X  19       1.889   8.008  -2.932  0.00  0.00            
ATOM    600  C6  DA  X  19       1.438   7.311  -4.106  0.00  0.00            
ATOM    601  N6  DA  X  19       2.183   6.776  -5.066  0.00  0.00            
ATOM    602  H61 DA  X  19       1.755   6.165  -5.746  0.00  0.00            
ATOM    603  H62 DA  X  19       3.183   6.905  -5.010  0.00  0.00            
ATOM    604  N1  DA  X  19       0.124   7.170  -4.382  0.00  0.00            
ATOM    605  C2  DA  X  19      -0.754   7.726  -3.509  0.00  0.00            
ATOM    606  H2  DA  X  19      -1.792   7.555  -3.752  0.00  0.00            
ATOM    607  N3  DA  X  19      -0.434   8.319  -2.348  0.00  0.00            
ATOM    608  C4  DA  X  19       0.918   8.465  -2.163  0.00  0.00            
ATOM    609  C3' DA  X  19       1.530  12.346   0.666  0.00  0.00            
ATOM    610  H3' DA  X  19       2.468  12.886   0.793  0.00  0.00            
ATOM    611  C2' DA  X  19       1.688  10.818   0.740  0.00  0.00            
ATOM    612 H2'1 DA  X  19       2.713  10.464   0.845  0.00  0.00            
ATOM    613 H2'2 DA  X  19       1.223  10.579   1.697  0.00  0.00            
ATOM    614  O3' DA  X  19       0.585  12.892   1.639  0.00  0.00            
ATOM    615  P   DG  X  20       0.867  13.021   3.153  0.00  0.00            
ATOM    616  O1P DG  X  20      -0.178  13.883   3.653  0.00  0.00            
ATOM    617  O2P DG  X  20       2.308  13.497   3.330  0.00  0.00            
ATOM    618  O5' DG  X  20       0.595  11.511   3.814  0.00  0.00            
ATOM    619  C5' DG  X  20      -0.699  11.047   3.995  0.00  0.00            
ATOM    620 H5'1 DG  X  20      -1.341  11.343   3.165  0.00  0.00            
ATOM    621 H5'2 DG  X  20      -1.077  11.555   4.882  0.00  0.00            
ATOM    622  C4' DG  X  20      -0.718   9.479   4.217  0.00  0.00            
ATOM    623  H4' DG  X  20      -1.741   9.164   4.423  0.00  0.00            
ATOM    624  O4' DG  X  20      -0.312   8.797   3.015  0.00  0.00            
ATOM    625  C1' DG  X  20       0.441   7.622   3.337  0.00  0.00            
ATOM    626  H1' DG  X  20      -0.255   6.821   3.092  0.00  0.00            
ATOM    627  N9  DG  X  20       1.741   7.545   2.587  0.00  0.00            
ATOM    628  C8  DG  X  20       2.982   8.106   2.889  0.00  0.00            
ATOM    629  H8  DG  X  20       3.092   8.751   3.747  0.00  0.00            
ATOM    630  N7  DG  X  20       3.951   7.706   2.035  0.00  0.00            
ATOM    631  C5  DG  X  20       3.296   6.871   1.146  0.00  0.00            
ATOM    632  C6  DG  X  20       3.771   6.040   0.050  0.00  0.00            
ATOM    633  O6  DG  X  20       4.913   5.792  -0.225  0.00  0.00            
ATOM    634  N1  DG  X  20       2.807   5.309  -0.685  0.00  0.00            
ATOM    635  H1  DG  X  20       3.045   4.632  -1.396  0.00  0.00            
ATOM    636  C2  DG  X  20       1.550   5.420  -0.275  0.00  0.00            
ATOM    637  N2  DG  X  20       0.704   4.562  -0.818  0.00  0.00            
ATOM    638  H21 DG  X  20       1.030   4.018  -1.606  0.00  0.00            
ATOM    639  H22 DG  X  20      -0.275   4.459  -0.586  0.00  0.00            
ATOM    640  N3  DG  X  20       1.054   6.138   0.674  0.00  0.00            
ATOM    641  C4  DG  X  20       1.976   6.893   1.361  0.00  0.00            
ATOM    642  C3' DG  X  20       0.252   9.038   5.217  0.00  0.00            
ATOM    643  H3' DG  X  20       1.185   9.599   5.163  0.00  0.00            
ATOM    644  C2' DG  X  20       0.638   7.620   4.874  0.00  0.00            
ATOM    645 H2'1 DG  X  20       1.648   7.297   5.127  0.00  0.00            
ATOM    646 H2'2 DG  X  20      -0.080   6.945   5.341  0.00  0.00            
ATOM    647  O3' DG  X  20      -0.230   9.166   6.585  0.00  0.00            
ATOM    648  P   DG  X  21       0.616   9.417   7.876  0.00  0.00            
ATOM    649  O1P DG  X  21      -0.293   9.936   8.899  0.00  0.00            
ATOM    650  O2P DG  X  21       1.850  10.173   7.447  0.00  0.00            
ATOM    651  O5' DG  X  21       1.194   8.074   8.456  0.00  0.00            
ATOM    652  C5' DG  X  21       0.450   6.848   8.550  0.00  0.00            
ATOM    653 H5'1 DG  X  21       0.033   6.626   7.567  0.00  0.00            
ATOM    654 H5'2 DG  X  21      -0.455   7.137   9.085  0.00  0.00            
ATOM    655  C4' DG  X  21       1.203   5.656   9.109  0.00  0.00            
ATOM    656  H4' DG  X  21       1.405   5.781  10.172  0.00  0.00            
ATOM    657  O4' DG  X  21       0.335   4.533   9.006  0.00  0.00            
ATOM    658  C1' DG  X  21       0.931   3.533   8.260  0.00  0.00            
ATOM    659  H1' DG  X  21       1.377   2.730   8.848  0.00  0.00            
ATOM    660  N9  DG  X  21       0.002   2.763   7.328  0.00  0.00            
ATOM    661  C8  DG  X  21      -1.314   2.861   7.175  0.00  0.00            
ATOM    662  H8  DG  X  21      -1.929   3.491   7.801  0.00  0.00            
ATOM    663  N7  DG  X  21      -1.817   1.939   6.399  0.00  0.00            
ATOM    664  C5  DG  X  21      -0.729   1.373   5.830  0.00  0.00            
ATOM    665  C6  DG  X  21      -0.595   0.418   4.784  0.00  0.00            
ATOM    666  O6  DG  X  21      -1.434  -0.187   4.117  0.00  0.00            
ATOM    667  N1  DG  X  21       0.691   0.067   4.441  0.00  0.00            
ATOM    668  H1  DG  X  21       0.901  -0.603   3.715  0.00  0.00            
ATOM    669  C2  DG  X  21       1.752   0.576   5.060  0.00  0.00            
ATOM    670  N2  DG  X  21       2.874   0.456   4.330  0.00  0.00            
ATOM    671  H21 DG  X  21       2.929  -0.139   3.517  0.00  0.00            
ATOM    672  H22 DG  X  21       3.713   0.936   4.624  0.00  0.00            
ATOM    673  N3  DG  X  21       1.712   1.459   6.059  0.00  0.00            
ATOM    674  C4  DG  X  21       0.469   1.794   6.428  0.00  0.00            
ATOM    675  C3' DG  X  21       2.474   5.342   8.346  0.00  0.00            
ATOM    676  H3' DG  X  21       2.800   6.194   7.749  0.00  0.00            
ATOM    677  C2' DG  X  21       2.042   4.272   7.463  0.00  0.00            
ATOM    678 H2'1 DG  X  21       1.630   4.729   6.563  0.00  0.00            
ATOM    679 H2'2 DG  X  21       2.921   3.643   7.319  0.00  0.00            
ATOM    680  O3' DG  X  21       3.591   4.927   9.081  0.00  0.00            
ATOM    681  P   DG3 X  22       4.968   5.738   9.201  0.00  0.00            
ATOM    682  O1P DG3 X  22       5.881   5.041  10.170  0.00  0.00            
ATOM    683  O2P DG3 X  22       4.632   7.190   9.349  0.00  0.00            
ATOM    684  O5' DG3 X  22       5.596   5.746   7.696  0.00  0.00            
ATOM    685  C5' DG3 X  22       6.901   5.155   7.459  0.00  0.00            
ATOM    686 H5'1 DG3 X  22       6.883   4.132   7.832  0.00  0.00            
ATOM    687 H5'2 DG3 X  22       7.609   5.688   8.094  0.00  0.00            
ATOM    688  C4' DG3 X  22       7.351   5.110   5.948  0.00  0.00            
ATOM    689  H4' DG3 X  22       8.323   4.626   5.851  0.00  0.00            
ATOM    690  O4' DG3 X  22       6.394   4.270   5.309  0.00  0.00            
ATOM    691  C1' DG3 X  22       6.023   4.880   4.082  0.00  0.00            
ATOM    692  H1' DG3 X  22       6.663   4.639   3.234  0.00  0.00            
ATOM    693  N9  DG3 X  22       4.641   4.539   3.755  0.00  0.00            
ATOM    694  C8  DG3 X  22       3.435   4.798   4.406  0.00  0.00            
ATOM    695  H8  DG3 X  22       3.397   5.339   5.339  0.00  0.00            
ATOM    696  N7  DG3 X  22       2.363   4.327   3.835  0.00  0.00            
ATOM    697  C5  DG3 X  22       2.913   3.597   2.759  0.00  0.00            
ATOM    698  C6  DG3 X  22       2.299   2.765   1.749  0.00  0.00            
ATOM    699  O6  DG3 X  22       1.113   2.557   1.609  0.00  0.00            
ATOM    700  N1  DG3 X  22       3.213   2.245   0.847  0.00  0.00            
ATOM    701  H1  DG3 X  22       2.878   1.942  -0.056  0.00  0.00            
ATOM    702  C2  DG3 X  22       4.574   2.427   0.874  0.00  0.00            
ATOM    703  N2  DG3 X  22       5.327   1.905   0.025  0.00  0.00            
ATOM    704  H21 DG3 X  22       5.001   1.465  -0.824  0.00  0.00            
ATOM    705  H22 DG3 X  22       6.294   2.196   0.039  0.00  0.00            
ATOM    706  N3  DG3 X  22       5.172   3.190   1.753  0.00  0.00            
ATOM    707  C4  DG3 X  22       4.283   3.749   2.701  0.00  0.00            
ATOM    708  C3' DG3 X  22       7.395   6.505   5.305  0.00  0.00            
ATOM    709  H3' DG3 X  22       7.232   7.290   6.042  0.00  0.00            
ATOM    710  C2' DG3 X  22       6.239   6.408   4.382  0.00  0.00            
ATOM    711 H2'1 DG3 X  22       5.358   6.934   4.747  0.00  0.00            
ATOM    712 H2'2 DG3 X  22       6.507   6.956   3.478  0.00  0.00            
ATOM    713  O3' DG3 X  22       8.503   6.713   4.421  0.00  0.00            
ATOM    714  H3T DG3 X  22       9.310   6.544   4.913  0.00  0.00            
END
