# Supplementary material for: Extended molecular dynamics of a c-kit promoter quadruplex
Source: Nucleic Acids Res. 2015 Oct 10;43(18):8673–93. doi: 10.1093/nar/gkv785 (PMC4605300; doi:10.1093/nar/gkv785)
Supplement: SUPPLEMENTARY DATA [file supp_gkv785_nar-00989-f-2015-File018.zip › Supplementary_PDBs_Simulation8/394ns_simulation8_SI.pdb]

CRYST1    0.000    0.000    0.000  90.00  90.00  90.00 P 1           1
ATOM      1  H5T DA5 X   1      -0.345 -10.879   2.677  0.00  0.00            
ATOM      2  O5' DA5 X   1      -0.992 -10.887   1.968  0.00  0.00            
ATOM      3  C5' DA5 X   1      -0.423 -10.399   0.845  0.00  0.00            
ATOM      4 H5'1 DA5 X   1      -0.197  -9.356   1.065  0.00  0.00            
ATOM      5 H5'2 DA5 X   1      -1.109 -10.403  -0.003  0.00  0.00            
ATOM      6  C4' DA5 X   1       0.837 -11.136   0.517  0.00  0.00            
ATOM      7  H4' DA5 X   1       1.203 -10.637  -0.380  0.00  0.00            
ATOM      8  O4' DA5 X   1       1.820 -10.955   1.549  0.00  0.00            
ATOM      9  C1' DA5 X   1       2.179 -12.263   2.043  0.00  0.00            
ATOM     10  H1' DA5 X   1       3.100 -12.600   1.565  0.00  0.00            
ATOM     11  N9  DA5 X   1       2.473 -12.152   3.463  0.00  0.00            
ATOM     12  C8  DA5 X   1       3.663 -12.488   4.091  0.00  0.00            
ATOM     13  H8  DA5 X   1       4.556 -12.906   3.651  0.00  0.00            
ATOM     14  N7  DA5 X   1       3.674 -12.027   5.295  0.00  0.00            
ATOM     15  C5  DA5 X   1       2.462 -11.414   5.452  0.00  0.00            
ATOM     16  C6  DA5 X   1       1.765 -10.734   6.566  0.00  0.00            
ATOM     17  N6  DA5 X   1       2.286 -10.499   7.736  0.00  0.00            
ATOM     18  H61 DA5 X   1       1.780  -9.834   8.304  0.00  0.00            
ATOM     19  H62 DA5 X   1       3.278 -10.671   7.820  0.00  0.00            
ATOM     20  N1  DA5 X   1       0.552 -10.271   6.449  0.00  0.00            
ATOM     21  C2  DA5 X   1      -0.057 -10.430   5.313  0.00  0.00            
ATOM     22  H2  DA5 X   1      -1.056 -10.021   5.350  0.00  0.00            
ATOM     23  N3  DA5 X   1       0.361 -11.039   4.182  0.00  0.00            
ATOM     24  C4  DA5 X   1       1.632 -11.530   4.344  0.00  0.00            
ATOM     25  C3' DA5 X   1       0.662 -12.639   0.279  0.00  0.00            
ATOM     26  H3' DA5 X   1      -0.392 -12.889   0.164  0.00  0.00            
ATOM     27  C2' DA5 X   1       1.130 -13.243   1.625  0.00  0.00            
ATOM     28 H2'1 DA5 X   1       0.331 -13.216   2.366  0.00  0.00            
ATOM     29 H2'2 DA5 X   1       1.545 -14.247   1.712  0.00  0.00            
ATOM     30  O3' DA5 X   1       1.439 -13.111  -0.851  0.00  0.00            
ATOM     31  P   DG  X   2       1.309 -14.577  -1.455  0.00  0.00            
ATOM     32  O1P DG  X   2       0.952 -15.480  -0.399  0.00  0.00            
ATOM     33  O2P DG  X   2       2.583 -14.834  -2.180  0.00  0.00            
ATOM     34  O5' DG  X   2       0.214 -14.353  -2.597  0.00  0.00            
ATOM     35  C5' DG  X   2      -1.021 -15.035  -2.491  0.00  0.00            
ATOM     36 H5'1 DG  X   2      -1.474 -14.968  -1.503  0.00  0.00            
ATOM     37 H5'2 DG  X   2      -0.934 -16.010  -2.970  0.00  0.00            
ATOM     38  C4' DG  X   2      -2.023 -14.261  -3.289  0.00  0.00            
ATOM     39  H4' DG  X   2      -2.987 -14.758  -3.182  0.00  0.00            
ATOM     40  O4' DG  X   2      -2.349 -12.906  -2.809  0.00  0.00            
ATOM     41  C1' DG  X   2      -2.045 -11.955  -3.825  0.00  0.00            
ATOM     42  H1' DG  X   2      -2.955 -11.563  -4.279  0.00  0.00            
ATOM     43  N9  DG  X   2      -1.386 -10.742  -3.204  0.00  0.00            
ATOM     44  C8  DG  X   2      -0.059 -10.546  -2.966  0.00  0.00            
ATOM     45  H8  DG  X   2       0.723 -11.240  -3.237  0.00  0.00            
ATOM     46  N7  DG  X   2       0.190  -9.425  -2.398  0.00  0.00            
ATOM     47  C5  DG  X   2      -0.991  -8.761  -2.300  0.00  0.00            
ATOM     48  C6  DG  X   2      -1.362  -7.486  -1.747  0.00  0.00            
ATOM     49  O6  DG  X   2      -0.673  -6.622  -1.110  0.00  0.00            
ATOM     50  N1  DG  X   2      -2.731  -7.203  -1.920  0.00  0.00            
ATOM     51  H1  DG  X   2      -2.968  -6.294  -1.552  0.00  0.00            
ATOM     52  C2  DG  X   2      -3.684  -8.083  -2.429  0.00  0.00            
ATOM     53  N2  DG  X   2      -4.911  -7.689  -2.268  0.00  0.00            
ATOM     54  H21 DG  X   2      -5.004  -6.917  -1.623  0.00  0.00            
ATOM     55  H22 DG  X   2      -5.653  -8.309  -2.563  0.00  0.00            
ATOM     56  N3  DG  X   2      -3.389  -9.309  -2.832  0.00  0.00            
ATOM     57  C4  DG  X   2      -2.024  -9.562  -2.790  0.00  0.00            
ATOM     58  C3' DG  X   2      -1.681 -14.096  -4.799  0.00  0.00            
ATOM     59  H3' DG  X   2      -0.976 -14.849  -5.151  0.00  0.00            
ATOM     60  C2' DG  X   2      -1.223 -12.631  -4.883  0.00  0.00            
ATOM     61 H2'1 DG  X   2      -0.148 -12.601  -4.707  0.00  0.00            
ATOM     62 H2'2 DG  X   2      -1.468 -12.141  -5.825  0.00  0.00            
ATOM     63  O3' DG  X   2      -2.906 -14.550  -5.507  0.00  0.00            
ATOM     64  P   DG  X   3      -2.959 -14.511  -7.049  0.00  0.00            
ATOM     65  O1P DG  X   3      -4.182 -15.343  -7.403  0.00  0.00            
ATOM     66  O2P DG  X   3      -1.652 -14.888  -7.593  0.00  0.00            
ATOM     67  O5' DG  X   3      -3.172 -13.002  -7.524  0.00  0.00            
ATOM     68  C5' DG  X   3      -4.405 -12.375  -7.144  0.00  0.00            
ATOM     69 H5'1 DG  X   3      -4.595 -12.605  -6.096  0.00  0.00            
ATOM     70 H5'2 DG  X   3      -5.212 -12.853  -7.698  0.00  0.00            
ATOM     71  C4' DG  X   3      -4.426 -10.907  -7.534  0.00  0.00            
ATOM     72  H4' DG  X   3      -5.444 -10.560  -7.357  0.00  0.00            
ATOM     73  O4' DG  X   3      -3.594 -10.134  -6.592  0.00  0.00            
ATOM     74  C1' DG  X   3      -2.832  -9.208  -7.366  0.00  0.00            
ATOM     75  H1' DG  X   3      -3.404  -8.334  -7.679  0.00  0.00            
ATOM     76  N9  DG  X   3      -1.581  -8.749  -6.692  0.00  0.00            
ATOM     77  C8  DG  X   3      -0.338  -9.299  -6.584  0.00  0.00            
ATOM     78  H8  DG  X   3      -0.073 -10.233  -7.058  0.00  0.00            
ATOM     79  N7  DG  X   3       0.487  -8.634  -5.770  0.00  0.00            
ATOM     80  C5  DG  X   3      -0.304  -7.648  -5.239  0.00  0.00            
ATOM     81  C6  DG  X   3      -0.009  -6.468  -4.454  0.00  0.00            
ATOM     82  O6  DG  X   3       1.087  -6.171  -3.981  0.00  0.00            
ATOM     83  N1  DG  X   3      -1.082  -5.627  -4.288  0.00  0.00            
ATOM     84  H1  DG  X   3      -0.928  -4.887  -3.619  0.00  0.00            
ATOM     85  C2  DG  X   3      -2.266  -5.843  -4.870  0.00  0.00            
ATOM     86  N2  DG  X   3      -3.211  -5.100  -4.354  0.00  0.00            
ATOM     87  H21 DG  X   3      -2.781  -4.428  -3.735  0.00  0.00            
ATOM     88  H22 DG  X   3      -4.070  -4.933  -4.857  0.00  0.00            
ATOM     89  N3  DG  X   3      -2.575  -6.828  -5.663  0.00  0.00            
ATOM     90  C4  DG  X   3      -1.497  -7.673  -5.856  0.00  0.00            
ATOM     91  C3' DG  X   3      -3.923 -10.671  -8.991  0.00  0.00            
ATOM     92  H3' DG  X   3      -3.782 -11.614  -9.520  0.00  0.00            
ATOM     93  C2' DG  X   3      -2.572  -9.973  -8.694  0.00  0.00            
ATOM     94 H2'1 DG  X   3      -1.857 -10.766  -8.469  0.00  0.00            
ATOM     95 H2'2 DG  X   3      -2.222  -9.407  -9.557  0.00  0.00            
ATOM     96  O3' DG  X   3      -4.928  -9.828  -9.575  0.00  0.00            
ATOM     97  P   DG  X   4      -4.729  -9.222 -11.064  0.00  0.00            
ATOM     98  O1P DG  X   4      -5.966  -9.025 -11.773  0.00  0.00            
ATOM     99  O2P DG  X   4      -3.732 -10.100 -11.739  0.00  0.00            
ATOM    100  O5' DG  X   4      -4.161  -7.821 -10.815  0.00  0.00            
ATOM    101  C5' DG  X   4      -4.886  -6.680 -10.416  0.00  0.00            
ATOM    102 H5'1 DG  X   4      -5.385  -6.771  -9.451  0.00  0.00            
ATOM    103 H5'2 DG  X   4      -5.573  -6.440 -11.227  0.00  0.00            
ATOM    104  C4' DG  X   4      -3.952  -5.473 -10.283  0.00  0.00            
ATOM    105  H4' DG  X   4      -4.556  -4.612  -9.998  0.00  0.00            
ATOM    106  O4' DG  X   4      -2.940  -5.795  -9.298  0.00  0.00            
ATOM    107  C1' DG  X   4      -1.698  -5.391  -9.802  0.00  0.00            
ATOM    108  H1' DG  X   4      -1.536  -4.334  -9.596  0.00  0.00            
ATOM    109  N9  DG  X   4      -0.605  -6.106  -9.104  0.00  0.00            
ATOM    110  C8  DG  X   4       0.096  -7.234  -9.464  0.00  0.00            
ATOM    111  H8  DG  X   4      -0.318  -7.953 -10.155  0.00  0.00            
ATOM    112  N7  DG  X   4       1.268  -7.383  -8.903  0.00  0.00            
ATOM    113  C5  DG  X   4       1.366  -6.262  -8.048  0.00  0.00            
ATOM    114  C6  DG  X   4       2.398  -5.792  -7.217  0.00  0.00            
ATOM    115  O6  DG  X   4       3.490  -6.225  -7.037  0.00  0.00            
ATOM    116  N1  DG  X   4       2.047  -4.694  -6.404  0.00  0.00            
ATOM    117  H1  DG  X   4       2.680  -4.379  -5.684  0.00  0.00            
ATOM    118  C2  DG  X   4       0.806  -4.104  -6.529  0.00  0.00            
ATOM    119  N2  DG  X   4       0.573  -3.090  -5.737  0.00  0.00            
ATOM    120  H21 DG  X   4       1.201  -2.957  -4.958  0.00  0.00            
ATOM    121  H22 DG  X   4      -0.290  -2.572  -5.818  0.00  0.00            
ATOM    122  N3  DG  X   4      -0.113  -4.453  -7.404  0.00  0.00            
ATOM    123  C4  DG  X   4       0.165  -5.573  -8.126  0.00  0.00            
ATOM    124  C3' DG  X   4      -3.270  -5.056 -11.604  0.00  0.00            
ATOM    125  H3' DG  X   4      -3.521  -5.715 -12.436  0.00  0.00            
ATOM    126  C2' DG  X   4      -1.777  -5.300 -11.288  0.00  0.00            
ATOM    127 H2'1 DG  X   4      -1.561  -6.257 -11.763  0.00  0.00            
ATOM    128 H2'2 DG  X   4      -1.079  -4.577 -11.710  0.00  0.00            
ATOM    129  O3' DG  X   4      -3.290  -3.619 -11.922  0.00  0.00            
ATOM    130  P   DA  X   5      -4.533  -2.844 -12.544  0.00  0.00            
ATOM    131  O1P DA  X   5      -5.508  -3.678 -13.230  0.00  0.00            
ATOM    132  O2P DA  X   5      -4.002  -1.756 -13.386  0.00  0.00            
ATOM    133  O5' DA  X   5      -5.353  -2.362 -11.288  0.00  0.00            
ATOM    134  C5' DA  X   5      -4.747  -1.556 -10.310  0.00  0.00            
ATOM    135 H5'1 DA  X   5      -4.223  -0.732 -10.796  0.00  0.00            
ATOM    136 H5'2 DA  X   5      -3.985  -2.148  -9.804  0.00  0.00            
ATOM    137  C4' DA  X   5      -5.727  -1.150  -9.259  0.00  0.00            
ATOM    138  H4' DA  X   5      -5.152  -0.618  -8.501  0.00  0.00            
ATOM    139  O4' DA  X   5      -6.611  -0.251  -9.873  0.00  0.00            
ATOM    140  C1' DA  X   5      -7.962  -0.620  -9.635  0.00  0.00            
ATOM    141  H1' DA  X   5      -8.292  -0.244  -8.667  0.00  0.00            
ATOM    142  N9  DA  X   5      -8.932  -0.117 -10.679  0.00  0.00            
ATOM    143  C8  DA  X   5      -9.178  -0.765 -11.904  0.00  0.00            
ATOM    144  H8  DA  X   5      -8.538  -1.502 -12.368  0.00  0.00            
ATOM    145  N7  DA  X   5     -10.236  -0.251 -12.478  0.00  0.00            
ATOM    146  C5  DA  X   5     -10.671   0.781 -11.595  0.00  0.00            
ATOM    147  C6  DA  X   5     -11.603   1.855 -11.649  0.00  0.00            
ATOM    148  N6  DA  X   5     -12.536   2.067 -12.632  0.00  0.00            
ATOM    149  H61 DA  X   5     -13.259   2.762 -12.518  0.00  0.00            
ATOM    150  H62 DA  X   5     -12.483   1.540 -13.493  0.00  0.00            
ATOM    151  N1  DA  X   5     -11.638   2.833 -10.743  0.00  0.00            
ATOM    152  C2  DA  X   5     -10.925   2.694  -9.667  0.00  0.00            
ATOM    153  H2  DA  X   5     -11.073   3.452  -8.910  0.00  0.00            
ATOM    154  N3  DA  X   5     -10.046   1.687  -9.398  0.00  0.00            
ATOM    155  C4  DA  X   5      -9.926   0.830 -10.490  0.00  0.00            
ATOM    156  C3' DA  X   5      -6.575  -2.315  -8.653  0.00  0.00            
ATOM    157  H3' DA  X   5      -6.168  -3.266  -8.995  0.00  0.00            
ATOM    158  C2' DA  X   5      -7.935  -2.109  -9.407  0.00  0.00            
ATOM    159 H2'1 DA  X   5      -7.911  -2.670 -10.341  0.00  0.00            
ATOM    160 H2'2 DA  X   5      -8.792  -2.505  -8.862  0.00  0.00            
ATOM    161  O3' DA  X   5      -6.756  -2.403  -7.248  0.00  0.00            
ATOM    162  P   DG  X   6      -5.498  -2.616  -6.210  0.00  0.00            
ATOM    163  O1P DG  X   6      -4.654  -1.441  -6.263  0.00  0.00            
ATOM    164  O2P DG  X   6      -4.969  -4.009  -6.566  0.00  0.00            
ATOM    165  O5' DG  X   6      -6.114  -2.671  -4.777  0.00  0.00            
ATOM    166  C5' DG  X   6      -6.904  -3.798  -4.351  0.00  0.00            
ATOM    167 H5'1 DG  X   6      -6.190  -4.604  -4.188  0.00  0.00            
ATOM    168 H5'2 DG  X   6      -7.598  -4.197  -5.092  0.00  0.00            
ATOM    169  C4' DG  X   6      -7.702  -3.535  -3.029  0.00  0.00            
ATOM    170  H4' DG  X   6      -8.286  -4.437  -2.846  0.00  0.00            
ATOM    171  O4' DG  X   6      -6.808  -3.436  -1.906  0.00  0.00            
ATOM    172  C1' DG  X   6      -6.716  -2.011  -1.564  0.00  0.00            
ATOM    173  H1' DG  X   6      -7.167  -1.863  -0.583  0.00  0.00            
ATOM    174  N9  DG  X   6      -5.293  -1.583  -1.463  0.00  0.00            
ATOM    175  C8  DG  X   6      -4.373  -1.121  -2.388  0.00  0.00            
ATOM    176  H8  DG  X   6      -4.670  -0.950  -3.413  0.00  0.00            
ATOM    177  N7  DG  X   6      -3.174  -0.922  -1.963  0.00  0.00            
ATOM    178  C5  DG  X   6      -3.290  -1.295  -0.622  0.00  0.00            
ATOM    179  C6  DG  X   6      -2.340  -1.194   0.456  0.00  0.00            
ATOM    180  O6  DG  X   6      -1.226  -0.694   0.471  0.00  0.00            
ATOM    181  N1  DG  X   6      -2.847  -1.582   1.685  0.00  0.00            
ATOM    182  H1  DG  X   6      -2.146  -1.666   2.408  0.00  0.00            
ATOM    183  C2  DG  X   6      -4.152  -1.934   1.880  0.00  0.00            
ATOM    184  N2  DG  X   6      -4.459  -2.271   3.103  0.00  0.00            
ATOM    185  H21 DG  X   6      -3.838  -1.913   3.816  0.00  0.00            
ATOM    186  H22 DG  X   6      -5.385  -2.391   3.486  0.00  0.00            
ATOM    187  N3  DG  X   6      -5.081  -2.042   0.899  0.00  0.00            
ATOM    188  C4  DG  X   6      -4.539  -1.675  -0.312  0.00  0.00            
ATOM    189  C3' DG  X   6      -8.621  -2.288  -2.956  0.00  0.00            
ATOM    190  H3' DG  X   6      -9.025  -2.096  -3.950  0.00  0.00            
ATOM    191  C2' DG  X   6      -7.633  -1.176  -2.441  0.00  0.00            
ATOM    192 H2'1 DG  X   6      -7.048  -0.789  -3.275  0.00  0.00            
ATOM    193 H2'2 DG  X   6      -8.090  -0.361  -1.879  0.00  0.00            
ATOM    194  O3' DG  X   6      -9.665  -2.529  -2.072  0.00  0.00            
ATOM    195  P   DG  X   7     -10.872  -1.559  -1.730  0.00  0.00            
ATOM    196  O1P DG  X   7     -11.832  -2.256  -0.868  0.00  0.00            
ATOM    197  O2P DG  X   7     -11.430  -1.054  -3.015  0.00  0.00            
ATOM    198  O5' DG  X   7     -10.126  -0.457  -0.919  0.00  0.00            
ATOM    199  C5' DG  X   7      -9.905  -0.625   0.469  0.00  0.00            
ATOM    200 H5'1 DG  X   7      -9.439  -1.601   0.604  0.00  0.00            
ATOM    201 H5'2 DG  X   7     -10.907  -0.694   0.894  0.00  0.00            
ATOM    202  C4' DG  X   7      -9.064   0.433   1.172  0.00  0.00            
ATOM    203  H4' DG  X   7      -9.171   0.196   2.231  0.00  0.00            
ATOM    204  O4' DG  X   7      -7.723   0.463   0.726  0.00  0.00            
ATOM    205  C1' DG  X   7      -7.426   1.800   0.455  0.00  0.00            
ATOM    206  H1' DG  X   7      -7.283   2.374   1.371  0.00  0.00            
ATOM    207  N9  DG  X   7      -6.152   1.993  -0.269  0.00  0.00            
ATOM    208  C8  DG  X   7      -5.940   2.235  -1.562  0.00  0.00            
ATOM    209  H8  DG  X   7      -6.699   2.077  -2.313  0.00  0.00            
ATOM    210  N7  DG  X   7      -4.742   2.559  -1.833  0.00  0.00            
ATOM    211  C5  DG  X   7      -4.034   2.367  -0.663  0.00  0.00            
ATOM    212  C6  DG  X   7      -2.621   2.414  -0.338  0.00  0.00            
ATOM    213  O6  DG  X   7      -1.723   2.560  -1.157  0.00  0.00            
ATOM    214  N1  DG  X   7      -2.288   2.159   0.967  0.00  0.00            
ATOM    215  H1  DG  X   7      -1.334   2.308   1.258  0.00  0.00            
ATOM    216  C2  DG  X   7      -3.228   1.902   1.913  0.00  0.00            
ATOM    217  N2  DG  X   7      -2.712   1.591   3.045  0.00  0.00            
ATOM    218  H21 DG  X   7      -1.722   1.545   3.241  0.00  0.00            
ATOM    219  H22 DG  X   7      -3.394   1.462   3.778  0.00  0.00            
ATOM    220  N3  DG  X   7      -4.530   1.759   1.645  0.00  0.00            
ATOM    221  C4  DG  X   7      -4.893   1.977   0.310  0.00  0.00            
ATOM    222  C3' DG  X   7      -9.723   1.804   0.823  0.00  0.00            
ATOM    223  H3' DG  X   7     -10.699   1.671   0.358  0.00  0.00            
ATOM    224  C2' DG  X   7      -8.724   2.319  -0.210  0.00  0.00            
ATOM    225 H2'1 DG  X   7      -8.878   1.905  -1.207  0.00  0.00            
ATOM    226 H2'2 DG  X   7      -8.790   3.405  -0.267  0.00  0.00            
ATOM    227  O3' DG  X   7      -9.857   2.716   1.901  0.00  0.00            
ATOM    228  P   DG  X   8     -11.025   2.502   2.997  0.00  0.00            
ATOM    229  O1P DG  X   8     -11.269   1.056   3.121  0.00  0.00            
ATOM    230  O2P DG  X   8     -12.134   3.435   2.804  0.00  0.00            
ATOM    231  O5' DG  X   8     -10.122   3.061   4.267  0.00  0.00            
ATOM    232  C5' DG  X   8      -9.472   2.178   5.182  0.00  0.00            
ATOM    233 H5'1 DG  X   8      -9.013   1.357   4.630  0.00  0.00            
ATOM    234 H5'2 DG  X   8     -10.270   1.711   5.758  0.00  0.00            
ATOM    235  C4' DG  X   8      -8.389   2.754   6.098  0.00  0.00            
ATOM    236  H4' DG  X   8      -8.248   2.025   6.896  0.00  0.00            
ATOM    237  O4' DG  X   8      -7.147   2.886   5.402  0.00  0.00            
ATOM    238  C1' DG  X   8      -6.887   4.327   5.167  0.00  0.00            
ATOM    239  H1' DG  X   8      -6.139   4.621   5.904  0.00  0.00            
ATOM    240  N9  DG  X   8      -6.405   4.566   3.734  0.00  0.00            
ATOM    241  C8  DG  X   8      -7.096   4.618   2.557  0.00  0.00            
ATOM    242  H8  DG  X   8      -8.164   4.459   2.573  0.00  0.00            
ATOM    243  N7  DG  X   8      -6.429   4.826   1.463  0.00  0.00            
ATOM    244  C5  DG  X   8      -5.099   5.054   1.986  0.00  0.00            
ATOM    245  C6  DG  X   8      -3.795   5.173   1.393  0.00  0.00            
ATOM    246  O6  DG  X   8      -3.428   5.300   0.217  0.00  0.00            
ATOM    247  N1  DG  X   8      -2.733   5.156   2.233  0.00  0.00            
ATOM    248  H1  DG  X   8      -1.826   5.280   1.807  0.00  0.00            
ATOM    249  C2  DG  X   8      -2.877   4.912   3.517  0.00  0.00            
ATOM    250  N2  DG  X   8      -1.814   4.768   4.234  0.00  0.00            
ATOM    251  H21 DG  X   8      -0.887   4.821   3.837  0.00  0.00            
ATOM    252  H22 DG  X   8      -1.970   4.386   5.156  0.00  0.00            
ATOM    253  N3  DG  X   8      -4.042   4.735   4.169  0.00  0.00            
ATOM    254  C4  DG  X   8      -5.094   4.820   3.326  0.00  0.00            
ATOM    255  C3' DG  X   8      -8.781   4.224   6.553  0.00  0.00            
ATOM    256  H3' DG  X   8      -9.845   4.451   6.635  0.00  0.00            
ATOM    257  C2' DG  X   8      -8.167   5.089   5.539  0.00  0.00            
ATOM    258 H2'1 DG  X   8      -8.814   5.180   4.667  0.00  0.00            
ATOM    259 H2'2 DG  X   8      -8.004   6.121   5.847  0.00  0.00            
ATOM    260  O3' DG  X   8      -8.220   4.640   7.756  0.00  0.00            
ATOM    261  P   DC  X   9      -8.227   3.821   9.138  0.00  0.00            
ATOM    262  O1P DC  X   9      -9.423   2.997   9.053  0.00  0.00            
ATOM    263  O2P DC  X   9      -8.203   4.862  10.199  0.00  0.00            
ATOM    264  O5' DC  X   9      -6.931   2.872   9.156  0.00  0.00            
ATOM    265  C5' DC  X   9      -5.653   3.280   9.554  0.00  0.00            
ATOM    266 H5'1 DC  X   9      -5.840   3.998  10.352  0.00  0.00            
ATOM    267 H5'2 DC  X   9      -5.121   3.687   8.694  0.00  0.00            
ATOM    268  C4' DC  X   9      -4.850   2.151  10.106  0.00  0.00            
ATOM    269  H4' DC  X   9      -4.777   1.387   9.333  0.00  0.00            
ATOM    270  O4' DC  X   9      -3.552   2.721  10.308  0.00  0.00            
ATOM    271  C1' DC  X   9      -3.201   2.820  11.680  0.00  0.00            
ATOM    272  H1' DC  X   9      -2.530   1.978  11.843  0.00  0.00            
ATOM    273  N1  DC  X   9      -2.328   4.012  11.939  0.00  0.00            
ATOM    274  C6  DC  X   9      -0.997   3.835  12.292  0.00  0.00            
ATOM    275  H6  DC  X   9      -0.519   2.881  12.461  0.00  0.00            
ATOM    276  C5  DC  X   9      -0.265   4.943  12.557  0.00  0.00            
ATOM    277  H5  DC  X   9       0.750   4.792  12.894  0.00  0.00            
ATOM    278  C4  DC  X   9      -0.903   6.214  12.344  0.00  0.00            
ATOM    279  N4  DC  X   9      -0.204   7.290  12.519  0.00  0.00            
ATOM    280  H41 DC  X   9      -0.653   8.181  12.360  0.00  0.00            
ATOM    281  H42 DC  X   9       0.792   7.168  12.401  0.00  0.00            
ATOM    282  N3  DC  X   9      -2.116   6.392  11.894  0.00  0.00            
ATOM    283  C2  DC  X   9      -2.872   5.329  11.727  0.00  0.00            
ATOM    284  O2  DC  X   9      -4.089   5.617  11.591  0.00  0.00            
ATOM    285  C3' DC  X   9      -5.424   1.765  11.500  0.00  0.00            
ATOM    286  H3' DC  X   9      -6.496   1.944  11.427  0.00  0.00            
ATOM    287  C2' DC  X   9      -4.527   2.616  12.432  0.00  0.00            
ATOM    288 H2'1 DC  X   9      -4.880   3.631  12.614  0.00  0.00            
ATOM    289 H2'2 DC  X   9      -4.372   2.220  13.436  0.00  0.00            
ATOM    290  O3' DC  X   9      -5.100   0.409  11.771  0.00  0.00            
ATOM    291  P   DG  X  10      -5.844  -0.793  10.964  0.00  0.00            
ATOM    292  O1P DG  X  10      -6.860  -0.369   9.955  0.00  0.00            
ATOM    293  O2P DG  X  10      -6.257  -1.719  12.070  0.00  0.00            
ATOM    294  O5' DG  X  10      -4.745  -1.536  10.183  0.00  0.00            
ATOM    295  C5' DG  X  10      -3.588  -2.116  10.840  0.00  0.00            
ATOM    296 H5'1 DG  X  10      -3.736  -3.182  11.008  0.00  0.00            
ATOM    297 H5'2 DG  X  10      -3.639  -1.640  11.820  0.00  0.00            
ATOM    298  C4' DG  X  10      -2.160  -1.818  10.283  0.00  0.00            
ATOM    299  H4' DG  X  10      -1.516  -2.463  10.881  0.00  0.00            
ATOM    300  O4' DG  X  10      -1.966  -2.218   8.919  0.00  0.00            
ATOM    301  C1' DG  X  10      -1.300  -1.128   8.307  0.00  0.00            
ATOM    302  H1' DG  X  10      -0.280  -1.076   8.688  0.00  0.00            
ATOM    303  N9  DG  X  10      -1.376  -1.201   6.827  0.00  0.00            
ATOM    304  C8  DG  X  10      -2.386  -0.823   5.965  0.00  0.00            
ATOM    305  H8  DG  X  10      -3.176  -0.234   6.408  0.00  0.00            
ATOM    306  N7  DG  X  10      -2.316  -1.287   4.791  0.00  0.00            
ATOM    307  C5  DG  X  10      -1.056  -1.981   4.782  0.00  0.00            
ATOM    308  C6  DG  X  10      -0.408  -2.790   3.808  0.00  0.00            
ATOM    309  O6  DG  X  10      -0.884  -3.162   2.727  0.00  0.00            
ATOM    310  N1  DG  X  10       0.874  -3.223   4.091  0.00  0.00            
ATOM    311  H1  DG  X  10       1.308  -3.845   3.424  0.00  0.00            
ATOM    312  C2  DG  X  10       1.383  -2.965   5.311  0.00  0.00            
ATOM    313  N2  DG  X  10       2.516  -3.552   5.581  0.00  0.00            
ATOM    314  H21 DG  X  10       3.007  -3.993   4.815  0.00  0.00            
ATOM    315  H22 DG  X  10       3.128  -3.286   6.339  0.00  0.00            
ATOM    316  N3  DG  X  10       0.765  -2.360   6.365  0.00  0.00            
ATOM    317  C4  DG  X  10      -0.437  -1.866   5.983  0.00  0.00            
ATOM    318  C3' DG  X  10      -1.890  -0.314  10.280  0.00  0.00            
ATOM    319  H3' DG  X  10      -2.714   0.271  10.689  0.00  0.00            
ATOM    320  C2' DG  X  10      -1.977   0.005   8.863  0.00  0.00            
ATOM    321 H2'1 DG  X  10      -3.036   0.002   8.601  0.00  0.00            
ATOM    322 H2'2 DG  X  10      -1.534   0.974   8.631  0.00  0.00            
ATOM    323  O3' DG  X  10      -0.705   0.182  10.847  0.00  0.00            
ATOM    324  P   DC  X  11      -0.505  -0.024  12.382  0.00  0.00            
ATOM    325  O1P DC  X  11      -1.847  -0.130  13.000  0.00  0.00            
ATOM    326  O2P DC  X  11       0.478   0.866  12.966  0.00  0.00            
ATOM    327  O5' DC  X  11       0.225  -1.441  12.497  0.00  0.00            
ATOM    328  C5' DC  X  11       1.227  -1.802  11.544  0.00  0.00            
ATOM    329 H5'1 DC  X  11       2.074  -1.114  11.550  0.00  0.00            
ATOM    330 H5'2 DC  X  11       0.632  -1.844  10.631  0.00  0.00            
ATOM    331  C4' DC  X  11       1.806  -3.161  11.670  0.00  0.00            
ATOM    332  H4' DC  X  11       2.564  -3.192  12.452  0.00  0.00            
ATOM    333  O4' DC  X  11       0.758  -3.997  12.084  0.00  0.00            
ATOM    334  C1' DC  X  11       0.946  -5.295  11.521  0.00  0.00            
ATOM    335  H1' DC  X  11       1.072  -6.034  12.312  0.00  0.00            
ATOM    336  N1  DC  X  11      -0.304  -5.673  10.741  0.00  0.00            
ATOM    337  C6  DC  X  11      -0.419  -5.188   9.509  0.00  0.00            
ATOM    338  H6  DC  X  11       0.304  -4.586   8.978  0.00  0.00            
ATOM    339  C5  DC  X  11      -1.535  -5.438   8.854  0.00  0.00            
ATOM    340  H5  DC  X  11      -1.502  -5.076   7.837  0.00  0.00            
ATOM    341  C4  DC  X  11      -2.581  -6.204   9.492  0.00  0.00            
ATOM    342  N4  DC  X  11      -3.712  -6.487   8.872  0.00  0.00            
ATOM    343  H41 DC  X  11      -4.430  -7.056   9.299  0.00  0.00            
ATOM    344  H42 DC  X  11      -3.800  -6.174   7.916  0.00  0.00            
ATOM    345  N3  DC  X  11      -2.500  -6.626  10.694  0.00  0.00            
ATOM    346  C2  DC  X  11      -1.353  -6.403  11.367  0.00  0.00            
ATOM    347  O2  DC  X  11      -1.144  -6.962  12.490  0.00  0.00            
ATOM    348  C3' DC  X  11       2.567  -3.730  10.468  0.00  0.00            
ATOM    349  H3' DC  X  11       2.057  -3.270   9.621  0.00  0.00            
ATOM    350  C2' DC  X  11       2.266  -5.264  10.795  0.00  0.00            
ATOM    351 H2'1 DC  X  11       2.268  -5.845   9.872  0.00  0.00            
ATOM    352 H2'2 DC  X  11       2.998  -5.628  11.516  0.00  0.00            
ATOM    353  O3' DC  X  11       3.960  -3.391  10.422  0.00  0.00            
ATOM    354  P   DT  X  12       4.812  -3.701   9.145  0.00  0.00            
ATOM    355  O1P DT  X  12       6.182  -3.361   9.504  0.00  0.00            
ATOM    356  O2P DT  X  12       4.204  -2.887   8.079  0.00  0.00            
ATOM    357  O5' DT  X  12       4.720  -5.215   8.833  0.00  0.00            
ATOM    358  C5' DT  X  12       5.623  -6.176   9.377  0.00  0.00            
ATOM    359 H5'1 DT  X  12       5.173  -6.721  10.206  0.00  0.00            
ATOM    360 H5'2 DT  X  12       6.454  -5.646   9.844  0.00  0.00            
ATOM    361  C4' DT  X  12       6.270  -7.035   8.284  0.00  0.00            
ATOM    362  H4' DT  X  12       6.844  -7.798   8.808  0.00  0.00            
ATOM    363  O4' DT  X  12       5.284  -7.853   7.715  0.00  0.00            
ATOM    364  C1' DT  X  12       5.571  -7.822   6.312  0.00  0.00            
ATOM    365  H1' DT  X  12       6.399  -8.473   6.033  0.00  0.00            
ATOM    366  N1  DT  X  12       4.336  -8.084   5.465  0.00  0.00            
ATOM    367  C6  DT  X  12       3.216  -7.357   5.824  0.00  0.00            
ATOM    368  H6  DT  X  12       3.298  -6.900   6.799  0.00  0.00            
ATOM    369  C5  DT  X  12       2.104  -7.438   5.054  0.00  0.00            
ATOM    370  C7  DT  X  12       0.892  -6.602   5.524  0.00  0.00            
ATOM    371  H71 DT  X  12       0.062  -7.266   5.766  0.00  0.00            
ATOM    372  H72 DT  X  12       1.127  -5.970   6.381  0.00  0.00            
ATOM    373  H73 DT  X  12       0.536  -5.944   4.732  0.00  0.00            
ATOM    374  C4  DT  X  12       2.082  -8.197   3.751  0.00  0.00            
ATOM    375  O4  DT  X  12       1.179  -8.235   2.885  0.00  0.00            
ATOM    376  N3  DT  X  12       3.246  -8.811   3.445  0.00  0.00            
ATOM    377  H3  DT  X  12       3.360  -9.086   2.480  0.00  0.00            
ATOM    378  C2  DT  X  12       4.397  -8.802   4.251  0.00  0.00            
ATOM    379  O2  DT  X  12       5.308  -9.494   3.818  0.00  0.00            
ATOM    380  C3' DT  X  12       6.992  -6.134   7.272  0.00  0.00            
ATOM    381  H3' DT  X  12       7.033  -5.077   7.534  0.00  0.00            
ATOM    382  C2' DT  X  12       6.071  -6.399   6.052  0.00  0.00            
ATOM    383 H2'1 DT  X  12       5.266  -5.667   6.115  0.00  0.00            
ATOM    384 H2'2 DT  X  12       6.477  -6.366   5.040  0.00  0.00            
ATOM    385  O3' DT  X  12       8.300  -6.611   7.174  0.00  0.00            
ATOM    386  P   DG  X  13       9.417  -5.811   6.369  0.00  0.00            
ATOM    387  O1P DG  X  13      10.749  -6.298   6.658  0.00  0.00            
ATOM    388  O2P DG  X  13       9.123  -4.368   6.547  0.00  0.00            
ATOM    389  O5' DG  X  13       8.965  -6.216   4.896  0.00  0.00            
ATOM    390  C5' DG  X  13       9.234  -7.514   4.261  0.00  0.00            
ATOM    391 H5'1 DG  X  13       8.752  -8.267   4.885  0.00  0.00            
ATOM    392 H5'2 DG  X  13      10.313  -7.656   4.208  0.00  0.00            
ATOM    393  C4' DG  X  13       8.658  -7.649   2.814  0.00  0.00            
ATOM    394  H4' DG  X  13       9.159  -8.544   2.446  0.00  0.00            
ATOM    395  O4' DG  X  13       7.220  -7.752   2.632  0.00  0.00            
ATOM    396  C1' DG  X  13       6.722  -6.726   1.739  0.00  0.00            
ATOM    397  H1' DG  X  13       6.600  -7.229   0.781  0.00  0.00            
ATOM    398  N9  DG  X  13       5.429  -6.214   2.126  0.00  0.00            
ATOM    399  C8  DG  X  13       4.997  -5.327   3.143  0.00  0.00            
ATOM    400  H8  DG  X  13       5.631  -4.730   3.781  0.00  0.00            
ATOM    401  N7  DG  X  13       3.750  -5.109   3.158  0.00  0.00            
ATOM    402  C5  DG  X  13       3.285  -5.732   2.009  0.00  0.00            
ATOM    403  C6  DG  X  13       1.961  -5.791   1.469  0.00  0.00            
ATOM    404  O6  DG  X  13       0.947  -5.346   1.939  0.00  0.00            
ATOM    405  N1  DG  X  13       1.797  -6.542   0.325  0.00  0.00            
ATOM    406  H1  DG  X  13       0.920  -6.382  -0.149  0.00  0.00            
ATOM    407  C2  DG  X  13       2.804  -7.258  -0.190  0.00  0.00            
ATOM    408  N2  DG  X  13       2.562  -7.951  -1.280  0.00  0.00            
ATOM    409  H21 DG  X  13       1.688  -7.993  -1.784  0.00  0.00            
ATOM    410  H22 DG  X  13       3.383  -8.272  -1.772  0.00  0.00            
ATOM    411  N3  DG  X  13       4.057  -7.202   0.286  0.00  0.00            
ATOM    412  C4  DG  X  13       4.274  -6.376   1.354  0.00  0.00            
ATOM    413  C3' DG  X  13       9.051  -6.555   1.848  0.00  0.00            
ATOM    414  H3' DG  X  13       9.850  -5.914   2.224  0.00  0.00            
ATOM    415  C2' DG  X  13       7.793  -5.708   1.727  0.00  0.00            
ATOM    416 H2'1 DG  X  13       7.835  -5.062   2.604  0.00  0.00            
ATOM    417 H2'2 DG  X  13       7.753  -5.191   0.768  0.00  0.00            
ATOM    418  O3' DG  X  13       9.370  -7.121   0.612  0.00  0.00            
ATOM    419  P   DG  X  14      10.042  -6.261  -0.511  0.00  0.00            
ATOM    420  O1P DG  X  14      10.763  -7.259  -1.318  0.00  0.00            
ATOM    421  O2P DG  X  14      10.768  -5.148   0.213  0.00  0.00            
ATOM    422  O5' DG  X  14       8.992  -5.647  -1.486  0.00  0.00            
ATOM    423  C5' DG  X  14       8.289  -6.382  -2.457  0.00  0.00            
ATOM    424 H5'1 DG  X  14       8.061  -7.342  -1.994  0.00  0.00            
ATOM    425 H5'2 DG  X  14       8.998  -6.559  -3.265  0.00  0.00            
ATOM    426  C4' DG  X  14       6.967  -5.763  -2.986  0.00  0.00            
ATOM    427  H4' DG  X  14       6.471  -6.377  -3.738  0.00  0.00            
ATOM    428  O4' DG  X  14       6.045  -5.564  -1.960  0.00  0.00            
ATOM    429  C1' DG  X  14       5.193  -4.425  -2.172  0.00  0.00            
ATOM    430  H1' DG  X  14       4.208  -4.770  -2.487  0.00  0.00            
ATOM    431  N9  DG  X  14       5.064  -3.557  -0.959  0.00  0.00            
ATOM    432  C8  DG  X  14       6.065  -3.040  -0.253  0.00  0.00            
ATOM    433  H8  DG  X  14       7.099  -3.150  -0.546  0.00  0.00            
ATOM    434  N7  DG  X  14       5.715  -2.523   0.894  0.00  0.00            
ATOM    435  C5  DG  X  14       4.338  -2.653   0.884  0.00  0.00            
ATOM    436  C6  DG  X  14       3.351  -2.259   1.824  0.00  0.00            
ATOM    437  O6  DG  X  14       3.494  -1.746   2.940  0.00  0.00            
ATOM    438  N1  DG  X  14       2.080  -2.379   1.393  0.00  0.00            
ATOM    439  H1  DG  X  14       1.448  -1.667   1.730  0.00  0.00            
ATOM    440  C2  DG  X  14       1.806  -2.836   0.151  0.00  0.00            
ATOM    441  N2  DG  X  14       0.598  -2.623  -0.427  0.00  0.00            
ATOM    442  H21 DG  X  14      -0.183  -2.213   0.063  0.00  0.00            
ATOM    443  H22 DG  X  14       0.460  -2.881  -1.394  0.00  0.00            
ATOM    444  N3  DG  X  14       2.674  -3.466  -0.622  0.00  0.00            
ATOM    445  C4  DG  X  14       3.934  -3.287  -0.234  0.00  0.00            
ATOM    446  C3' DG  X  14       7.208  -4.308  -3.554  0.00  0.00            
ATOM    447  H3' DG  X  14       7.844  -3.871  -2.784  0.00  0.00            
ATOM    448  C2' DG  X  14       5.793  -3.592  -3.308  0.00  0.00            
ATOM    449 H2'1 DG  X  14       6.035  -2.566  -3.032  0.00  0.00            
ATOM    450 H2'2 DG  X  14       5.214  -3.607  -4.231  0.00  0.00            
ATOM    451  O3' DG  X  14       7.734  -4.057  -4.841  0.00  0.00            
ATOM    452  P   DG  X  15       8.005  -2.590  -5.417  0.00  0.00            
ATOM    453  O1P DG  X  15       8.904  -2.722  -6.554  0.00  0.00            
ATOM    454  O2P DG  X  15       8.375  -1.643  -4.347  0.00  0.00            
ATOM    455  O5' DG  X  15       6.568  -2.171  -5.989  0.00  0.00            
ATOM    456  C5' DG  X  15       5.761  -2.933  -6.927  0.00  0.00            
ATOM    457 H5'1 DG  X  15       5.646  -3.913  -6.462  0.00  0.00            
ATOM    458 H5'2 DG  X  15       6.403  -3.245  -7.751  0.00  0.00            
ATOM    459  C4' DG  X  15       4.481  -2.357  -7.395  0.00  0.00            
ATOM    460  H4' DG  X  15       4.070  -3.001  -8.172  0.00  0.00            
ATOM    461  O4' DG  X  15       3.538  -2.205  -6.324  0.00  0.00            
ATOM    462  C1' DG  X  15       3.249  -0.800  -6.071  0.00  0.00            
ATOM    463  H1' DG  X  15       2.211  -0.584  -6.323  0.00  0.00            
ATOM    464  N9  DG  X  15       3.511  -0.505  -4.656  0.00  0.00            
ATOM    465  C8  DG  X  15       4.680  -0.466  -3.944  0.00  0.00            
ATOM    466  H8  DG  X  15       5.628  -0.649  -4.428  0.00  0.00            
ATOM    467  N7  DG  X  15       4.505  -0.129  -2.668  0.00  0.00            
ATOM    468  C5  DG  X  15       3.109   0.010  -2.551  0.00  0.00            
ATOM    469  C6  DG  X  15       2.337   0.197  -1.401  0.00  0.00            
ATOM    470  O6  DG  X  15       2.761   0.160  -0.228  0.00  0.00            
ATOM    471  N1  DG  X  15       0.999   0.435  -1.678  0.00  0.00            
ATOM    472  H1  DG  X  15       0.440   0.821  -0.929  0.00  0.00            
ATOM    473  C2  DG  X  15       0.490   0.374  -2.941  0.00  0.00            
ATOM    474  N2  DG  X  15      -0.761   0.711  -3.078  0.00  0.00            
ATOM    475  H21 DG  X  15      -1.231   0.969  -2.222  0.00  0.00            
ATOM    476  H22 DG  X  15      -1.293   0.695  -3.937  0.00  0.00            
ATOM    477  N3  DG  X  15       1.152  -0.075  -3.983  0.00  0.00            
ATOM    478  C4  DG  X  15       2.483  -0.211  -3.739  0.00  0.00            
ATOM    479  C3' DG  X  15       4.584  -1.002  -8.071  0.00  0.00            
ATOM    480  H3' DG  X  15       5.641  -0.819  -8.261  0.00  0.00            
ATOM    481  C2' DG  X  15       4.142   0.010  -7.005  0.00  0.00            
ATOM    482 H2'1 DG  X  15       5.030   0.428  -6.530  0.00  0.00            
ATOM    483 H2'2 DG  X  15       3.494   0.760  -7.458  0.00  0.00            
ATOM    484  O3' DG  X  15       3.774  -0.886  -9.239  0.00  0.00            
ATOM    485  P   DA  X  16       4.060   0.307 -10.235  0.00  0.00            
ATOM    486  O1P DA  X  16       3.635  -0.249 -11.599  0.00  0.00            
ATOM    487  O2P DA  X  16       5.412   0.774 -10.005  0.00  0.00            
ATOM    488  O5' DA  X  16       3.108   1.536  -9.980  0.00  0.00            
ATOM    489  C5' DA  X  16       1.711   1.471 -10.253  0.00  0.00            
ATOM    490 H5'1 DA  X  16       1.270   0.504 -10.011  0.00  0.00            
ATOM    491 H5'2 DA  X  16       1.682   1.700 -11.318  0.00  0.00            
ATOM    492  C4' DA  X  16       0.927   2.570  -9.568  0.00  0.00            
ATOM    493  H4' DA  X  16      -0.114   2.412  -9.851  0.00  0.00            
ATOM    494  O4' DA  X  16       1.142   2.527  -8.191  0.00  0.00            
ATOM    495  C1' DA  X  16       1.680   3.699  -7.679  0.00  0.00            
ATOM    496  H1' DA  X  16       0.837   4.347  -7.438  0.00  0.00            
ATOM    497  N9  DA  X  16       2.555   3.502  -6.514  0.00  0.00            
ATOM    498  C8  DA  X  16       3.898   3.495  -6.471  0.00  0.00            
ATOM    499  H8  DA  X  16       4.616   3.457  -7.278  0.00  0.00            
ATOM    500  N7  DA  X  16       4.334   3.550  -5.243  0.00  0.00            
ATOM    501  C5  DA  X  16       3.217   3.542  -4.413  0.00  0.00            
ATOM    502  C6  DA  X  16       3.011   3.592  -3.015  0.00  0.00            
ATOM    503  N6  DA  X  16       3.946   3.570  -2.084  0.00  0.00            
ATOM    504  H61 DA  X  16       3.656   3.600  -1.117  0.00  0.00            
ATOM    505  H62 DA  X  16       4.911   3.768  -2.308  0.00  0.00            
ATOM    506  N1  DA  X  16       1.794   3.602  -2.495  0.00  0.00            
ATOM    507  C2  DA  X  16       0.736   3.491  -3.328  0.00  0.00            
ATOM    508  H2  DA  X  16      -0.212   3.507  -2.811  0.00  0.00            
ATOM    509  N3  DA  X  16       0.809   3.441  -4.662  0.00  0.00            
ATOM    510  C4  DA  X  16       2.120   3.477  -5.195  0.00  0.00            
ATOM    511  C3' DA  X  16       1.392   3.990  -9.880  0.00  0.00            
ATOM    512  H3' DA  X  16       1.911   3.963 -10.838  0.00  0.00            
ATOM    513  C2' DA  X  16       2.319   4.431  -8.800  0.00  0.00            
ATOM    514 H2'1 DA  X  16       3.323   4.056  -8.999  0.00  0.00            
ATOM    515 H2'2 DA  X  16       2.428   5.508  -8.670  0.00  0.00            
ATOM    516  O3' DA  X  16       0.311   4.889  -9.966  0.00  0.00            
ATOM    517  P   DG  X  17       0.361   6.409 -10.592  0.00  0.00            
ATOM    518  O1P DG  X  17      -1.024   6.790 -10.903  0.00  0.00            
ATOM    519  O2P DG  X  17       1.492   6.517 -11.605  0.00  0.00            
ATOM    520  O5' DG  X  17       0.850   7.430  -9.411  0.00  0.00            
ATOM    521  C5' DG  X  17      -0.065   7.615  -8.290  0.00  0.00            
ATOM    522 H5'1 DG  X  17      -0.513   6.647  -8.065  0.00  0.00            
ATOM    523 H5'2 DG  X  17      -0.852   8.285  -8.638  0.00  0.00            
ATOM    524  C4' DG  X  17       0.596   8.223  -7.060  0.00  0.00            
ATOM    525  H4' DG  X  17      -0.137   8.306  -6.258  0.00  0.00            
ATOM    526  O4' DG  X  17       1.664   7.522  -6.557  0.00  0.00            
ATOM    527  C1' DG  X  17       2.741   8.415  -6.187  0.00  0.00            
ATOM    528  H1' DG  X  17       2.587   8.742  -5.159  0.00  0.00            
ATOM    529  N9  DG  X  17       3.976   7.626  -6.303  0.00  0.00            
ATOM    530  C8  DG  X  17       4.628   7.137  -7.407  0.00  0.00            
ATOM    531  H8  DG  X  17       4.297   7.293  -8.423  0.00  0.00            
ATOM    532  N7  DG  X  17       5.765   6.539  -7.192  0.00  0.00            
ATOM    533  C5  DG  X  17       5.826   6.414  -5.781  0.00  0.00            
ATOM    534  C6  DG  X  17       6.755   5.680  -4.904  0.00  0.00            
ATOM    535  O6  DG  X  17       7.688   4.987  -5.132  0.00  0.00            
ATOM    536  N1  DG  X  17       6.425   5.840  -3.626  0.00  0.00            
ATOM    537  H1  DG  X  17       7.100   5.507  -2.953  0.00  0.00            
ATOM    538  C2  DG  X  17       5.349   6.539  -3.110  0.00  0.00            
ATOM    539  N2  DG  X  17       5.184   6.663  -1.808  0.00  0.00            
ATOM    540  H21 DG  X  17       5.494   5.948  -1.165  0.00  0.00            
ATOM    541  H22 DG  X  17       4.353   7.186  -1.571  0.00  0.00            
ATOM    542  N3  DG  X  17       4.454   7.197  -3.893  0.00  0.00            
ATOM    543  C4  DG  X  17       4.779   7.170  -5.248  0.00  0.00            
ATOM    544  C3' DG  X  17       0.990   9.673  -7.345  0.00  0.00            
ATOM    545  H3' DG  X  17       0.619   9.910  -8.341  0.00  0.00            
ATOM    546  C2' DG  X  17       2.520   9.498  -7.213  0.00  0.00            
ATOM    547 H2'1 DG  X  17       2.816   9.179  -8.211  0.00  0.00            
ATOM    548 H2'2 DG  X  17       3.121  10.383  -7.004  0.00  0.00            
ATOM    549  O3' DG  X  17       0.362  10.481  -6.309  0.00  0.00            
ATOM    550  P   DG  X  18       0.767  12.057  -5.993  0.00  0.00            
ATOM    551  O1P DG  X  18      -0.195  12.523  -5.036  0.00  0.00            
ATOM    552  O2P DG  X  18       0.774  12.733  -7.306  0.00  0.00            
ATOM    553  O5' DG  X  18       2.236  11.979  -5.428  0.00  0.00            
ATOM    554  C5' DG  X  18       2.496  11.426  -4.107  0.00  0.00            
ATOM    555 H5'1 DG  X  18       2.149  10.392  -4.092  0.00  0.00            
ATOM    556 H5'2 DG  X  18       1.925  12.001  -3.379  0.00  0.00            
ATOM    557  C4' DG  X  18       3.996  11.592  -3.739  0.00  0.00            
ATOM    558  H4' DG  X  18       4.202  11.165  -2.758  0.00  0.00            
ATOM    559  O4' DG  X  18       4.669  10.771  -4.645  0.00  0.00            
ATOM    560  C1' DG  X  18       5.786  11.555  -5.125  0.00  0.00            
ATOM    561  H1' DG  X  18       6.660  11.502  -4.476  0.00  0.00            
ATOM    562  N9  DG  X  18       6.164  11.235  -6.546  0.00  0.00            
ATOM    563  C8  DG  X  18       5.739  11.617  -7.803  0.00  0.00            
ATOM    564  H8  DG  X  18       5.131  12.495  -7.962  0.00  0.00            
ATOM    565  N7  DG  X  18       6.137  10.886  -8.766  0.00  0.00            
ATOM    566  C5  DG  X  18       6.944   9.894  -8.204  0.00  0.00            
ATOM    567  C6  DG  X  18       7.737   8.847  -8.767  0.00  0.00            
ATOM    568  O6  DG  X  18       7.994   8.563  -9.938  0.00  0.00            
ATOM    569  N1  DG  X  18       8.438   8.126  -7.889  0.00  0.00            
ATOM    570  H1  DG  X  18       9.074   7.444  -8.277  0.00  0.00            
ATOM    571  C2  DG  X  18       8.470   8.349  -6.572  0.00  0.00            
ATOM    572  N2  DG  X  18       9.300   7.670  -5.864  0.00  0.00            
ATOM    573  H21 DG  X  18       9.674   6.777  -6.156  0.00  0.00            
ATOM    574  H22 DG  X  18       9.344   7.920  -4.887  0.00  0.00            
ATOM    575  N3  DG  X  18       7.730   9.309  -5.977  0.00  0.00            
ATOM    576  C4  DG  X  18       6.938  10.090  -6.825  0.00  0.00            
ATOM    577  C3' DG  X  18       4.610  12.968  -3.716  0.00  0.00            
ATOM    578  H3' DG  X  18       3.849  13.748  -3.689  0.00  0.00            
ATOM    579  C2' DG  X  18       5.392  13.059  -5.026  0.00  0.00            
ATOM    580 H2'1 DG  X  18       4.777  13.254  -5.904  0.00  0.00            
ATOM    581 H2'2 DG  X  18       6.245  13.723  -4.891  0.00  0.00            
ATOM    582  O3' DG  X  18       5.487  13.190  -2.651  0.00  0.00            
ATOM    583  P   DA  X  19       5.410  14.562  -1.857  0.00  0.00            
ATOM    584  O1P DA  X  19       5.142  15.659  -2.773  0.00  0.00            
ATOM    585  O2P DA  X  19       6.654  14.581  -1.041  0.00  0.00            
ATOM    586  O5' DA  X  19       4.129  14.303  -0.809  0.00  0.00            
ATOM    587  C5' DA  X  19       2.854  14.875  -0.960  0.00  0.00            
ATOM    588 H5'1 DA  X  19       2.644  14.869  -2.030  0.00  0.00            
ATOM    589 H5'2 DA  X  19       2.926  15.883  -0.553  0.00  0.00            
ATOM    590  C4' DA  X  19       1.758  14.082  -0.274  0.00  0.00            
ATOM    591  H4' DA  X  19       0.850  14.666  -0.423  0.00  0.00            
ATOM    592  O4' DA  X  19       1.556  12.878  -0.987  0.00  0.00            
ATOM    593  C1' DA  X  19       1.361  11.799  -0.083  0.00  0.00            
ATOM    594  H1' DA  X  19       0.303  11.778   0.180  0.00  0.00            
ATOM    595  N9  DA  X  19       1.742  10.466  -0.716  0.00  0.00            
ATOM    596  C8  DA  X  19       2.946   9.795  -0.726  0.00  0.00            
ATOM    597  H8  DA  X  19       3.783  10.173  -0.159  0.00  0.00            
ATOM    598  N7  DA  X  19       2.973   8.755  -1.532  0.00  0.00            
ATOM    599  C5  DA  X  19       1.641   8.670  -1.970  0.00  0.00            
ATOM    600  C6  DA  X  19       0.922   7.790  -2.803  0.00  0.00            
ATOM    601  N6  DA  X  19       1.398   6.756  -3.434  0.00  0.00            
ATOM    602  H61 DA  X  19       0.749   6.296  -4.057  0.00  0.00            
ATOM    603  H62 DA  X  19       2.402   6.650  -3.399  0.00  0.00            
ATOM    604  N1  DA  X  19      -0.331   8.014  -3.146  0.00  0.00            
ATOM    605  C2  DA  X  19      -0.939   9.070  -2.532  0.00  0.00            
ATOM    606  H2  DA  X  19      -1.992   9.139  -2.755  0.00  0.00            
ATOM    607  N3  DA  X  19      -0.446   9.895  -1.691  0.00  0.00            
ATOM    608  C4  DA  X  19       0.874   9.664  -1.431  0.00  0.00            
ATOM    609  C3' DA  X  19       1.920  13.804   1.234  0.00  0.00            
ATOM    610  H3' DA  X  19       2.740  14.289   1.762  0.00  0.00            
ATOM    611  C2' DA  X  19       2.183  12.255   1.108  0.00  0.00            
ATOM    612 H2'1 DA  X  19       3.247  12.075   0.955  0.00  0.00            
ATOM    613 H2'2 DA  X  19       1.794  11.698   1.959  0.00  0.00            
ATOM    614  O3' DA  X  19       0.765  14.246   1.939  0.00  0.00            
ATOM    615  P   DG  X  20       0.636  14.010   3.457  0.00  0.00            
ATOM    616  O1P DG  X  20      -0.283  15.067   3.918  0.00  0.00            
ATOM    617  O2P DG  X  20       1.978  13.907   3.982  0.00  0.00            
ATOM    618  O5' DG  X  20      -0.012  12.569   3.600  0.00  0.00            
ATOM    619  C5' DG  X  20      -1.405  12.436   3.437  0.00  0.00            
ATOM    620 H5'1 DG  X  20      -1.700  12.763   2.441  0.00  0.00            
ATOM    621 H5'2 DG  X  20      -2.014  13.001   4.143  0.00  0.00            
ATOM    622  C4' DG  X  20      -1.702  10.920   3.467  0.00  0.00            
ATOM    623  H4' DG  X  20      -2.769  10.797   3.285  0.00  0.00            
ATOM    624  O4' DG  X  20      -0.941  10.214   2.496  0.00  0.00            
ATOM    625  C1' DG  X  20      -0.380   8.986   3.102  0.00  0.00            
ATOM    626  H1' DG  X  20      -1.083   8.183   2.882  0.00  0.00            
ATOM    627  N9  DG  X  20       0.876   8.471   2.394  0.00  0.00            
ATOM    628  C8  DG  X  20       2.146   8.763   2.655  0.00  0.00            
ATOM    629  H8  DG  X  20       2.449   9.538   3.343  0.00  0.00            
ATOM    630  N7  DG  X  20       3.010   7.941   2.076  0.00  0.00            
ATOM    631  C5  DG  X  20       2.246   7.029   1.311  0.00  0.00            
ATOM    632  C6  DG  X  20       2.582   5.875   0.500  0.00  0.00            
ATOM    633  O6  DG  X  20       3.684   5.404   0.325  0.00  0.00            
ATOM    634  N1  DG  X  20       1.510   5.279  -0.120  0.00  0.00            
ATOM    635  H1  DG  X  20       1.680   4.643  -0.886  0.00  0.00            
ATOM    636  C2  DG  X  20       0.247   5.802   0.035  0.00  0.00            
ATOM    637  N2  DG  X  20      -0.765   5.320  -0.631  0.00  0.00            
ATOM    638  H21 DG  X  20      -0.585   4.488  -1.173  0.00  0.00            
ATOM    639  H22 DG  X  20      -1.698   5.670  -0.463  0.00  0.00            
ATOM    640  N3  DG  X  20      -0.111   6.810   0.817  0.00  0.00            
ATOM    641  C4  DG  X  20       0.922   7.384   1.512  0.00  0.00            
ATOM    642  C3' DG  X  20      -1.392  10.223   4.822  0.00  0.00            
ATOM    643  H3' DG  X  20      -1.204  10.970   5.594  0.00  0.00            
ATOM    644  C2' DG  X  20      -0.225   9.292   4.595  0.00  0.00            
ATOM    645 H2'1 DG  X  20       0.692   9.831   4.837  0.00  0.00            
ATOM    646 H2'2 DG  X  20      -0.247   8.443   5.279  0.00  0.00            
ATOM    647  O3' DG  X  20      -2.487   9.413   5.105  0.00  0.00            
ATOM    648  P   DG  X  21      -3.327   9.721   6.391  0.00  0.00            
ATOM    649  O1P DG  X  21      -4.501   8.816   6.468  0.00  0.00            
ATOM    650  O2P DG  X  21      -3.552  11.175   6.433  0.00  0.00            
ATOM    651  O5' DG  X  21      -2.360   9.360   7.542  0.00  0.00            
ATOM    652  C5' DG  X  21      -2.026   7.960   7.757  0.00  0.00            
ATOM    653 H5'1 DG  X  21      -1.783   7.357   6.882  0.00  0.00            
ATOM    654 H5'2 DG  X  21      -2.907   7.528   8.232  0.00  0.00            
ATOM    655  C4' DG  X  21      -0.961   7.614   8.864  0.00  0.00            
ATOM    656  H4' DG  X  21      -1.135   8.071   9.838  0.00  0.00            
ATOM    657  O4' DG  X  21      -1.179   6.154   8.946  0.00  0.00            
ATOM    658  C1' DG  X  21       0.018   5.503   8.610  0.00  0.00            
ATOM    659  H1' DG  X  21       0.599   5.263   9.501  0.00  0.00            
ATOM    660  N9  DG  X  21      -0.334   4.236   7.861  0.00  0.00            
ATOM    661  C8  DG  X  21      -1.616   3.800   7.489  0.00  0.00            
ATOM    662  H8  DG  X  21      -2.432   4.337   7.948  0.00  0.00            
ATOM    663  N7  DG  X  21      -1.705   2.790   6.659  0.00  0.00            
ATOM    664  C5  DG  X  21      -0.348   2.543   6.408  0.00  0.00            
ATOM    665  C6  DG  X  21       0.251   1.654   5.462  0.00  0.00            
ATOM    666  O6  DG  X  21      -0.233   1.043   4.538  0.00  0.00            
ATOM    667  N1  DG  X  21       1.669   1.633   5.578  0.00  0.00            
ATOM    668  H1  DG  X  21       2.198   0.939   5.070  0.00  0.00            
ATOM    669  C2  DG  X  21       2.355   2.322   6.512  0.00  0.00            
ATOM    670  N2  DG  X  21       3.666   2.277   6.577  0.00  0.00            
ATOM    671  H21 DG  X  21       4.300   1.775   5.971  0.00  0.00            
ATOM    672  H22 DG  X  21       4.149   2.647   7.384  0.00  0.00            
ATOM    673  N3  DG  X  21       1.827   3.178   7.395  0.00  0.00            
ATOM    674  C4  DG  X  21       0.482   3.301   7.267  0.00  0.00            
ATOM    675  C3' DG  X  21       0.498   7.756   8.396  0.00  0.00            
ATOM    676  H3' DG  X  21       0.591   8.596   7.707  0.00  0.00            
ATOM    677  C2' DG  X  21       0.766   6.439   7.688  0.00  0.00            
ATOM    678 H2'1 DG  X  21       0.319   6.442   6.694  0.00  0.00            
ATOM    679 H2'2 DG  X  21       1.830   6.209   7.646  0.00  0.00            
ATOM    680  O3' DG  X  21       1.391   8.003   9.479  0.00  0.00            
ATOM    681  P   DG3 X  22       2.613   8.926   9.295  0.00  0.00            
ATOM    682  O1P DG3 X  22       3.345   9.005  10.564  0.00  0.00            
ATOM    683  O2P DG3 X  22       2.140  10.214   8.770  0.00  0.00            
ATOM    684  O5' DG3 X  22       3.540   8.258   8.188  0.00  0.00            
ATOM    685  C5' DG3 X  22       4.487   7.209   8.496  0.00  0.00            
ATOM    686 H5'1 DG3 X  22       4.122   6.417   9.150  0.00  0.00            
ATOM    687 H5'2 DG3 X  22       5.302   7.678   9.046  0.00  0.00            
ATOM    688  C4' DG3 X  22       5.149   6.495   7.209  0.00  0.00            
ATOM    689  H4' DG3 X  22       5.964   5.887   7.605  0.00  0.00            
ATOM    690  O4' DG3 X  22       4.181   5.651   6.673  0.00  0.00            
ATOM    691  C1' DG3 X  22       4.529   5.435   5.279  0.00  0.00            
ATOM    692  H1' DG3 X  22       5.210   4.588   5.198  0.00  0.00            
ATOM    693  N9  DG3 X  22       3.318   5.039   4.517  0.00  0.00            
ATOM    694  C8  DG3 X  22       2.162   5.729   4.637  0.00  0.00            
ATOM    695  H8  DG3 X  22       2.114   6.616   5.253  0.00  0.00            
ATOM    696  N7  DG3 X  22       1.135   5.199   4.033  0.00  0.00            
ATOM    697  C5  DG3 X  22       1.764   4.120   3.321  0.00  0.00            
ATOM    698  C6  DG3 X  22       1.228   3.241   2.360  0.00  0.00            
ATOM    699  O6  DG3 X  22       0.083   3.159   1.985  0.00  0.00            
ATOM    700  N1  DG3 X  22       2.169   2.306   1.882  0.00  0.00            
ATOM    701  H1  DG3 X  22       1.831   1.503   1.371  0.00  0.00            
ATOM    702  C2  DG3 X  22       3.469   2.254   2.317  0.00  0.00            
ATOM    703  N2  DG3 X  22       4.195   1.358   1.747  0.00  0.00            
ATOM    704  H21 DG3 X  22       3.696   0.848   1.031  0.00  0.00            
ATOM    705  H22 DG3 X  22       5.196   1.379   1.879  0.00  0.00            
ATOM    706  N3  DG3 X  22       4.071   3.129   3.071  0.00  0.00            
ATOM    707  C4  DG3 X  22       3.139   4.016   3.558  0.00  0.00            
ATOM    708  C3' DG3 X  22       5.700   7.340   6.136  0.00  0.00            
ATOM    709  H3' DG3 X  22       5.365   8.355   6.353  0.00  0.00            
ATOM    710  C2' DG3 X  22       5.125   6.761   4.803  0.00  0.00            
ATOM    711 H2'1 DG3 X  22       4.312   7.344   4.372  0.00  0.00            
ATOM    712 H2'2 DG3 X  22       5.881   6.559   4.045  0.00  0.00            
ATOM    713  O3' DG3 X  22       7.114   7.326   6.133  0.00  0.00            
ATOM    714  H3T DG3 X  22       7.468   8.100   5.689  0.00  0.00            
END
