# Supplementary material for: Extended molecular dynamics of a c-kit promoter quadruplex
Source: Nucleic Acids Res. 2015 Oct 10;43(18):8673–93. doi: 10.1093/nar/gkv785 (PMC4605300; doi:10.1093/nar/gkv785)
Supplement: SUPPLEMENTARY DATA [file supp_gkv785_nar-00989-f-2015-File018.zip › Supplementary_PDBs_Simulation8/32ns_simulation8_SI.pdb]

CRYST1    0.000    0.000    0.000  90.00  90.00  90.00 P 1           1
ATOM      1  H5T DA5 X   1       0.076 -10.932   5.799  0.00  0.00            
ATOM      2  O5' DA5 X   1       0.204 -11.883   5.825  0.00  0.00            
ATOM      3  C5' DA5 X   1      -0.978 -12.569   5.769  0.00  0.00            
ATOM      4 H5'1 DA5 X   1      -1.472 -12.507   6.738  0.00  0.00            
ATOM      5 H5'2 DA5 X   1      -0.923 -13.613   5.463  0.00  0.00            
ATOM      6  C4' DA5 X   1      -2.000 -11.939   4.758  0.00  0.00            
ATOM      7  H4' DA5 X   1      -2.834 -12.642   4.785  0.00  0.00            
ATOM      8  O4' DA5 X   1      -2.409 -10.657   5.255  0.00  0.00            
ATOM      9  C1' DA5 X   1      -2.323  -9.673   4.204  0.00  0.00            
ATOM     10  H1' DA5 X   1      -3.296  -9.517   3.738  0.00  0.00            
ATOM     11  N9  DA5 X   1      -1.848  -8.374   4.756  0.00  0.00            
ATOM     12  C8  DA5 X   1      -2.447  -7.141   4.803  0.00  0.00            
ATOM     13  H8  DA5 X   1      -3.432  -6.961   4.399  0.00  0.00            
ATOM     14  N7  DA5 X   1      -1.907  -6.262   5.531  0.00  0.00            
ATOM     15  C5  DA5 X   1      -0.693  -6.842   5.937  0.00  0.00            
ATOM     16  C6  DA5 X   1       0.439  -6.429   6.688  0.00  0.00            
ATOM     17  N6  DA5 X   1       0.645  -5.176   7.136  0.00  0.00            
ATOM     18  H61 DA5 X   1       1.484  -4.951   7.651  0.00  0.00            
ATOM     19  H62 DA5 X   1       0.011  -4.448   6.839  0.00  0.00            
ATOM     20  N1  DA5 X   1       1.408  -7.311   7.049  0.00  0.00            
ATOM     21  C2  DA5 X   1       1.232  -8.597   6.651  0.00  0.00            
ATOM     22  H2  DA5 X   1       1.963  -9.285   7.048  0.00  0.00            
ATOM     23  N3  DA5 X   1       0.258  -9.141   5.919  0.00  0.00            
ATOM     24  C4  DA5 X   1      -0.706  -8.198   5.549  0.00  0.00            
ATOM     25  C3' DA5 X   1      -1.344 -11.788   3.333  0.00  0.00            
ATOM     26  H3' DA5 X   1      -0.333 -12.187   3.404  0.00  0.00            
ATOM     27  C2' DA5 X   1      -1.329 -10.296   3.198  0.00  0.00            
ATOM     28 H2'1 DA5 X   1      -0.333  -9.947   3.470  0.00  0.00            
ATOM     29 H2'2 DA5 X   1      -1.544 -10.014   2.167  0.00  0.00            
ATOM     30  O3' DA5 X   1      -2.068 -12.445   2.325  0.00  0.00            
ATOM     31  P   DG  X   2      -1.460 -12.974   1.000  0.00  0.00            
ATOM     32  O1P DG  X   2      -2.319 -13.992   0.432  0.00  0.00            
ATOM     33  O2P DG  X   2      -0.026 -13.291   1.159  0.00  0.00            
ATOM     34  O5' DG  X   2      -1.517 -11.673   0.036  0.00  0.00            
ATOM     35  C5' DG  X   2      -2.806 -11.278  -0.540  0.00  0.00            
ATOM     36 H5'1 DG  X   2      -3.380 -10.734   0.209  0.00  0.00            
ATOM     37 H5'2 DG  X   2      -3.424 -12.172  -0.629  0.00  0.00            
ATOM     38  C4' DG  X   2      -2.808 -10.562  -1.928  0.00  0.00            
ATOM     39  H4' DG  X   2      -3.846 -10.510  -2.259  0.00  0.00            
ATOM     40  O4' DG  X   2      -2.351  -9.240  -1.776  0.00  0.00            
ATOM     41  C1' DG  X   2      -1.651  -8.849  -2.953  0.00  0.00            
ATOM     42  H1' DG  X   2      -2.369  -8.715  -3.762  0.00  0.00            
ATOM     43  N9  DG  X   2      -0.861  -7.633  -2.931  0.00  0.00            
ATOM     44  C8  DG  X   2       0.481  -7.475  -2.751  0.00  0.00            
ATOM     45  H8  DG  X   2       1.124  -8.291  -2.457  0.00  0.00            
ATOM     46  N7  DG  X   2       0.781  -6.195  -2.759  0.00  0.00            
ATOM     47  C5  DG  X   2      -0.378  -5.516  -3.132  0.00  0.00            
ATOM     48  C6  DG  X   2      -0.635  -4.104  -3.513  0.00  0.00            
ATOM     49  O6  DG  X   2       0.193  -3.213  -3.536  0.00  0.00            
ATOM     50  N1  DG  X   2      -1.987  -3.808  -3.692  0.00  0.00            
ATOM     51  H1  DG  X   2      -2.407  -2.892  -3.620  0.00  0.00            
ATOM     52  C2  DG  X   2      -2.891  -4.832  -3.697  0.00  0.00            
ATOM     53  N2  DG  X   2      -4.171  -4.583  -3.814  0.00  0.00            
ATOM     54  H21 DG  X   2      -4.576  -3.663  -3.921  0.00  0.00            
ATOM     55  H22 DG  X   2      -4.787  -5.380  -3.752  0.00  0.00            
ATOM     56  N3  DG  X   2      -2.710  -6.118  -3.632  0.00  0.00            
ATOM     57  C4  DG  X   2      -1.433  -6.408  -3.295  0.00  0.00            
ATOM     58  C3' DG  X   2      -1.906 -11.180  -2.905  0.00  0.00            
ATOM     59  H3' DG  X   2      -1.386 -12.102  -2.644  0.00  0.00            
ATOM     60  C2' DG  X   2      -0.851 -10.151  -3.147  0.00  0.00            
ATOM     61 H2'1 DG  X   2      -0.100 -10.302  -2.372  0.00  0.00            
ATOM     62 H2'2 DG  X   2      -0.411 -10.270  -4.136  0.00  0.00            
ATOM     63  O3' DG  X   2      -2.743 -11.319  -4.128  0.00  0.00            
ATOM     64  P   DG  X   3      -3.885 -12.431  -4.322  0.00  0.00            
ATOM     65  O1P DG  X   3      -4.167 -12.963  -2.982  0.00  0.00            
ATOM     66  O2P DG  X   3      -3.275 -13.333  -5.310  0.00  0.00            
ATOM     67  O5' DG  X   3      -5.170 -11.815  -4.944  0.00  0.00            
ATOM     68  C5' DG  X   3      -6.253 -11.249  -4.141  0.00  0.00            
ATOM     69 H5'1 DG  X   3      -5.836 -10.951  -3.179  0.00  0.00            
ATOM     70 H5'2 DG  X   3      -6.848 -12.092  -3.789  0.00  0.00            
ATOM     71  C4' DG  X   3      -7.136 -10.194  -4.902  0.00  0.00            
ATOM     72  H4' DG  X   3      -8.048  -9.951  -4.355  0.00  0.00            
ATOM     73  O4' DG  X   3      -6.352  -9.007  -5.053  0.00  0.00            
ATOM     74  C1' DG  X   3      -6.058  -8.802  -6.404  0.00  0.00            
ATOM     75  H1' DG  X   3      -6.748  -8.025  -6.732  0.00  0.00            
ATOM     76  N9  DG  X   3      -4.678  -8.312  -6.492  0.00  0.00            
ATOM     77  C8  DG  X   3      -3.546  -9.024  -6.406  0.00  0.00            
ATOM     78  H8  DG  X   3      -3.628 -10.091  -6.256  0.00  0.00            
ATOM     79  N7  DG  X   3      -2.475  -8.313  -6.486  0.00  0.00            
ATOM     80  C5  DG  X   3      -2.942  -7.015  -6.752  0.00  0.00            
ATOM     81  C6  DG  X   3      -2.284  -5.660  -6.791  0.00  0.00            
ATOM     82  O6  DG  X   3      -1.117  -5.380  -6.700  0.00  0.00            
ATOM     83  N1  DG  X   3      -3.142  -4.600  -6.930  0.00  0.00            
ATOM     84  H1  DG  X   3      -2.740  -3.682  -6.803  0.00  0.00            
ATOM     85  C2  DG  X   3      -4.449  -4.780  -6.909  0.00  0.00            
ATOM     86  N2  DG  X   3      -5.177  -3.688  -7.127  0.00  0.00            
ATOM     87  H21 DG  X   3      -4.789  -2.809  -7.437  0.00  0.00            
ATOM     88  H22 DG  X   3      -6.182  -3.783  -7.169  0.00  0.00            
ATOM     89  N3  DG  X   3      -5.105  -5.935  -6.876  0.00  0.00            
ATOM     90  C4  DG  X   3      -4.286  -7.011  -6.779  0.00  0.00            
ATOM     91  C3' DG  X   3      -7.536 -10.698  -6.287  0.00  0.00            
ATOM     92  H3' DG  X   3      -7.451 -11.777  -6.414  0.00  0.00            
ATOM     93  C2' DG  X   3      -6.423 -10.107  -7.170  0.00  0.00            
ATOM     94 H2'1 DG  X   3      -5.542 -10.748  -7.143  0.00  0.00            
ATOM     95 H2'2 DG  X   3      -6.787  -9.786  -8.146  0.00  0.00            
ATOM     96  O3' DG  X   3      -8.788 -10.184  -6.639  0.00  0.00            
ATOM     97  P   DG  X   4      -9.669 -10.574  -7.910  0.00  0.00            
ATOM     98  O1P DG  X   4     -11.071 -10.629  -7.451  0.00  0.00            
ATOM     99  O2P DG  X   4      -9.111 -11.794  -8.551  0.00  0.00            
ATOM    100  O5' DG  X   4      -9.483  -9.360  -8.884  0.00  0.00            
ATOM    101  C5' DG  X   4     -10.041  -8.150  -8.516  0.00  0.00            
ATOM    102 H5'1 DG  X   4      -9.693  -7.893  -7.515  0.00  0.00            
ATOM    103 H5'2 DG  X   4     -11.126  -8.225  -8.573  0.00  0.00            
ATOM    104  C4' DG  X   4      -9.542  -7.053  -9.558  0.00  0.00            
ATOM    105  H4' DG  X   4      -9.763  -6.029  -9.259  0.00  0.00            
ATOM    106  O4' DG  X   4      -8.191  -7.116  -9.541  0.00  0.00            
ATOM    107  C1' DG  X   4      -7.646  -7.201 -10.871  0.00  0.00            
ATOM    108  H1' DG  X   4      -7.659  -6.189 -11.277  0.00  0.00            
ATOM    109  N9  DG  X   4      -6.271  -7.753 -10.752  0.00  0.00            
ATOM    110  C8  DG  X   4      -5.956  -9.125 -10.747  0.00  0.00            
ATOM    111  H8  DG  X   4      -6.624  -9.967 -10.859  0.00  0.00            
ATOM    112  N7  DG  X   4      -4.652  -9.293 -10.589  0.00  0.00            
ATOM    113  C5  DG  X   4      -4.071  -7.989 -10.619  0.00  0.00            
ATOM    114  C6  DG  X   4      -2.687  -7.526 -10.496  0.00  0.00            
ATOM    115  O6  DG  X   4      -1.655  -8.196 -10.438  0.00  0.00            
ATOM    116  N1  DG  X   4      -2.621  -6.168 -10.361  0.00  0.00            
ATOM    117  H1  DG  X   4      -1.676  -5.814 -10.327  0.00  0.00            
ATOM    118  C2  DG  X   4      -3.741  -5.412 -10.463  0.00  0.00            
ATOM    119  N2  DG  X   4      -3.393  -4.213 -10.279  0.00  0.00            
ATOM    120  H21 DG  X   4      -2.485  -3.946  -9.927  0.00  0.00            
ATOM    121  H22 DG  X   4      -4.050  -3.469 -10.459  0.00  0.00            
ATOM    122  N3  DG  X   4      -5.045  -5.740 -10.646  0.00  0.00            
ATOM    123  C4  DG  X   4      -5.078  -7.085 -10.682  0.00  0.00            
ATOM    124  C3' DG  X   4      -9.954  -7.492 -10.983  0.00  0.00            
ATOM    125  H3' DG  X   4     -10.719  -8.267 -10.961  0.00  0.00            
ATOM    126  C2' DG  X   4      -8.689  -8.062 -11.590  0.00  0.00            
ATOM    127 H2'1 DG  X   4      -8.694  -9.121 -11.337  0.00  0.00            
ATOM    128 H2'2 DG  X   4      -8.549  -7.984 -12.669  0.00  0.00            
ATOM    129  O3' DG  X   4     -10.498  -6.366 -11.771  0.00  0.00            
ATOM    130  P   DA  X   5     -11.906  -5.711 -11.367  0.00  0.00            
ATOM    131  O1P DA  X   5     -12.832  -6.776 -10.851  0.00  0.00            
ATOM    132  O2P DA  X   5     -12.381  -4.849 -12.493  0.00  0.00            
ATOM    133  O5' DA  X   5     -11.692  -4.632 -10.216  0.00  0.00            
ATOM    134  C5' DA  X   5     -10.728  -3.579 -10.382  0.00  0.00            
ATOM    135 H5'1 DA  X   5     -10.587  -3.183 -11.388  0.00  0.00            
ATOM    136 H5'2 DA  X   5      -9.767  -4.003 -10.092  0.00  0.00            
ATOM    137  C4' DA  X   5     -10.941  -2.370  -9.492  0.00  0.00            
ATOM    138  H4' DA  X   5     -10.255  -1.547  -9.689  0.00  0.00            
ATOM    139  O4' DA  X   5     -12.301  -1.885  -9.632  0.00  0.00            
ATOM    140  C1' DA  X   5     -12.750  -1.330  -8.434  0.00  0.00            
ATOM    141  H1' DA  X   5     -12.259  -0.362  -8.340  0.00  0.00            
ATOM    142  N9  DA  X   5     -14.204  -1.167  -8.549  0.00  0.00            
ATOM    143  C8  DA  X   5     -14.949  -0.018  -8.363  0.00  0.00            
ATOM    144  H8  DA  X   5     -14.386   0.842  -8.033  0.00  0.00            
ATOM    145  N7  DA  X   5     -16.210  -0.127  -8.556  0.00  0.00            
ATOM    146  C5  DA  X   5     -16.392  -1.470  -8.786  0.00  0.00            
ATOM    147  C6  DA  X   5     -17.537  -2.264  -9.004  0.00  0.00            
ATOM    148  N6  DA  X   5     -18.776  -1.806  -9.112  0.00  0.00            
ATOM    149  H61 DA  X   5     -19.438  -2.501  -9.426  0.00  0.00            
ATOM    150  H62 DA  X   5     -19.039  -0.833  -9.051  0.00  0.00            
ATOM    151  N1  DA  X   5     -17.413  -3.590  -9.242  0.00  0.00            
ATOM    152  C2  DA  X   5     -16.233  -4.197  -9.140  0.00  0.00            
ATOM    153  H2  DA  X   5     -16.186  -5.260  -9.328  0.00  0.00            
ATOM    154  N3  DA  X   5     -15.074  -3.577  -8.874  0.00  0.00            
ATOM    155  C4  DA  X   5     -15.210  -2.161  -8.716  0.00  0.00            
ATOM    156  C3' DA  X   5     -10.838  -2.663  -7.992  0.00  0.00            
ATOM    157  H3' DA  X   5     -10.597  -3.706  -7.787  0.00  0.00            
ATOM    158  C2' DA  X   5     -12.246  -2.354  -7.448  0.00  0.00            
ATOM    159 H2'1 DA  X   5     -12.787  -3.300  -7.448  0.00  0.00            
ATOM    160 H2'2 DA  X   5     -12.229  -1.964  -6.429  0.00  0.00            
ATOM    161  O3' DA  X   5      -9.904  -1.711  -7.404  0.00  0.00            
ATOM    162  P   DG  X   6      -8.468  -2.165  -6.978  0.00  0.00            
ATOM    163  O1P DG  X   6      -7.604  -1.056  -7.364  0.00  0.00            
ATOM    164  O2P DG  X   6      -8.172  -3.534  -7.457  0.00  0.00            
ATOM    165  O5' DG  X   6      -8.665  -2.159  -5.344  0.00  0.00            
ATOM    166  C5' DG  X   6      -9.687  -2.909  -4.748  0.00  0.00            
ATOM    167 H5'1 DG  X   6      -9.480  -3.973  -4.863  0.00  0.00            
ATOM    168 H5'2 DG  X   6     -10.644  -2.667  -5.211  0.00  0.00            
ATOM    169  C4' DG  X   6     -10.075  -2.721  -3.269  0.00  0.00            
ATOM    170  H4' DG  X   6     -10.801  -3.507  -3.063  0.00  0.00            
ATOM    171  O4' DG  X   6      -8.938  -3.105  -2.466  0.00  0.00            
ATOM    172  C1' DG  X   6      -8.407  -1.913  -1.888  0.00  0.00            
ATOM    173  H1' DG  X   6      -8.670  -1.930  -0.830  0.00  0.00            
ATOM    174  N9  DG  X   6      -6.913  -2.009  -2.051  0.00  0.00            
ATOM    175  C8  DG  X   6      -6.229  -1.754  -3.182  0.00  0.00            
ATOM    176  H8  DG  X   6      -6.726  -1.486  -4.103  0.00  0.00            
ATOM    177  N7  DG  X   6      -4.940  -1.680  -3.041  0.00  0.00            
ATOM    178  C5  DG  X   6      -4.719  -2.022  -1.671  0.00  0.00            
ATOM    179  C6  DG  X   6      -3.521  -2.086  -0.836  0.00  0.00            
ATOM    180  O6  DG  X   6      -2.343  -1.973  -1.181  0.00  0.00            
ATOM    181  N1  DG  X   6      -3.825  -2.237   0.554  0.00  0.00            
ATOM    182  H1  DG  X   6      -3.111  -2.465   1.230  0.00  0.00            
ATOM    183  C2  DG  X   6      -5.125  -2.420   1.006  0.00  0.00            
ATOM    184  N2  DG  X   6      -5.343  -2.517   2.361  0.00  0.00            
ATOM    185  H21 DG  X   6      -4.593  -2.508   3.037  0.00  0.00            
ATOM    186  H22 DG  X   6      -6.309  -2.559   2.650  0.00  0.00            
ATOM    187  N3  DG  X   6      -6.213  -2.387   0.223  0.00  0.00            
ATOM    188  C4  DG  X   6      -5.955  -2.133  -1.073  0.00  0.00            
ATOM    189  C3' DG  X   6     -10.518  -1.254  -3.021  0.00  0.00            
ATOM    190  H3' DG  X   6     -10.933  -0.660  -3.834  0.00  0.00            
ATOM    191  C2' DG  X   6      -9.124  -0.775  -2.640  0.00  0.00            
ATOM    192 H2'1 DG  X   6      -8.560  -0.503  -3.532  0.00  0.00            
ATOM    193 H2'2 DG  X   6      -9.206   0.020  -1.899  0.00  0.00            
ATOM    194  O3' DG  X   6     -11.490  -1.372  -1.966  0.00  0.00            
ATOM    195  P   DG  X   7     -12.302  -0.135  -1.272  0.00  0.00            
ATOM    196  O1P DG  X   7     -13.577  -0.656  -0.645  0.00  0.00            
ATOM    197  O2P DG  X   7     -12.414   0.802  -2.437  0.00  0.00            
ATOM    198  O5' DG  X   7     -11.165   0.267  -0.264  0.00  0.00            
ATOM    199  C5' DG  X   7     -10.679  -0.575   0.818  0.00  0.00            
ATOM    200 H5'1 DG  X   7     -10.264  -1.523   0.478  0.00  0.00            
ATOM    201 H5'2 DG  X   7     -11.522  -0.829   1.460  0.00  0.00            
ATOM    202  C4' DG  X   7      -9.543   0.025   1.581  0.00  0.00            
ATOM    203  H4' DG  X   7      -9.376  -0.642   2.426  0.00  0.00            
ATOM    204  O4' DG  X   7      -8.457   0.153   0.715  0.00  0.00            
ATOM    205  C1' DG  X   7      -7.490   1.047   1.303  0.00  0.00            
ATOM    206  H1' DG  X   7      -7.017   0.611   2.182  0.00  0.00            
ATOM    207  N9  DG  X   7      -6.372   1.364   0.385  0.00  0.00            
ATOM    208  C8  DG  X   7      -6.361   1.652  -0.946  0.00  0.00            
ATOM    209  H8  DG  X   7      -7.204   1.892  -1.578  0.00  0.00            
ATOM    210  N7  DG  X   7      -5.161   1.725  -1.464  0.00  0.00            
ATOM    211  C5  DG  X   7      -4.261   1.500  -0.389  0.00  0.00            
ATOM    212  C6  DG  X   7      -2.851   1.270  -0.418  0.00  0.00            
ATOM    213  O6  DG  X   7      -2.045   1.283  -1.322  0.00  0.00            
ATOM    214  N1  DG  X   7      -2.302   1.004   0.829  0.00  0.00            
ATOM    215  H1  DG  X   7      -1.304   0.869   0.913  0.00  0.00            
ATOM    216  C2  DG  X   7      -3.097   0.775   1.914  0.00  0.00            
ATOM    217  N2  DG  X   7      -2.487   0.369   2.976  0.00  0.00            
ATOM    218  H21 DG  X   7      -1.481   0.278   2.962  0.00  0.00            
ATOM    219  H22 DG  X   7      -3.025   0.169   3.808  0.00  0.00            
ATOM    220  N3  DG  X   7      -4.448   0.910   1.980  0.00  0.00            
ATOM    221  C4  DG  X   7      -5.048   1.251   0.758  0.00  0.00            
ATOM    222  C3' DG  X   7      -9.665   1.435   2.185  0.00  0.00            
ATOM    223  H3' DG  X   7     -10.626   1.856   1.892  0.00  0.00            
ATOM    224  C2' DG  X   7      -8.437   2.215   1.666  0.00  0.00            
ATOM    225 H2'1 DG  X   7      -8.696   2.844   0.815  0.00  0.00            
ATOM    226 H2'2 DG  X   7      -7.976   2.845   2.427  0.00  0.00            
ATOM    227  O3' DG  X   7      -9.607   1.363   3.610  0.00  0.00            
ATOM    228  P   DG  X   8     -10.003   2.549   4.663  0.00  0.00            
ATOM    229  O1P DG  X   8     -10.449   1.771   5.871  0.00  0.00            
ATOM    230  O2P DG  X   8     -11.023   3.400   4.023  0.00  0.00            
ATOM    231  O5' DG  X   8      -8.673   3.290   5.005  0.00  0.00            
ATOM    232  C5' DG  X   8      -7.510   2.557   5.416  0.00  0.00            
ATOM    233 H5'1 DG  X   8      -7.224   1.702   4.803  0.00  0.00            
ATOM    234 H5'2 DG  X   8      -7.656   2.024   6.356  0.00  0.00            
ATOM    235  C4' DG  X   8      -6.248   3.311   5.522  0.00  0.00            
ATOM    236  H4' DG  X   8      -5.555   2.736   6.135  0.00  0.00            
ATOM    237  O4' DG  X   8      -5.678   3.376   4.198  0.00  0.00            
ATOM    238  C1' DG  X   8      -4.816   4.488   4.131  0.00  0.00            
ATOM    239  H1' DG  X   8      -3.944   4.310   4.761  0.00  0.00            
ATOM    240  N9  DG  X   8      -4.267   4.741   2.764  0.00  0.00            
ATOM    241  C8  DG  X   8      -4.944   5.112   1.601  0.00  0.00            
ATOM    242  H8  DG  X   8      -6.010   5.280   1.574  0.00  0.00            
ATOM    243  N7  DG  X   8      -4.173   5.306   0.563  0.00  0.00            
ATOM    244  C5  DG  X   8      -2.910   4.852   1.010  0.00  0.00            
ATOM    245  C6  DG  X   8      -1.612   4.698   0.355  0.00  0.00            
ATOM    246  O6  DG  X   8      -1.399   4.910  -0.867  0.00  0.00            
ATOM    247  N1  DG  X   8      -0.605   4.206   1.188  0.00  0.00            
ATOM    248  H1  DG  X   8       0.307   4.048   0.784  0.00  0.00            
ATOM    249  C2  DG  X   8      -0.836   3.933   2.528  0.00  0.00            
ATOM    250  N2  DG  X   8       0.172   3.866   3.248  0.00  0.00            
ATOM    251  H21 DG  X   8       1.037   3.584   2.808  0.00  0.00            
ATOM    252  H22 DG  X   8       0.042   3.693   4.234  0.00  0.00            
ATOM    253  N3  DG  X   8      -1.948   4.089   3.172  0.00  0.00            
ATOM    254  C4  DG  X   8      -2.992   4.531   2.334  0.00  0.00            
ATOM    255  C3' DG  X   8      -6.195   4.759   5.921  0.00  0.00            
ATOM    256  H3' DG  X   8      -7.240   5.012   6.100  0.00  0.00            
ATOM    257  C2' DG  X   8      -5.589   5.607   4.814  0.00  0.00            
ATOM    258 H2'1 DG  X   8      -6.349   6.019   4.151  0.00  0.00            
ATOM    259 H2'2 DG  X   8      -4.987   6.383   5.288  0.00  0.00            
ATOM    260  O3' DG  X   8      -5.407   4.986   7.046  0.00  0.00            
ATOM    261  P   DC  X   9      -6.120   5.144   8.537  0.00  0.00            
ATOM    262  O1P DC  X   9      -7.475   5.795   8.374  0.00  0.00            
ATOM    263  O2P DC  X   9      -5.180   5.799   9.438  0.00  0.00            
ATOM    264  O5' DC  X   9      -6.405   3.657   8.876  0.00  0.00            
ATOM    265  C5' DC  X   9      -5.365   2.830   9.245  0.00  0.00            
ATOM    266 H5'1 DC  X   9      -4.850   3.377  10.035  0.00  0.00            
ATOM    267 H5'2 DC  X   9      -4.741   2.632   8.374  0.00  0.00            
ATOM    268  C4' DC  X   9      -5.808   1.460   9.819  0.00  0.00            
ATOM    269  H4' DC  X   9      -4.981   0.845  10.175  0.00  0.00            
ATOM    270  O4' DC  X   9      -6.737   1.691  10.861  0.00  0.00            
ATOM    271  C1' DC  X   9      -8.048   1.193  10.597  0.00  0.00            
ATOM    272  H1' DC  X   9      -8.118   0.177  10.985  0.00  0.00            
ATOM    273  N1  DC  X   9      -9.108   2.086  11.097  0.00  0.00            
ATOM    274  C6  DC  X   9      -9.107   3.432  10.699  0.00  0.00            
ATOM    275  H6  DC  X   9      -8.230   3.796  10.185  0.00  0.00            
ATOM    276  C5  DC  X   9     -10.182   4.194  10.891  0.00  0.00            
ATOM    277  H5  DC  X   9     -10.071   5.242  10.654  0.00  0.00            
ATOM    278  C4  DC  X   9     -11.328   3.572  11.510  0.00  0.00            
ATOM    279  N4  DC  X   9     -12.346   4.309  11.820  0.00  0.00            
ATOM    280  H41 DC  X   9     -13.160   3.956  12.303  0.00  0.00            
ATOM    281  H42 DC  X   9     -12.447   5.161  11.286  0.00  0.00            
ATOM    282  N3  DC  X   9     -11.366   2.297  11.864  0.00  0.00            
ATOM    283  C2  DC  X   9     -10.250   1.546  11.658  0.00  0.00            
ATOM    284  O2  DC  X   9     -10.195   0.323  11.958  0.00  0.00            
ATOM    285  C3' DC  X   9      -6.527   0.665   8.735  0.00  0.00            
ATOM    286  H3' DC  X   9      -6.249   1.116   7.783  0.00  0.00            
ATOM    287  C2' DC  X   9      -8.046   1.037   9.025  0.00  0.00            
ATOM    288 H2'1 DC  X   9      -8.273   1.987   8.540  0.00  0.00            
ATOM    289 H2'2 DC  X   9      -8.815   0.299   8.800  0.00  0.00            
ATOM    290  O3' DC  X   9      -6.283  -0.741   8.946  0.00  0.00            
ATOM    291  P   DG  X  10      -6.298  -1.793   7.809  0.00  0.00            
ATOM    292  O1P DG  X  10      -6.567  -1.050   6.547  0.00  0.00            
ATOM    293  O2P DG  X  10      -7.188  -2.916   8.198  0.00  0.00            
ATOM    294  O5' DG  X  10      -4.762  -2.395   7.849  0.00  0.00            
ATOM    295  C5' DG  X  10      -4.285  -3.136   9.002  0.00  0.00            
ATOM    296 H5'1 DG  X  10      -4.544  -4.158   8.724  0.00  0.00            
ATOM    297 H5'2 DG  X  10      -4.857  -2.847   9.884  0.00  0.00            
ATOM    298  C4' DG  X  10      -2.740  -2.846   9.305  0.00  0.00            
ATOM    299  H4' DG  X  10      -2.404  -3.471  10.133  0.00  0.00            
ATOM    300  O4' DG  X  10      -1.957  -3.311   8.193  0.00  0.00            
ATOM    301  C1' DG  X  10      -1.500  -2.087   7.557  0.00  0.00            
ATOM    302  H1' DG  X  10      -0.433  -1.949   7.730  0.00  0.00            
ATOM    303  N9  DG  X  10      -1.746  -2.211   6.090  0.00  0.00            
ATOM    304  C8  DG  X  10      -2.928  -2.048   5.376  0.00  0.00            
ATOM    305  H8  DG  X  10      -3.869  -1.757   5.816  0.00  0.00            
ATOM    306  N7  DG  X  10      -2.859  -2.384   4.125  0.00  0.00            
ATOM    307  C5  DG  X  10      -1.514  -2.727   3.882  0.00  0.00            
ATOM    308  C6  DG  X  10      -0.839  -3.286   2.742  0.00  0.00            
ATOM    309  O6  DG  X  10      -1.256  -3.463   1.581  0.00  0.00            
ATOM    310  N1  DG  X  10       0.532  -3.337   2.996  0.00  0.00            
ATOM    311  H1  DG  X  10       1.103  -3.688   2.240  0.00  0.00            
ATOM    312  C2  DG  X  10       1.075  -3.095   4.246  0.00  0.00            
ATOM    313  N2  DG  X  10       2.315  -3.357   4.347  0.00  0.00            
ATOM    314  H21 DG  X  10       2.962  -3.508   3.586  0.00  0.00            
ATOM    315  H22 DG  X  10       2.757  -3.203   5.242  0.00  0.00            
ATOM    316  N3  DG  X  10       0.440  -2.695   5.322  0.00  0.00            
ATOM    317  C4  DG  X  10      -0.863  -2.538   5.110  0.00  0.00            
ATOM    318  C3' DG  X  10      -2.607  -1.324   9.555  0.00  0.00            
ATOM    319  H3' DG  X  10      -3.547  -0.885   9.886  0.00  0.00            
ATOM    320  C2' DG  X  10      -2.115  -0.813   8.206  0.00  0.00            
ATOM    321 H2'1 DG  X  10      -2.964  -0.484   7.607  0.00  0.00            
ATOM    322 H2'2 DG  X  10      -1.255  -0.160   8.359  0.00  0.00            
ATOM    323  O3' DG  X  10      -1.643  -0.929  10.591  0.00  0.00            
ATOM    324  P   DC  X  11      -1.877  -1.358  12.185  0.00  0.00            
ATOM    325  O1P DC  X  11      -3.245  -1.866  12.416  0.00  0.00            
ATOM    326  O2P DC  X  11      -1.318  -0.287  13.042  0.00  0.00            
ATOM    327  O5' DC  X  11      -0.933  -2.648  12.193  0.00  0.00            
ATOM    328  C5' DC  X  11       0.397  -2.539  12.552  0.00  0.00            
ATOM    329 H5'1 DC  X  11       0.310  -2.092  13.542  0.00  0.00            
ATOM    330 H5'2 DC  X  11       0.950  -1.973  11.802  0.00  0.00            
ATOM    331  C4' DC  X  11       1.077  -3.893  12.580  0.00  0.00            
ATOM    332  H4' DC  X  11       2.144  -3.937  12.797  0.00  0.00            
ATOM    333  O4' DC  X  11       0.398  -4.868  13.391  0.00  0.00            
ATOM    334  C1' DC  X  11       0.151  -6.042  12.720  0.00  0.00            
ATOM    335  H1' DC  X  11       1.081  -6.608  12.774  0.00  0.00            
ATOM    336  N1  DC  X  11      -0.896  -6.736  13.421  0.00  0.00            
ATOM    337  C6  DC  X  11      -2.154  -6.167  13.682  0.00  0.00            
ATOM    338  H6  DC  X  11      -2.345  -5.150  13.372  0.00  0.00            
ATOM    339  C5  DC  X  11      -2.971  -6.826  14.442  0.00  0.00            
ATOM    340  H5  DC  X  11      -3.879  -6.385  14.827  0.00  0.00            
ATOM    341  C4  DC  X  11      -2.552  -8.084  14.969  0.00  0.00            
ATOM    342  N4  DC  X  11      -3.326  -8.593  15.850  0.00  0.00            
ATOM    343  H41 DC  X  11      -2.989  -9.489  16.174  0.00  0.00            
ATOM    344  H42 DC  X  11      -4.233  -8.177  16.008  0.00  0.00            
ATOM    345  N3  DC  X  11      -1.399  -8.734  14.750  0.00  0.00            
ATOM    346  C2  DC  X  11      -0.632  -8.059  13.811  0.00  0.00            
ATOM    347  O2  DC  X  11       0.284  -8.737  13.277  0.00  0.00            
ATOM    348  C3' DC  X  11       0.904  -4.533  11.131  0.00  0.00            
ATOM    349  H3' DC  X  11       0.453  -3.831  10.431  0.00  0.00            
ATOM    350  C2' DC  X  11      -0.093  -5.617  11.250  0.00  0.00            
ATOM    351 H2'1 DC  X  11      -1.122  -5.258  11.249  0.00  0.00            
ATOM    352 H2'2 DC  X  11      -0.040  -6.464  10.565  0.00  0.00            
ATOM    353  O3' DC  X  11       2.047  -5.052  10.429  0.00  0.00            
ATOM    354  P   DT  X  12       3.157  -4.028   9.797  0.00  0.00            
ATOM    355  O1P DT  X  12       3.703  -3.166  10.846  0.00  0.00            
ATOM    356  O2P DT  X  12       2.630  -3.407   8.579  0.00  0.00            
ATOM    357  O5' DT  X  12       4.297  -5.075   9.257  0.00  0.00            
ATOM    358  C5' DT  X  12       4.001  -6.103   8.374  0.00  0.00            
ATOM    359 H5'1 DT  X  12       3.350  -5.822   7.547  0.00  0.00            
ATOM    360 H5'2 DT  X  12       3.453  -6.789   9.021  0.00  0.00            
ATOM    361  C4' DT  X  12       5.309  -6.731   7.881  0.00  0.00            
ATOM    362  H4' DT  X  12       5.896  -7.216   8.661  0.00  0.00            
ATOM    363  O4' DT  X  12       4.987  -7.525   6.736  0.00  0.00            
ATOM    364  C1' DT  X  12       5.430  -7.077   5.479  0.00  0.00            
ATOM    365  H1' DT  X  12       6.379  -7.596   5.351  0.00  0.00            
ATOM    366  N1  DT  X  12       4.529  -7.470   4.301  0.00  0.00            
ATOM    367  C6  DT  X  12       3.264  -6.983   4.198  0.00  0.00            
ATOM    368  H6  DT  X  12       2.831  -6.512   5.068  0.00  0.00            
ATOM    369  C5  DT  X  12       2.499  -7.144   3.097  0.00  0.00            
ATOM    370  C7  DT  X  12       1.071  -6.515   2.963  0.00  0.00            
ATOM    371  H71 DT  X  12       0.329  -7.310   2.887  0.00  0.00            
ATOM    372  H72 DT  X  12       0.823  -5.747   3.695  0.00  0.00            
ATOM    373  H73 DT  X  12       1.093  -5.995   2.005  0.00  0.00            
ATOM    374  C4  DT  X  12       3.049  -7.843   1.969  0.00  0.00            
ATOM    375  O4  DT  X  12       2.514  -8.089   0.912  0.00  0.00            
ATOM    376  N3  DT  X  12       4.412  -8.214   2.090  0.00  0.00            
ATOM    377  H3  DT  X  12       4.786  -8.855   1.404  0.00  0.00            
ATOM    378  C2  DT  X  12       5.145  -8.204   3.268  0.00  0.00            
ATOM    379  O2  DT  X  12       6.272  -8.606   3.324  0.00  0.00            
ATOM    380  C3' DT  X  12       6.207  -5.666   7.151  0.00  0.00            
ATOM    381  H3' DT  X  12       6.073  -4.701   7.639  0.00  0.00            
ATOM    382  C2' DT  X  12       5.666  -5.585   5.751  0.00  0.00            
ATOM    383 H2'1 DT  X  12       4.738  -5.021   5.849  0.00  0.00            
ATOM    384 H2'2 DT  X  12       6.285  -5.118   4.984  0.00  0.00            
ATOM    385  O3' DT  X  12       7.566  -6.110   7.295  0.00  0.00            
ATOM    386  P   DG  X  13       8.811  -5.146   6.975  0.00  0.00            
ATOM    387  O1P DG  X  13      10.005  -5.911   7.332  0.00  0.00            
ATOM    388  O2P DG  X  13       8.506  -3.869   7.571  0.00  0.00            
ATOM    389  O5' DG  X  13       8.699  -5.024   5.388  0.00  0.00            
ATOM    390  C5' DG  X  13       9.070  -6.154   4.677  0.00  0.00            
ATOM    391 H5'1 DG  X  13       8.503  -7.042   4.957  0.00  0.00            
ATOM    392 H5'2 DG  X  13      10.118  -6.338   4.913  0.00  0.00            
ATOM    393  C4' DG  X  13       9.020  -5.995   3.110  0.00  0.00            
ATOM    394  H4' DG  X  13       9.642  -6.738   2.611  0.00  0.00            
ATOM    395  O4' DG  X  13       7.665  -6.197   2.606  0.00  0.00            
ATOM    396  C1' DG  X  13       7.315  -5.165   1.684  0.00  0.00            
ATOM    397  H1' DG  X  13       7.689  -5.466   0.705  0.00  0.00            
ATOM    398  N9  DG  X  13       5.825  -4.824   1.555  0.00  0.00            
ATOM    399  C8  DG  X  13       5.141  -3.957   2.381  0.00  0.00            
ATOM    400  H8  DG  X  13       5.562  -3.532   3.281  0.00  0.00            
ATOM    401  N7  DG  X  13       3.899  -3.868   2.027  0.00  0.00            
ATOM    402  C5  DG  X  13       3.782  -4.584   0.893  0.00  0.00            
ATOM    403  C6  DG  X  13       2.642  -4.677   0.032  0.00  0.00            
ATOM    404  O6  DG  X  13       1.551  -4.156   0.181  0.00  0.00            
ATOM    405  N1  DG  X  13       2.928  -5.674  -0.945  0.00  0.00            
ATOM    406  H1  DG  X  13       2.263  -5.910  -1.668  0.00  0.00            
ATOM    407  C2  DG  X  13       4.090  -6.351  -1.123  0.00  0.00            
ATOM    408  N2  DG  X  13       4.254  -7.071  -2.221  0.00  0.00            
ATOM    409  H21 DG  X  13       3.570  -7.101  -2.964  0.00  0.00            
ATOM    410  H22 DG  X  13       5.143  -7.473  -2.480  0.00  0.00            
ATOM    411  N3  DG  X  13       5.192  -6.152  -0.425  0.00  0.00            
ATOM    412  C4  DG  X  13       4.909  -5.271   0.659  0.00  0.00            
ATOM    413  C3' DG  X  13       9.458  -4.652   2.658  0.00  0.00            
ATOM    414  H3' DG  X  13       9.964  -4.098   3.448  0.00  0.00            
ATOM    415  C2' DG  X  13       8.185  -4.003   2.271  0.00  0.00            
ATOM    416 H2'1 DG  X  13       7.782  -3.485   3.142  0.00  0.00            
ATOM    417 H2'2 DG  X  13       8.415  -3.305   1.465  0.00  0.00            
ATOM    418  O3' DG  X  13      10.504  -4.929   1.715  0.00  0.00            
ATOM    419  P   DG  X  14      11.613  -3.898   1.265  0.00  0.00            
ATOM    420  O1P DG  X  14      12.709  -4.697   0.779  0.00  0.00            
ATOM    421  O2P DG  X  14      11.810  -2.928   2.360  0.00  0.00            
ATOM    422  O5' DG  X  14      10.878  -3.164   0.072  0.00  0.00            
ATOM    423  C5' DG  X  14      10.445  -3.906  -1.037  0.00  0.00            
ATOM    424 H5'1 DG  X  14       9.990  -4.842  -0.713  0.00  0.00            
ATOM    425 H5'2 DG  X  14      11.341  -4.113  -1.623  0.00  0.00            
ATOM    426  C4' DG  X  14       9.456  -3.046  -1.792  0.00  0.00            
ATOM    427  H4' DG  X  14       9.202  -3.521  -2.739  0.00  0.00            
ATOM    428  O4' DG  X  14       8.213  -2.870  -1.044  0.00  0.00            
ATOM    429  C1' DG  X  14       7.888  -1.524  -1.180  0.00  0.00            
ATOM    430  H1' DG  X  14       7.424  -1.325  -2.145  0.00  0.00            
ATOM    431  N9  DG  X  14       6.835  -1.169  -0.119  0.00  0.00            
ATOM    432  C8  DG  X  14       7.098  -0.586   1.110  0.00  0.00            
ATOM    433  H8  DG  X  14       8.078  -0.330   1.484  0.00  0.00            
ATOM    434  N7  DG  X  14       5.996  -0.338   1.763  0.00  0.00            
ATOM    435  C5  DG  X  14       4.984  -0.797   0.953  0.00  0.00            
ATOM    436  C6  DG  X  14       3.549  -0.892   1.124  0.00  0.00            
ATOM    437  O6  DG  X  14       2.879  -0.631   2.091  0.00  0.00            
ATOM    438  N1  DG  X  14       2.921  -1.415   0.058  0.00  0.00            
ATOM    439  H1  DG  X  14       1.917  -1.509   0.003  0.00  0.00            
ATOM    440  C2  DG  X  14       3.526  -1.751  -1.098  0.00  0.00            
ATOM    441  N2  DG  X  14       2.787  -2.263  -1.985  0.00  0.00            
ATOM    442  H21 DG  X  14       1.809  -2.382  -1.761  0.00  0.00            
ATOM    443  H22 DG  X  14       3.234  -2.603  -2.825  0.00  0.00            
ATOM    444  N3  DG  X  14       4.824  -1.870  -1.261  0.00  0.00            
ATOM    445  C4  DG  X  14       5.478  -1.325  -0.202  0.00  0.00            
ATOM    446  C3' DG  X  14      10.011  -1.625  -2.090  0.00  0.00            
ATOM    447  H3' DG  X  14      11.074  -1.457  -1.919  0.00  0.00            
ATOM    448  C2' DG  X  14       9.209  -0.834  -1.041  0.00  0.00            
ATOM    449 H2'1 DG  X  14       9.585  -0.938  -0.024  0.00  0.00            
ATOM    450 H2'2 DG  X  14       9.088   0.160  -1.473  0.00  0.00            
ATOM    451  O3' DG  X  14       9.763  -1.228  -3.430  0.00  0.00            
ATOM    452  P   DG  X  15      10.849  -1.625  -4.510  0.00  0.00            
ATOM    453  O1P DG  X  15      11.107  -3.034  -4.344  0.00  0.00            
ATOM    454  O2P DG  X  15      11.987  -0.675  -4.636  0.00  0.00            
ATOM    455  O5' DG  X  15      10.004  -1.471  -5.901  0.00  0.00            
ATOM    456  C5' DG  X  15       8.875  -2.222  -6.242  0.00  0.00            
ATOM    457 H5'1 DG  X  15       8.252  -2.177  -5.349  0.00  0.00            
ATOM    458 H5'2 DG  X  15       9.293  -3.195  -6.503  0.00  0.00            
ATOM    459  C4' DG  X  15       7.996  -1.697  -7.418  0.00  0.00            
ATOM    460  H4' DG  X  15       7.874  -2.620  -7.985  0.00  0.00            
ATOM    461  O4' DG  X  15       6.788  -1.291  -6.819  0.00  0.00            
ATOM    462  C1' DG  X  15       6.887   0.194  -6.799  0.00  0.00            
ATOM    463  H1' DG  X  15       6.275   0.768  -7.495  0.00  0.00            
ATOM    464  N9  DG  X  15       6.603   0.524  -5.373  0.00  0.00            
ATOM    465  C8  DG  X  15       7.477   0.594  -4.269  0.00  0.00            
ATOM    466  H8  DG  X  15       8.546   0.536  -4.414  0.00  0.00            
ATOM    467  N7  DG  X  15       6.882   0.904  -3.131  0.00  0.00            
ATOM    468  C5  DG  X  15       5.541   0.894  -3.450  0.00  0.00            
ATOM    469  C6  DG  X  15       4.418   1.282  -2.728  0.00  0.00            
ATOM    470  O6  DG  X  15       4.357   1.734  -1.579  0.00  0.00            
ATOM    471  N1  DG  X  15       3.176   1.089  -3.357  0.00  0.00            
ATOM    472  H1  DG  X  15       2.363   0.989  -2.767  0.00  0.00            
ATOM    473  C2  DG  X  15       3.068   0.700  -4.658  0.00  0.00            
ATOM    474  N2  DG  X  15       1.920   0.183  -5.044  0.00  0.00            
ATOM    475  H21 DG  X  15       1.130   0.233  -4.416  0.00  0.00            
ATOM    476  H22 DG  X  15       1.909  -0.191  -5.981  0.00  0.00            
ATOM    477  N3  DG  X  15       4.141   0.481  -5.446  0.00  0.00            
ATOM    478  C4  DG  X  15       5.356   0.631  -4.808  0.00  0.00            
ATOM    479  C3' DG  X  15       8.625  -0.504  -8.216  0.00  0.00            
ATOM    480  H3' DG  X  15       9.700  -0.663  -8.308  0.00  0.00            
ATOM    481  C2' DG  X  15       8.358   0.590  -7.216  0.00  0.00            
ATOM    482 H2'1 DG  X  15       9.116   0.552  -6.433  0.00  0.00            
ATOM    483 H2'2 DG  X  15       8.341   1.569  -7.696  0.00  0.00            
ATOM    484  O3' DG  X  15       7.981  -0.366  -9.487  0.00  0.00            
ATOM    485  P   DA  X  16       8.441   0.686 -10.576  0.00  0.00            
ATOM    486  O1P DA  X  16       8.384   0.143 -11.937  0.00  0.00            
ATOM    487  O2P DA  X  16       9.649   1.353 -10.096  0.00  0.00            
ATOM    488  O5' DA  X  16       7.231   1.747 -10.521  0.00  0.00            
ATOM    489  C5' DA  X  16       5.941   1.390 -10.912  0.00  0.00            
ATOM    490 H5'1 DA  X  16       5.737   0.416 -10.470  0.00  0.00            
ATOM    491 H5'2 DA  X  16       5.752   1.409 -11.985  0.00  0.00            
ATOM    492  C4' DA  X  16       4.835   2.319 -10.337  0.00  0.00            
ATOM    493  H4' DA  X  16       3.865   1.921 -10.637  0.00  0.00            
ATOM    494  O4' DA  X  16       4.933   2.444  -8.932  0.00  0.00            
ATOM    495  C1' DA  X  16       5.017   3.815  -8.502  0.00  0.00            
ATOM    496  H1' DA  X  16       4.031   4.279  -8.457  0.00  0.00            
ATOM    497  N9  DA  X  16       5.771   3.900  -7.169  0.00  0.00            
ATOM    498  C8  DA  X  16       7.132   3.866  -6.959  0.00  0.00            
ATOM    499  H8  DA  X  16       7.826   3.860  -7.786  0.00  0.00            
ATOM    500  N7  DA  X  16       7.501   4.078  -5.666  0.00  0.00            
ATOM    501  C5  DA  X  16       6.254   4.105  -5.007  0.00  0.00            
ATOM    502  C6  DA  X  16       5.811   4.447  -3.729  0.00  0.00            
ATOM    503  N6  DA  X  16       6.562   4.783  -2.745  0.00  0.00            
ATOM    504  H61 DA  X  16       6.167   5.218  -1.922  0.00  0.00            
ATOM    505  H62 DA  X  16       7.515   4.460  -2.669  0.00  0.00            
ATOM    506  N1  DA  X  16       4.472   4.434  -3.424  0.00  0.00            
ATOM    507  C2  DA  X  16       3.616   4.082  -4.339  0.00  0.00            
ATOM    508  H2  DA  X  16       2.565   4.040  -4.099  0.00  0.00            
ATOM    509  N3  DA  X  16       3.912   3.840  -5.596  0.00  0.00            
ATOM    510  C4  DA  X  16       5.232   3.952  -5.878  0.00  0.00            
ATOM    511  C3' DA  X  16       5.051   3.796 -10.829  0.00  0.00            
ATOM    512  H3' DA  X  16       5.604   3.816 -11.768  0.00  0.00            
ATOM    513  C2' DA  X  16       5.755   4.491  -9.674  0.00  0.00            
ATOM    514 H2'1 DA  X  16       6.823   4.284  -9.720  0.00  0.00            
ATOM    515 H2'2 DA  X  16       5.505   5.550  -9.713  0.00  0.00            
ATOM    516  O3' DA  X  16       3.770   4.309 -10.943  0.00  0.00            
ATOM    517  P   DG  X  17       3.429   5.581 -11.833  0.00  0.00            
ATOM    518  O1P DG  X  17       2.007   5.312 -12.187  0.00  0.00            
ATOM    519  O2P DG  X  17       4.496   5.674 -12.935  0.00  0.00            
ATOM    520  O5' DG  X  17       3.488   6.788 -10.832  0.00  0.00            
ATOM    521  C5' DG  X  17       2.575   6.911  -9.723  0.00  0.00            
ATOM    522 H5'1 DG  X  17       2.408   5.888  -9.384  0.00  0.00            
ATOM    523 H5'2 DG  X  17       1.668   7.448  -9.996  0.00  0.00            
ATOM    524  C4' DG  X  17       3.225   7.638  -8.548  0.00  0.00            
ATOM    525  H4' DG  X  17       2.458   7.545  -7.778  0.00  0.00            
ATOM    526  O4' DG  X  17       4.356   7.047  -7.999  0.00  0.00            
ATOM    527  C1' DG  X  17       5.329   8.022  -7.692  0.00  0.00            
ATOM    528  H1' DG  X  17       5.098   8.555  -6.770  0.00  0.00            
ATOM    529  N9  DG  X  17       6.723   7.488  -7.635  0.00  0.00            
ATOM    530  C8  DG  X  17       7.634   7.051  -8.621  0.00  0.00            
ATOM    531  H8  DG  X  17       7.293   7.091  -9.645  0.00  0.00            
ATOM    532  N7  DG  X  17       8.840   6.698  -8.179  0.00  0.00            
ATOM    533  C5  DG  X  17       8.746   6.939  -6.791  0.00  0.00            
ATOM    534  C6  DG  X  17       9.680   6.749  -5.693  0.00  0.00            
ATOM    535  O6  DG  X  17      10.873   6.418  -5.722  0.00  0.00            
ATOM    536  N1  DG  X  17       9.150   7.198  -4.493  0.00  0.00            
ATOM    537  H1  DG  X  17       9.703   7.080  -3.656  0.00  0.00            
ATOM    538  C2  DG  X  17       7.897   7.649  -4.356  0.00  0.00            
ATOM    539  N2  DG  X  17       7.567   8.022  -3.147  0.00  0.00            
ATOM    540  H21 DG  X  17       8.191   8.149  -2.364  0.00  0.00            
ATOM    541  H22 DG  X  17       6.590   8.271  -3.081  0.00  0.00            
ATOM    542  N3  DG  X  17       6.976   7.808  -5.274  0.00  0.00            
ATOM    543  C4  DG  X  17       7.449   7.401  -6.488  0.00  0.00            
ATOM    544  C3' DG  X  17       3.627   9.168  -8.742  0.00  0.00            
ATOM    545  H3' DG  X  17       3.222   9.563  -9.673  0.00  0.00            
ATOM    546  C2' DG  X  17       5.137   9.055  -8.814  0.00  0.00            
ATOM    547 H2'1 DG  X  17       5.354   8.626  -9.792  0.00  0.00            
ATOM    548 H2'2 DG  X  17       5.696   9.973  -8.638  0.00  0.00            
ATOM    549  O3' DG  X  17       3.064   9.793  -7.552  0.00  0.00            
ATOM    550  P   DG  X  18       3.323  11.372  -7.187  0.00  0.00            
ATOM    551  O1P DG  X  18       2.172  11.780  -6.389  0.00  0.00            
ATOM    552  O2P DG  X  18       3.585  12.122  -8.424  0.00  0.00            
ATOM    553  O5' DG  X  18       4.703  11.430  -6.307  0.00  0.00            
ATOM    554  C5' DG  X  18       4.626  11.040  -4.952  0.00  0.00            
ATOM    555 H5'1 DG  X  18       4.602   9.950  -4.932  0.00  0.00            
ATOM    556 H5'2 DG  X  18       3.712  11.432  -4.506  0.00  0.00            
ATOM    557  C4' DG  X  18       5.736  11.530  -4.047  0.00  0.00            
ATOM    558  H4' DG  X  18       5.450  11.203  -3.048  0.00  0.00            
ATOM    559  O4' DG  X  18       6.975  10.883  -4.312  0.00  0.00            
ATOM    560  C1' DG  X  18       7.764  11.909  -4.980  0.00  0.00            
ATOM    561  H1' DG  X  18       8.596  12.302  -4.396  0.00  0.00            
ATOM    562  N9  DG  X  18       8.331  11.278  -6.169  0.00  0.00            
ATOM    563  C8  DG  X  18       7.896  11.242  -7.470  0.00  0.00            
ATOM    564  H8  DG  X  18       6.964  11.690  -7.780  0.00  0.00            
ATOM    565  N7  DG  X  18       8.667  10.598  -8.270  0.00  0.00            
ATOM    566  C5  DG  X  18       9.759  10.219  -7.467  0.00  0.00            
ATOM    567  C6  DG  X  18      10.916   9.502  -7.761  0.00  0.00            
ATOM    568  O6  DG  X  18      11.304   8.806  -8.698  0.00  0.00            
ATOM    569  N1  DG  X  18      11.852   9.521  -6.743  0.00  0.00            
ATOM    570  H1  DG  X  18      12.715   9.015  -6.882  0.00  0.00            
ATOM    571  C2  DG  X  18      11.592   9.968  -5.539  0.00  0.00            
ATOM    572  N2  DG  X  18      12.394   9.610  -4.585  0.00  0.00            
ATOM    573  H21 DG  X  18      12.999   8.804  -4.646  0.00  0.00            
ATOM    574  H22 DG  X  18      12.123   9.984  -3.686  0.00  0.00            
ATOM    575  N3  DG  X  18      10.511  10.512  -5.135  0.00  0.00            
ATOM    576  C4  DG  X  18       9.599  10.622  -6.157  0.00  0.00            
ATOM    577  C3' DG  X  18       5.938  13.049  -4.100  0.00  0.00            
ATOM    578  H3' DG  X  18       5.062  13.654  -4.333  0.00  0.00            
ATOM    579  C2' DG  X  18       6.946  13.181  -5.157  0.00  0.00            
ATOM    580 H2'1 DG  X  18       6.410  13.253  -6.102  0.00  0.00            
ATOM    581 H2'2 DG  X  18       7.770  13.889  -5.058  0.00  0.00            
ATOM    582  O3' DG  X  18       6.511  13.400  -2.838  0.00  0.00            
ATOM    583  P   DA  X  19       5.700  14.166  -1.719  0.00  0.00            
ATOM    584  O1P DA  X  19       5.259  15.504  -2.167  0.00  0.00            
ATOM    585  O2P DA  X  19       6.614  14.260  -0.516  0.00  0.00            
ATOM    586  O5' DA  X  19       4.343  13.330  -1.321  0.00  0.00            
ATOM    587  C5' DA  X  19       3.437  13.878  -0.383  0.00  0.00            
ATOM    588 H5'1 DA  X  19       3.043  14.849  -0.678  0.00  0.00            
ATOM    589 H5'2 DA  X  19       3.960  14.087   0.551  0.00  0.00            
ATOM    590  C4' DA  X  19       2.290  12.875  -0.004  0.00  0.00            
ATOM    591  H4' DA  X  19       1.401  13.371   0.386  0.00  0.00            
ATOM    592  O4' DA  X  19       1.856  12.107  -1.070  0.00  0.00            
ATOM    593  C1' DA  X  19       1.733  10.774  -0.734  0.00  0.00            
ATOM    594  H1' DA  X  19       0.701  10.438  -0.825  0.00  0.00            
ATOM    595  N9  DA  X  19       2.598   9.851  -1.577  0.00  0.00            
ATOM    596  C8  DA  X  19       4.006   9.782  -1.552  0.00  0.00            
ATOM    597  H8  DA  X  19       4.609  10.374  -0.879  0.00  0.00            
ATOM    598  N7  DA  X  19       4.507   8.996  -2.476  0.00  0.00            
ATOM    599  C5  DA  X  19       3.360   8.501  -3.113  0.00  0.00            
ATOM    600  C6  DA  X  19       3.106   7.594  -4.198  0.00  0.00            
ATOM    601  N6  DA  X  19       4.073   7.044  -4.949  0.00  0.00            
ATOM    602  H61 DA  X  19       3.781   6.480  -5.736  0.00  0.00            
ATOM    603  H62 DA  X  19       5.029   7.109  -4.632  0.00  0.00            
ATOM    604  N1  DA  X  19       1.843   7.383  -4.669  0.00  0.00            
ATOM    605  C2  DA  X  19       0.806   7.830  -3.921  0.00  0.00            
ATOM    606  H2  DA  X  19      -0.187   7.534  -4.225  0.00  0.00            
ATOM    607  N3  DA  X  19       0.930   8.618  -2.927  0.00  0.00            
ATOM    608  C4  DA  X  19       2.206   8.981  -2.559  0.00  0.00            
ATOM    609  C3' DA  X  19       2.857  11.832   1.012  0.00  0.00            
ATOM    610  H3' DA  X  19       3.916  11.676   0.808  0.00  0.00            
ATOM    611  C2' DA  X  19       1.947  10.633   0.722  0.00  0.00            
ATOM    612 H2'1 DA  X  19       2.473   9.748   1.077  0.00  0.00            
ATOM    613 H2'2 DA  X  19       0.994  10.801   1.223  0.00  0.00            
ATOM    614  O3' DA  X  19       2.743  12.421   2.278  0.00  0.00            
ATOM    615  P   DG  X  20       3.218  11.617   3.658  0.00  0.00            
ATOM    616  O1P DG  X  20       3.049  12.618   4.730  0.00  0.00            
ATOM    617  O2P DG  X  20       4.623  11.127   3.389  0.00  0.00            
ATOM    618  O5' DG  X  20       2.357  10.417   3.953  0.00  0.00            
ATOM    619  C5' DG  X  20       0.974  10.535   4.218  0.00  0.00            
ATOM    620 H5'1 DG  X  20       0.520  11.171   3.459  0.00  0.00            
ATOM    621 H5'2 DG  X  20       0.787  10.984   5.194  0.00  0.00            
ATOM    622  C4' DG  X  20       0.320   9.165   4.216  0.00  0.00            
ATOM    623  H4' DG  X  20      -0.756   9.339   4.251  0.00  0.00            
ATOM    624  O4' DG  X  20       0.351   8.408   3.045  0.00  0.00            
ATOM    625  C1' DG  X  20       1.047   7.193   3.258  0.00  0.00            
ATOM    626  H1' DG  X  20       0.494   6.427   2.713  0.00  0.00            
ATOM    627  N9  DG  X  20       2.432   7.296   2.688  0.00  0.00            
ATOM    628  C8  DG  X  20       3.684   7.652   3.218  0.00  0.00            
ATOM    629  H8  DG  X  20       3.825   8.070   4.204  0.00  0.00            
ATOM    630  N7  DG  X  20       4.701   7.448   2.393  0.00  0.00            
ATOM    631  C5  DG  X  20       4.112   6.930   1.246  0.00  0.00            
ATOM    632  C6  DG  X  20       4.549   6.412   0.046  0.00  0.00            
ATOM    633  O6  DG  X  20       5.709   6.336  -0.489  0.00  0.00            
ATOM    634  N1  DG  X  20       3.677   5.805  -0.838  0.00  0.00            
ATOM    635  H1  DG  X  20       3.930   5.866  -1.814  0.00  0.00            
ATOM    636  C2  DG  X  20       2.358   5.684  -0.531  0.00  0.00            
ATOM    637  N2  DG  X  20       1.507   5.307  -1.426  0.00  0.00            
ATOM    638  H21 DG  X  20       1.828   5.040  -2.346  0.00  0.00            
ATOM    639  H22 DG  X  20       0.515   5.431  -1.280  0.00  0.00            
ATOM    640  N3  DG  X  20       1.828   6.212   0.593  0.00  0.00            
ATOM    641  C4  DG  X  20       2.723   6.777   1.444  0.00  0.00            
ATOM    642  C3' DG  X  20       0.711   8.262   5.404  0.00  0.00            
ATOM    643  H3' DG  X  20       1.550   8.637   5.989  0.00  0.00            
ATOM    644  C2' DG  X  20       1.055   6.901   4.757  0.00  0.00            
ATOM    645 H2'1 DG  X  20       2.054   6.565   5.036  0.00  0.00            
ATOM    646 H2'2 DG  X  20       0.367   6.089   4.993  0.00  0.00            
ATOM    647  O3' DG  X  20      -0.434   7.983   6.203  0.00  0.00            
ATOM    648  P   DG  X  21      -0.411   8.462   7.663  0.00  0.00            
ATOM    649  O1P DG  X  21      -1.656   8.096   8.394  0.00  0.00            
ATOM    650  O2P DG  X  21      -0.083   9.870   7.644  0.00  0.00            
ATOM    651  O5' DG  X  21       0.874   7.691   8.349  0.00  0.00            
ATOM    652  C5' DG  X  21       1.056   7.643   9.701  0.00  0.00            
ATOM    653 H5'1 DG  X  21       0.134   7.378  10.217  0.00  0.00            
ATOM    654 H5'2 DG  X  21       1.452   8.555  10.150  0.00  0.00            
ATOM    655  C4' DG  X  21       2.157   6.632  10.079  0.00  0.00            
ATOM    656  H4' DG  X  21       2.448   6.789  11.117  0.00  0.00            
ATOM    657  O4' DG  X  21       1.675   5.317   9.915  0.00  0.00            
ATOM    658  C1' DG  X  21       2.353   4.658   8.856  0.00  0.00            
ATOM    659  H1' DG  X  21       3.040   3.945   9.313  0.00  0.00            
ATOM    660  N9  DG  X  21       1.457   3.944   7.866  0.00  0.00            
ATOM    661  C8  DG  X  21       0.535   4.482   7.022  0.00  0.00            
ATOM    662  H8  DG  X  21       0.228   5.508   7.163  0.00  0.00            
ATOM    663  N7  DG  X  21      -0.073   3.582   6.247  0.00  0.00            
ATOM    664  C5  DG  X  21       0.559   2.369   6.593  0.00  0.00            
ATOM    665  C6  DG  X  21       0.365   1.028   6.086  0.00  0.00            
ATOM    666  O6  DG  X  21      -0.341   0.619   5.114  0.00  0.00            
ATOM    667  N1  DG  X  21       1.105   0.114   6.708  0.00  0.00            
ATOM    668  H1  DG  X  21       1.071  -0.844   6.390  0.00  0.00            
ATOM    669  C2  DG  X  21       1.985   0.432   7.705  0.00  0.00            
ATOM    670  N2  DG  X  21       2.711  -0.537   8.245  0.00  0.00            
ATOM    671  H21 DG  X  21       2.661  -1.537   8.110  0.00  0.00            
ATOM    672  H22 DG  X  21       3.414  -0.212   8.893  0.00  0.00            
ATOM    673  N3  DG  X  21       2.256   1.650   8.133  0.00  0.00            
ATOM    674  C4  DG  X  21       1.519   2.586   7.562  0.00  0.00            
ATOM    675  C3' DG  X  21       3.480   6.738   9.233  0.00  0.00            
ATOM    676  H3' DG  X  21       3.429   7.735   8.795  0.00  0.00            
ATOM    677  C2' DG  X  21       3.164   5.730   8.168  0.00  0.00            
ATOM    678 H2'1 DG  X  21       2.543   6.199   7.406  0.00  0.00            
ATOM    679 H2'2 DG  X  21       3.989   5.130   7.783  0.00  0.00            
ATOM    680  O3' DG  X  21       4.709   6.434  10.029  0.00  0.00            
ATOM    681  P   DG3 X  22       6.117   6.638   9.450  0.00  0.00            
ATOM    682  O1P DG3 X  22       7.009   6.851  10.660  0.00  0.00            
ATOM    683  O2P DG3 X  22       5.968   7.664   8.401  0.00  0.00            
ATOM    684  O5' DG3 X  22       6.432   5.253   8.673  0.00  0.00            
ATOM    685  C5' DG3 X  22       7.761   4.955   8.269  0.00  0.00            
ATOM    686 H5'1 DG3 X  22       7.965   3.960   8.665  0.00  0.00            
ATOM    687 H5'2 DG3 X  22       8.482   5.522   8.858  0.00  0.00            
ATOM    688  C4' DG3 X  22       8.133   5.124   6.752  0.00  0.00            
ATOM    689  H4' DG3 X  22       9.175   4.817   6.674  0.00  0.00            
ATOM    690  O4' DG3 X  22       7.396   4.287   5.976  0.00  0.00            
ATOM    691  C1' DG3 X  22       6.946   5.061   4.864  0.00  0.00            
ATOM    692  H1' DG3 X  22       7.773   5.079   4.153  0.00  0.00            
ATOM    693  N9  DG3 X  22       5.672   4.488   4.246  0.00  0.00            
ATOM    694  C8  DG3 X  22       4.428   4.810   4.728  0.00  0.00            
ATOM    695  H8  DG3 X  22       4.107   5.214   5.677  0.00  0.00            
ATOM    696  N7  DG3 X  22       3.452   4.317   3.980  0.00  0.00            
ATOM    697  C5  DG3 X  22       4.020   3.678   2.828  0.00  0.00            
ATOM    698  C6  DG3 X  22       3.468   3.153   1.626  0.00  0.00            
ATOM    699  O6  DG3 X  22       2.311   2.975   1.260  0.00  0.00            
ATOM    700  N1  DG3 X  22       4.472   2.779   0.819  0.00  0.00            
ATOM    701  H1  DG3 X  22       4.269   2.531  -0.138  0.00  0.00            
ATOM    702  C2  DG3 X  22       5.795   3.039   1.048  0.00  0.00            
ATOM    703  N2  DG3 X  22       6.545   2.865  -0.020  0.00  0.00            
ATOM    704  H21 DG3 X  22       6.132   2.694  -0.926  0.00  0.00            
ATOM    705  H22 DG3 X  22       7.500   3.193   0.021  0.00  0.00            
ATOM    706  N3  DG3 X  22       6.361   3.560   2.113  0.00  0.00            
ATOM    707  C4  DG3 X  22       5.411   3.868   3.014  0.00  0.00            
ATOM    708  C3' DG3 X  22       7.991   6.629   6.199  0.00  0.00            
ATOM    709  H3' DG3 X  22       7.755   7.312   7.016  0.00  0.00            
ATOM    710  C2' DG3 X  22       6.838   6.449   5.214  0.00  0.00            
ATOM    711 H2'1 DG3 X  22       5.858   6.616   5.663  0.00  0.00            
ATOM    712 H2'2 DG3 X  22       6.882   7.168   4.396  0.00  0.00            
ATOM    713  O3' DG3 X  22       9.173   7.035   5.489  0.00  0.00            
ATOM    714  H3T DG3 X  22       9.149   7.991   5.406  0.00  0.00            
END
