# Supplementary material for: Extended molecular dynamics of a c-kit promoter quadruplex
Source: Nucleic Acids Res. 2015 Oct 10;43(18):8673–93. doi: 10.1093/nar/gkv785 (PMC4605300; doi:10.1093/nar/gkv785)
Supplement: SUPPLEMENTARY DATA [file supp_gkv785_nar-00989-f-2015-File021.zip]

Archive with 1 entries (1 files):
- nar-00989-f-2015-File021.mpg
